# Supplementary material for: A precedented nuclear genetic code with all three termination codons reassigned as sense codons in the syndinean Amoebophrya sp. ex Karlodinium veneficum
Source: PLoS One. 2019 Feb 28;14(2):e0212912. doi: 10.1371/journal.pone.0212912 (PMC6394959; doi:10.1371/journal.pone.0212912)
Supplement: S1 Spreadsheet — (XLSX) [file pone.0212912.s005.xlsx]

## Sheet: summary
codonw output averaged across sets of genes
Title	T3s	C3s	A3s	G3s	CAI	CBI	Fop	Nc	GC3s	GC	L_sym	L_aa	Gravy	Aromo	# orfs	# codons
All (both sets summary sheet)	0.478965	0.158809	0.436188	0.182926	0.193786	-0.0874025	0.366424	47.3586	0.263278	0.388529	748.726	777.364	-0.362125	0.0779391	1466	1141081
With typical stop codons (2006 score increase summary sheet)	0.473945	0.153627	0.44412	0.185394	0.179849	-0.103504	0.355504	48.3319	0.261043	0.382855	749.794	777.315	-0.385673	0.0769919	558	434300	2006 avgs
Without typical stop codons (2900 no score increase summary)	0.48205	0.161993	0.431314	0.181409	0.202351	-0.0775077	0.373135	46.7598	0.264652	0.392015	748.069	777.393	-0.347654	0.0785212	908	706781	2900 avgs

## Sheet: genomic tRNA vs codonw bias
Supplemental table: Genomic tRNAs from Amoebophrya sp ex. Karlodinium veneficum compared with codons in annotated transcripts
Amino	Codon	# of tRNA	# in codinga	Lowb	Highc
acid		(genomic)
F	UUU	0	29351	1.66	1.04
F	UUC	10	12859	0.34	0.96
L	UUA	7	37425	2.95	1.71
L	UUG	6	18182	0.9	1.67
S	UCU	4	29169	1.39	1.75
S	UCC	0	10280	0.31	1.13
S	UCA	6	25539	1.92	0.81
S	UCG	3	7717	0.46	0.43
Y	UAU	0	25749	1.58	1.29
Y	UAC	8	7768	0.42	0.71
Q	UAA	1	7366	0.92	0.11
Q	UAG	2	3971	0.37	0.06
C	UGU	0	14660	1.51	1.42
C	UGC	5	3569	0.49	0.58
*	UGA	1	1466	d	d
W	UGG	10	12883	d	d
L	CUU	3	13750	0.87	1.01
L	CUC	4	6984	0.19	0.84
L	CUA	6	11400	0.76	0.42
L	CUG	5	4991	0.33	0.35
P	CCU	1	18729	1.33	1.5
P	CCC	1	5412	0.38	0.49
P	CCA	9	19818	1.77	1.58
P	CCG	2	5679	0.52	0.42
H	CAU	0	16017	1.66	1.44
H	CAC	6	3646	0.34	0.56
Q	CAA	6	24619	1.99	2.48
Q	CAG	3	9346	0.71	1.35
R	CGU	8	10282	1.46	1.74
R	CGC	2	2149	0.31	0.49
R	CGA	4	6259	1.32	0.51
R	CGG	3	1858	0.25	0.18
I	AUU	5	30107	1.5	1.49
I	AUC	5	14394	0.49	1.06
I	AUA	2	19060	1.01	0.45
M	AUG	20	29100	1	1
T	ACU	2	30358	1.63	1.54
T	ACC	4	9260	0.4	0.82
T	ACA	6	23632	1.59	1.09
T	ACG	4	8357	0.38	0.55
N	AAU	0	52613	1.66	1.23
N	AAC	9	14052	0.34	0.77
K	AAA	8	51760	1.59	1.16
K	AAG	3	22281	0.41	0.84
S	AGU	0	29675	1.53	1.35
S	AGC	7	6021	0.39	0.52
R	AGA	6	20582	2.25	2.41
R	AGG	5	6059	0.41	0.67
V	GUU	5	25303	1.69	1.4
V	GUC	5	9237	0.33	0.92
V	GUA	6	22610	1.38	0.88
V	GUG	3	11752	0.61	0.79
A	GCU	4	31007	1.44	1.69
A	GCC	3	10271	0.45	0.72
A	GCA	6	25549	1.51	1.03
A	GCG	4	10477	0.6	0.56
D	GAU	0	55869	1.68	1.49
D	GAC	8	11365	0.32	0.51
E	GAA	9	50579	1.6	1.3
E	GAG	3	18138	0.4	0.7
G	GGU	0	34414	1.71	1.63
G	GGC	10	10159	0.59	0.54
G	GGA	8	27943	1.31	1.29
G	GGG	2	10204	0.4	0.54
Total	codons	288	1141081	84558	34712
a Counts for 1446 genes with annotations translated using longorfs.
b Fraction of codons in the dataset with lower number of effective codons determined by codonw.
c Fraction of codons in the dataset with higher number of effective codons determined by codonw.
d Tryptophan codons were not accurately estimated in this analysis because the NCBI genetic code 6 was used.

## Sheet: both sets summary
Average down	0.478965	0.158809	0.436188	0.182926	0.193786	-0.0874025	0.366424	47.3586	0.263278	0.388529	748.726	777.364	-0.362125	0.0779391	1466
title	T3s	C3s	A3s	G3s	CAI	CBI	Fop	Nc	GC3s	GC	L_sym	L_aa	Gravy	Aromo	gene #
poscp10084_c0_seq1.1	0.3836	0.1761	0.4825	0.1811	0.162	-0.105	0.337	49.39	0.282	0.386	181	184	-0.029891	0.092391
poscp10091_c0_seq1.1	0.4818	0.1347	0.5178	0.1549	0.2	-0.05	0.398	46.4	0.217	0.369	816	849	-0.702002	0.06596
poscp10141_c0_seq1.1	0.4656	0.1531	0.4485	0.1879	0.202	-0.033	0.4	47.13	0.267	0.377	405	419	-0.636754	0.057279
poscp101755_c0_seq1.1	0.4227	0.2165	0.4578	0.2025	0.217	-0.109	0.362	50.42	0.319	0.395	116	119	-0.507563	0.12605
poscp1028_c0_seq1.1	0.5016	0.1432	0.4354	0.1895	0.168	-0.131	0.346	47.14	0.25	0.355	1166	1201	-0.475354	0.064946
poscp103597_c0_seq1.1	0.4867	0.1901	0.3937	0.2255	0.22	-0.07	0.384	45.89	0.311	0.405	331	343	-0.537318	0.099125
poscp103726_c0_seq1.1	0.4141	0.1667	0.5079	0.157	0.155	-0.143	0.332	51.83	0.252	0.377	238	247	-0.425911	0.072874
poscp10437_c0_seq1.1	0.4825	0.1784	0.4225	0.2114	0.182	-0.09	0.372	50.46	0.293	0.374	860	885	-0.614011	0.068927
poscp104979_c0_seq1.1	0.4118	0.1647	0.3977	0.2771	0.139	-0.187	0.308	47.73	0.346	0.426	107	112	-0.763393	0.0625
poscp1052_c0_seq1.1	0.3855	0.1975	0.4633	0.2139	0.173	-0.074	0.361	50.28	0.317	0.406	764	804	-0.222139	0.105721
poscp10655_c0_seq1.1	0.4371	0.1457	0.412	0.2257	0.139	-0.128	0.328	49.9	0.291	0.388	351	365	-0.12274	0.071233
poscp10655_c0_seq1.2	0.5048	0.1305	0.4669	0.1429	0.182	-0.142	0.334	45.54	0.211	0.371	2603	2692	-0.286924	0.099926
poscp10655_c0_seq1.3	0.5013	0.13	0.4678	0.1943	0.168	-0.17	0.327	49.36	0.24	0.358	459	474	-0.604008	0.090717
poscp107413_c0_seq1.1	0.4532	0.1691	0.4472	0.1864	0.153	-0.207	0.296	50.11	0.272	0.362	324	337	0.008012	0.086053
poscp107805_c0_seq1.1	0.4817	0.1677	0.4121	0.1781	0.167	-0.102	0.36	49.03	0.272	0.377	394	401	-0.569576	0.067332
poscp107999_c0_seq1.1	0.3743	0.1696	0.4241	0.2649	0.146	-0.094	0.345	51.77	0.345	0.395	200	206	-0.156796	0.097087
poscp108492_c0_seq1.1	0.408	0.24	0.3906	0.1864	0.198	-0.071	0.373	50.01	0.34	0.418	153	157	-0.326752	0.044586
poscp108839_c0_seq1.1	0.5068	0.1584	0.4051	0.1829	0.182	-0.125	0.353	48.11	0.26	0.385	258	263	-0.130798	0.095057
poscp11021_c0_seq1.1	0.5322	0.1092	0.4082	0.1964	0.197	-0.058	0.394	48.94	0.236	0.381	444	458	-0.583406	0.039301
poscp11161_c0_seq1.1	0.4963	0.1464	0.4066	0.2173	0.173	-0.136	0.327	48.09	0.276	0.381	496	506	-0.362055	0.086957
poscp115419_c0_seq1.1	0.4623	0.113	0.5087	0.1711	0.173	-0.124	0.334	45.65	0.217	0.363	359	375	-0.2728	0.069333
poscp11750_c0_seq1.1	0.5065	0.1278	0.4878	0.1788	0.166	-0.077	0.373	47.75	0.23	0.358	1405	1452	-1.00021	0.051653
poscp117884_c0_seq1.1	0.4072	0.1392	0.5281	0.1265	0.148	-0.105	0.344	48.28	0.217	0.404	221	227	-0.196916	0.061674
poscp11843_c1_seq1.1	0.4517	0.1282	0.5287	0.1438	0.15	-0.196	0.294	45.53	0.211	0.351	606	628	-0.100478	0.100318
poscp11843_c1_seq2.1	0.4036	0.253	0.275	0.2685	0.215	0.045	0.446	54.05	0.425	0.51	193	198	-0.39697	0.055556
poscp11843_c1_seq2.2	0.4517	0.1282	0.5287	0.1438	0.15	-0.196	0.294	45.53	0.211	0.351	606	628	-0.100478	0.100318
poscp11843_c1_seq3.1	0.3896	0.2597	0.2715	0.2786	0.216	0.048	0.444	54.87	0.439	0.51	180	185	-0.277838	0.054054
poscp11843_c1_seq3.2	0.4517	0.1282	0.5287	0.1438	0.15	-0.196	0.294	45.53	0.211	0.351	606	628	-0.100478	0.100318
poscp12155_c0_seq1.1	0.5068	0.1588	0.4632	0.1627	0.219	-0.029	0.398	46.59	0.242	0.388	364	382	-0.562827	0.109948
poscp12216_c0_seq1.1	0.538	0.1582	0.3935	0.1348	0.178	0.024	0.426	45.42	0.232	0.375	190	199	-0.255779	0.070352
poscp12408_c0_seq1.1	0.5209	0.1521	0.4672	0.1297	0.211	-0.086	0.368	46.02	0.216	0.353	329	343	-0.690379	0.043732
poscp12414_c1_seq1.1	0.4683	0.1587	0.434	0.1826	0.161	-0.127	0.337	51.21	0.267	0.393	300	311	-0.453055	0.073955
poscp12558_c0_seq1.1	0.5209	0.1387	0.4321	0.2041	0.206	-0.141	0.35	47.8	0.256	0.375	477	488	-0.809631	0.067623
poscp12558_c0_seq2.1	0.5209	0.1387	0.4321	0.2041	0.206	-0.141	0.35	47.8	0.256	0.375	477	488	-0.809631	0.067623
poscp12558_c0_seq2.2	0.5142	0.1327	0.4571	0.1989	0.195	-0.102	0.361	46.46	0.246	0.359	1951	2013	-0.642871	0.066071
poscp12623_c0_seq1.1	0.4161	0.2081	0.4044	0.2177	0.162	-0.057	0.377	55.98	0.331	0.405	175	182	-0.387912	0.093407
poscp126315_c0_seq1.1	0.4912	0.1535	0.488	0.1606	0.219	-0.096	0.371	48.6	0.236	0.378	280	292	-0.380479	0.089041
poscp12664_c0_seq1.1	0.4511	0.163	0.4744	0.1729	0.206	-0.041	0.396	49.4	0.26	0.392	462	481	-0.296466	0.064449
poscp127046_c0_seq1.1	0.3203	0.3047	0.4505	0.1262	0.211	-0.03	0.392	46.42	0.364	0.418	143	146	0.134931	0.109589
poscp127114_c0_seq1.1	0.5043	0.1347	0.4558	0.1713	0.185	-0.058	0.381	46.33	0.233	0.358	438	453	-0.443929	0.07064
poscp12997_c0_seq1.1	0.5171	0.1263	0.4728	0.1675	0.183	-0.143	0.343	47.2	0.22	0.34	905	939	-0.48573	0.094782
poscp13019_c0_seq4.1	0.5058	0.1364	0.4913	0.1429	0.175	-0.171	0.326	45.49	0.211	0.374	927	957	-0.563114	0.063741
poscp13019_c0_seq7.1	0.5016	0.1328	0.4888	0.1499	0.168	-0.172	0.323	47.23	0.213	0.363	722	746	-0.471984	0.053619
poscp13246_c0_seq3.1	0.4176	0.1648	0.4643	0.1923	0.142	-0.198	0.299	55.1	0.28	0.383	107	115	-0.113913	0.095652
poscp13266_c0_seq1.1	0.5042	0.1597	0.4009	0.2184	0.164	-0.114	0.349	50.31	0.284	0.374	1166	1196	-0.567391	0.08612
poscp13557_c0_seq1.1	0.4555	0.1566	0.4259	0.2329	0.171	-0.07	0.374	49.5	0.296	0.394	345	354	-0.40565	0.09322
poscp138184_c0_seq1.1	0.418	0.1557	0.4831	0.233	0.141	-0.178	0.318	50.7	0.285	0.367	151	160	-0.18125	0.06875
poscp13833_c0_seq1.1	0.5445	0.1342	0.3993	0.1942	0.17	-0.132	0.346	50.17	0.248	0.366	778	803	-0.739975	0.070984
poscp13870_c0_seq1.1	0.4286	0.1278	0.472	0.2522	0.155	-0.265	0.265	51.89	0.284	0.363	162	170	-0.278235	0.082353
poscp13870_c0_seq2.1	0.4286	0.1278	0.472	0.2522	0.155	-0.265	0.265	51.89	0.284	0.363	162	170	-0.278235	0.082353
poscp14078_c0_seq1.1	0.5015	0.1454	0.418	0.1452	0.169	-0.085	0.368	42.49	0.234	0.38	397	406	-0.390148	0.05665
poscp14118_c0_seq1.1	0.4757	0.1559	0.427	0.1696	0.163	-0.108	0.336	51.96	0.253	0.368	569	584	0.068493	0.063356
poscp14133_c0_seq1.1	0.4653	0.1532	0.4286	0.2376	0.162	-0.152	0.32	53.36	0.291	0.387	413	431	-0.264733	0.081207
poscp14133_c0_seq1.2	0.4773	0.1724	0.4279	0.199	0.169	-0.127	0.342	48.65	0.282	0.378	1098	1144	-0.365385	0.079545
poscp14230_c1_seq1.1	0.45	0.1364	0.5074	0.1631	0.174	-0.119	0.333	47.23	0.231	0.382	787	813	-0.237269	0.081181
poscp14637_c0_seq1.1	0.5225	0.125	0.4559	0.1803	0.165	-0.107	0.355	49.94	0.227	0.356	598	620	-0.475484	0.066129
poscp14637_c0_seq1.2	0.493	0.1154	0.4699	0.1878	0.173	-0.146	0.33	45.44	0.229	0.355	345	354	-0.297458	0.084746
poscp14637_c0_seq2.1	0.5225	0.125	0.4559	0.1803	0.165	-0.107	0.355	49.94	0.227	0.356	598	620	-0.475484	0.066129
poscp14637_c0_seq2.2	0.493	0.1154	0.4699	0.1878	0.173	-0.146	0.33	45.44	0.229	0.355	345	354	-0.297458	0.084746
poscp14687_c0_seq1.1	0.4943	0.1521	0.4382	0.2083	0.216	-0.02	0.409	52.3	0.273	0.402	330	347	-0.65389	0.097983
poscp14701_c0_seq1.1	0.4682	0.1239	0.4942	0.1451	0.16	-0.161	0.319	45.66	0.21	0.359	1096	1128	-0.241223	0.085106
poscp148855_c0_seq1.1	0.4898	0.1429	0.4719	0.1687	0.177	-0.094	0.356	56.65	0.237	0.372	118	122	-0.451639	0.098361
poscp14885_c0_seq4.1	0.5547	0.1619	0.3801	0.1852	0.168	-0.15	0.344	49.06	0.259	0.354	803	826	-0.698668	0.079903
poscp14885_c0_seq6.1	0.5315	0.1748	0.391	0.188	0.168	-0.167	0.331	52.15	0.273	0.36	516	535	-0.595327	0.095327
poscp1495_c0_seq1.1	0.4784	0.0962	0.4975	0.174	0.18	-0.16	0.334	46.3	0.21	0.404	509	527	-0.554269	0.056926
poscp149_c0_seq1.1	0.4746	0.1545	0.4122	0.2074	0.162	-0.174	0.321	48.19	0.275	0.378	520	546	-0.154579	0.089744
poscp15171_c0_seq1.1	0.4732	0.1311	0.4551	0.1578	0.163	-0.127	0.336	43.98	0.23	0.389	1871	1901	-0.183903	0.073645
poscp15406_c0_seq5.1	0.5063	0.1434	0.4479	0.1578	0.179	-0.108	0.353	48.03	0.231	0.361	1223	1259	-0.257188	0.077045
poscp15463_c0_seq2.1	0.4752	0.1702	0.4697	0.1624	0.223	-0.001	0.424	51.01	0.25	0.354	172	178	-0.408427	0.08427
poscp15463_c0_seq3.1	0.4752	0.1702	0.4697	0.1624	0.223	-0.001	0.424	51.01	0.25	0.354	172	178	-0.408427	0.08427
poscp15499_c0_seq1.1	0.4657	0.141	0.4709	0.1542	0.173	-0.128	0.338	45.06	0.232	0.383	3868	3994	-0.237156	0.089134
poscp15500_c0_seq1.1	0.5	0.1307	0.4765	0.1361	0.209	-0.034	0.397	48.36	0.211	0.411	951	962	-0.8079	0.027027
poscp15596_c0_seq1.1	0.4323	0.1097	0.4113	0.246	0.121	-0.197	0.301	45.96	0.277	0.374	173	182	0.417582	0.098901
poscp15700_c0_seq1.1	0.5272	0.1223	0.4604	0.1226	0.212	-0.069	0.371	40.5	0.192	0.38	1153	1199	-0.174645	0.075063
poscp15792_c0_seq1.1	0.5364	0.1273	0.4788	0.1354	0.173	-0.139	0.342	48.57	0.198	0.359	520	549	-0.512386	0.107468
poscp15796_c0_seq1.1	0.548	0.1271	0.4142	0.1868	0.187	-0.104	0.364	47.8	0.241	0.367	456	470	-0.815106	0.051064
poscp15925_c0_seq1.1	0.4414	0.1797	0.4211	0.1854	0.178	-0.069	0.369	54.32	0.287	0.399	293	303	-0.193069	0.10231
poscp15925_c0_seq3.1	0.4749	0.1506	0.4971	0.1473	0.163	-0.136	0.34	47.96	0.229	0.37	1149	1187	-0.621146	0.075821
poscp15925_c0_seq3.2	0.4414	0.1797	0.4211	0.1854	0.178	-0.069	0.369	54.32	0.287	0.399	293	303	-0.193069	0.10231
poscp1594_c0_seq1.1	0.5204	0.1633	0.3852	0.1909	0.197	-0.107	0.367	51.78	0.269	0.372	1597	1641	-0.394881	0.084704
poscp1594_c0_seq1.2	0.592	0.0995	0.375	0.1592	0.214	-0.053	0.396	41.93	0.198	0.39	227	240	-0.2975	0.083333
poscp1594_c0_seq2.1	0.5576	0.1316	0.4098	0.1612	0.202	-0.133	0.36	45.03	0.222	0.362	1435	1479	-0.59094	0.065585
poscp1594_c0_seq3.1	0.563	0.1291	0.4056	0.1574	0.204	-0.122	0.366	45.81	0.218	0.364	1453	1500	-0.5694	0.068667
poscp15986_c0_seq1.1	0.4671	0.2039	0.3878	0.2158	0.172	-0.07	0.37	54.24	0.323	0.407	189	200	-0.3375	0.07
poscp1648_c0_seq1.1	0.523	0.1533	0.4428	0.161	0.212	-0.031	0.401	49.37	0.239	0.383	669	684	-0.683918	0.068713
poscp16733_c0_seq1.1	0.4219	0.2031	0.4522	0.181	0.191	-0.094	0.358	53.34	0.298	0.421	151	156	-0.423718	0.076923
poscp17259_c0_seq1.1	0.4551	0.1796	0.4119	0.1787	0.168	-0.09	0.342	49.55	0.284	0.41	395	418	0.07512	0.083732
poscp17259_c0_seq1.2	0.4595	0.1575	0.4489	0.1917	0.157	-0.135	0.328	47.66	0.268	0.377	1020	1048	-0.412214	0.076336
poscp1730_c0_seq6.1	0.505	0.1807	0.4228	0.1646	0.241	0.024	0.435	46.12	0.265	0.385	520	535	-0.554579	0.072897
poscp17420_c0_seq1.1	0.4351	0.1517	0.4478	0.2103	0.134	-0.151	0.31	47.99	0.284	0.394	680	729	-0.376955	0.067215
poscp17420_c0_seq2.1	0.4351	0.1517	0.4478	0.2103	0.134	-0.151	0.31	47.99	0.284	0.394	680	729	-0.376955	0.067215
poscp17462_c0_seq3.1	0.3085	0.117	0.5253	0.2472	0.144	-0.119	0.342	43.94	0.289	0.412	114	119	-0.241176	0.042017
poscp1753_c0_seq1.1	0.5302	0.1256	0.4298	0.2072	0.185	-0.13	0.352	49.21	0.246	0.368	483	507	-0.590927	0.076923
poscp1753_c0_seq1.2	0.3571	0.0536	0.6545	0.098	0.12	-0.269	0.25	38.29	0.125	0.374	64	66	0.039394	0.060606
poscp1753_c0_seq1.3	0.5372	0.1433	0.3945	0.1945	0.202	-0.078	0.385	45.38	0.256	0.351	1142	1180	-0.607712	0.067797
poscp17635_c0_seq1.1	0.4286	0.1888	0.4436	0.2086	0.151	-0.088	0.351	52.32	0.302	0.378	971	1009	-0.39782	0.085233
poscp17692_c0_seq1.1	0.483	0.1761	0.3838	0.2042	0.16	-0.114	0.343	51.81	0.292	0.383	821	865	-0.240347	0.073988
poscp17700_c0_seq1.1	0.4509	0.1321	0.5158	0.1662	0.188	-0.088	0.352	46.69	0.227	0.36	988	1027	-0.066991	0.107108
poscp1781_c1_seq1.1	0.4559	0.1473	0.444	0.2235	0.169	-0.131	0.341	47.18	0.283	0.395	1068	1105	-0.424706	0.074208
poscp1781_c1_seq3.1	0.4574	0.1303	0.5097	0.1731	0.164	-0.196	0.311	43.4	0.231	0.376	463	480	-0.443333	0.083333
poscp18218_c0_seq1.1	0.4884	0.1302	0.448	0.2188	0.146	-0.19	0.301	44.54	0.264	0.362	994	1028	-0.681128	0.062257
poscp18379_c0_seq1.1	0.4484	0.1889	0.4142	0.1848	0.184	-0.121	0.351	46.71	0.292	0.385	473	493	-0.141582	0.083164
poscp183_c2_seq1.1	0.3564	0.3036	0.3483	0.2532	0.252	0.043	0.446	57.3	0.433	0.465	395	405	-0.534568	0.051852
poscp183_c2_seq1.2	0.5037	0.0963	0.4898	0.1439	0.146	-0.107	0.353	43.91	0.191	0.347	173	177	-0.758757	0.033898
poscp183_c2_seq2.1	0.3564	0.3036	0.3483	0.2532	0.252	0.043	0.446	57.3	0.433	0.465	395	405	-0.534568	0.051852
poscp18517_c0_seq1.1	0.446	0.1934	0.4361	0.1941	0.18	-0.111	0.35	49.83	0.298	0.397	705	724	-0.425	0.060773
poscp1885_c0_seq1.1	0.4684	0.1421	0.466	0.1894	0.156	-0.116	0.343	46.09	0.253	0.367	1156	1195	-0.393138	0.081172
poscp1885_c0_seq1.2	0.4345	0.1586	0.4626	0.1885	0.174	-0.065	0.37	45.42	0.271	0.372	351	358	-0.446927	0.058659
poscp18938_c0_seq3.1	0.5281	0.2022	0.3026	0.1594	0.214	-0.059	0.384	50.82	0.293	0.422	99	102	-0.289216	0.058824
poscp18958_c0_seq2.1	0.4984	0.1693	0.4327	0.1877	0.189	-0.131	0.351	47.72	0.266	0.356	766	791	-0.566625	0.088496
poscp1910_c0_seq1.1	0.4609	0.1703	0.4069	0.21	0.173	-0.156	0.328	49.77	0.296	0.433	597	613	-0.589886	0.047308
poscp19215_c0_seq2.1	0.4553	0.2298	0.3137	0.2678	0.235	-0.011	0.401	50.02	0.376	0.443	274	293	-0.206826	0.109215
poscp19226_c0_seq1.1	0.4762	0.1203	0.4742	0.1676	0.134	-0.13	0.325	46.15	0.221	0.356	480	494	-0.234211	0.078947
poscp19310_c0_seq1.1	0.4846	0.1241	0.5037	0.1523	0.174	-0.118	0.337	45.29	0.211	0.362	1043	1066	-0.304034	0.094747
poscp19310_c0_seq1.2	0.5052	0.1217	0.4882	0.1625	0.186	-0.099	0.352	44.32	0.216	0.37	3317	3397	-0.529644	0.080365
poscp19361_c0_seq1.1	0.5053	0.1247	0.4831	0.1792	0.168	-0.161	0.331	43.36	0.227	0.371	586	601	-0.702496	0.078203
poscp19361_c0_seq3.1	0.5053	0.1247	0.4831	0.1792	0.168	-0.161	0.331	43.36	0.227	0.371	586	601	-0.702496	0.078203
poscp19361_c0_seq4.1	0.5053	0.1247	0.4831	0.1792	0.168	-0.161	0.331	43.36	0.227	0.371	586	601	-0.702496	0.078203
poscp1938_c0_seq2.1	0.503	0.1667	0.4032	0.1972	0.188	-0.082	0.375	49.97	0.276	0.384	1636	1686	-0.565836	0.067023
poscp1938_c0_seq3.1	0.503	0.1667	0.4032	0.1972	0.188	-0.082	0.375	49.97	0.276	0.384	1636	1686	-0.565836	0.067023
poscp19409_c0_seq1.1	0.5	0.2712	0.3232	0.1111	0.249	0.076	0.466	55.69	0.316	0.41	133	144	-0.131944	0.180556
poscp19409_c0_seq2.1	0.5	0.2712	0.3232	0.1111	0.249	0.076	0.466	55.69	0.316	0.41	133	144	-0.131944	0.180556
poscp1960_c0_seq10.1	0.5179	0.1236	0.4522	0.187	0.184	-0.116	0.348	45.27	0.234	0.372	1903	1947	-0.729122	0.046739
poscp1960_c0_seq11.1	0.5036	0.1268	0.4548	0.1818	0.168	-0.102	0.354	47.1	0.235	0.376	1710	1754	-0.688427	0.050741
poscp1960_c0_seq3.1	0.5179	0.1236	0.4522	0.187	0.184	-0.116	0.348	45.27	0.234	0.372	1903	1947	-0.729122	0.046739
poscp1960_c0_seq4.1	0.5179	0.1236	0.4522	0.187	0.184	-0.116	0.348	45.27	0.234	0.372	1903	1947	-0.729122	0.046739
poscp1960_c0_seq9.1	0.5179	0.1236	0.4522	0.187	0.184	-0.116	0.348	45.27	0.234	0.372	1903	1947	-0.729122	0.046739
poscp19774_c0_seq1.1	0.4725	0.1462	0.4967	0.1862	0.196	-0.086	0.366	49.24	0.246	0.368	1176	1220	-0.485082	0.078689
poscp19924_c0_seq1.1	0.5338	0.1955	0.3109	0.1802	0.222	-0.034	0.409	44.23	0.299	0.404	154	161	-0.487578	0.062112
poscp19924_c0_seq2.1	0.5338	0.1955	0.3109	0.1802	0.222	-0.034	0.409	44.23	0.299	0.404	154	161	-0.487578	0.062112
poscp20119_c0_seq1.1	0.4488	0.1359	0.499	0.1762	0.182	-0.101	0.352	46.16	0.238	0.368	644	683	0.009517	0.105417
poscp20487_c0_seq1.1	0.4994	0.1471	0.4245	0.1837	0.173	-0.078	0.363	48.99	0.252	0.371	935	968	-0.372624	0.06405
poscp20662_c0_seq1.1	0.486	0.112	0.4974	0.1588	0.163	-0.132	0.334	46.84	0.208	0.354	731	758	-0.39723	0.073879
poscp20816_c0_seq1.1	0.4774	0.1237	0.5101	0.1416	0.208	-0.051	0.386	46.21	0.206	0.397	928	952	-0.446639	0.061975
poscp20816_c0_seq2.1	0.4748	0.1227	0.5272	0.1341	0.182	-0.098	0.347	45.69	0.197	0.371	608	625	-0.32896	0.0736
poscp20978_c0_seq1.1	0.5699	0.1613	0.3763	0.1765	0.203	-0.105	0.356	59.74	0.254	0.38	118	122	-0.385246	0.090164
poscp209_c0_seq1.1	0.541	0.1572	0.41	0.1145	0.227	-0.04	0.401	39.95	0.217	0.379	1197	1257	-0.241448	0.075577
poscp209_c0_seq1.2	0.472	0.1626	0.4216	0.1951	0.178	-0.107	0.356	49.47	0.277	0.386	682	701	-0.376605	0.052782
poscp209_c0_seq2.1	0.5246	0.1633	0.4013	0.1354	0.221	-0.043	0.4	41.06	0.237	0.384	1192	1255	-0.251155	0.076494
poscp209_c0_seq2.2	0.472	0.1626	0.4216	0.1951	0.178	-0.107	0.356	49.47	0.277	0.386	682	701	-0.376605	0.052782
poscp20_c3_seq1.1	0.4926	0.1427	0.4243	0.1783	0.207	-0.091	0.376	51.15	0.251	0.398	3096	3143	-0.428285	0.044225
poscp21358_c0_seq1.1	0.4589	0.1255	0.4718	0.2208	0.203	-0.111	0.36	44.68	0.264	0.365	303	310	-0.650323	0.058065
poscp213_c0_seq2.1	0.5127	0.1557	0.4069	0.1695	0.192	-0.089	0.362	46.42	0.251	0.371	1733	1794	-0.109588	0.096433
poscp213_c0_seq3.1	0.5135	0.1543	0.4059	0.174	0.187	-0.101	0.355	46.97	0.252	0.371	1722	1785	-0.113501	0.098039
poscp213_c0_seq4.1	0.5131	0.156	0.409	0.1665	0.189	-0.097	0.357	45.81	0.249	0.37	1722	1783	-0.101178	0.096467
poscp213_c0_seq5.1	0.5139	0.1546	0.4079	0.1711	0.184	-0.11	0.35	46.36	0.25	0.37	1711	1774	-0.105073	0.098083
poscp2141_c0_seq1.1	0.5	0.1469	0.4596	0.156	0.193	-0.064	0.386	46.29	0.234	0.376	1346	1388	-0.610447	0.058357
poscp21732_c0_seq1.1	0.4577	0.1327	0.4641	0.1985	0.142	-0.152	0.32	47.02	0.253	0.35	724	746	-0.205764	0.057641
poscp21732_c0_seq1.2	0.4956	0.1489	0.4385	0.1878	0.162	-0.106	0.351	50.67	0.255	0.364	553	571	-0.576883	0.052539
poscp2179_c0_seq1.1	0.4601	0.1888	0.4338	0.1813	0.199	-0.04	0.393	53.59	0.286	0.414	458	480	-0.407083	0.066667
poscp21834_c0_seq1.1	0.3914	0.1575	0.4692	0.2401	0.154	-0.129	0.333	51.9	0.303	0.386	498	517	-0.138878	0.054159
poscp21924_c0_seq1.1	0.4834	0.1845	0.4367	0.1967	0.185	-0.105	0.364	48.21	0.284	0.376	689	709	-0.591961	0.070522
poscp22109_c1_seq1.1	0.4822	0.1537	0.4699	0.1947	0.193	-0.128	0.361	50.15	0.261	0.382	784	807	-0.891698	0.066914
poscp22109_c1_seq1.2	0.4819	0.1506	0.4268	0.2013	0.171	-0.07	0.379	50.61	0.272	0.363	206	210	-0.671905	0.066667
poscp2234_c0_seq1.1	0.4554	0.1566	0.389	0.2651	0.184	-0.081	0.363	50.46	0.32	0.414	518	532	-0.457895	0.050752
poscp2242_c0_seq2.1	0.5248	0.1396	0.4407	0.1657	0.238	-0.031	0.391	43.14	0.232	0.38	4925	5154	-0.249787	0.090415
poscp2242_c0_seq3.1	0.408	0.2347	0.3542	0.2804	0.225	-0.035	0.387	53.09	0.391	0.43	2532	2671	-0.154324	0.094347
poscp22475_c0_seq1.1	0.5084	0.1132	0.4527	0.1719	0.154	-0.141	0.338	44.31	0.221	0.365	3038	3122	-0.513581	0.061179
poscp22475_c0_seq1.2	0.4864	0.1364	0.4951	0.1152	0.149	-0.201	0.308	42.22	0.2	0.373	260	268	-0.676119	0.059701
poscp22475_c0_seq2.1	0.4989	0.1194	0.4565	0.1688	0.158	-0.134	0.339	44.61	0.223	0.371	2037	2101	-0.427844	0.063779
poscp22475_c0_seq2.2	0.4864	0.1364	0.4951	0.1152	0.149	-0.201	0.308	42.22	0.2	0.373	260	268	-0.676119	0.059701
poscp23329_c0_seq1.1	0.4585	0.2277	0.4051	0.1632	0.191	-0.014	0.41	56.91	0.304	0.402	398	412	-0.132281	0.099515
poscp23492_c0_seq1.1	0.4686	0.136	0.4495	0.1877	0.156	-0.127	0.329	47.52	0.251	0.37	2051	2134	-0.187067	0.085286
poscp2352_c0_seq1.1	0.3943	0.2743	0.3006	0.2697	0.191	0.015	0.43	58.38	0.43	0.484	207	213	-0.426291	0.061033
poscp2356_c0_seq1.1	0.4859	0.1531	0.4283	0.2027	0.216	-0.031	0.399	49.47	0.272	0.392	729	750	-0.336267	0.093333
poscp23638_c0_seq1.1	0.4651	0.137	0.488	0.1645	0.162	-0.143	0.333	48.9	0.233	0.386	447	466	-0.169742	0.103004
poscp23800_c0_seq1.1	0.4772	0.1508	0.4537	0.1744	0.208	-0.057	0.382	47.84	0.25	0.392	1655	1703	-0.164709	0.085731
poscp2408_c1_seq6.1	0.4743	0.1592	0.4362	0.2058	0.148	-0.115	0.339	50.34	0.276	0.371	767	794	-0.540302	0.066751
poscp24112_c0_seq1.1	0.4624	0.1784	0.4056	0.2219	0.17	-0.111	0.351	50.64	0.306	0.407	1010	1044	-0.577874	0.060345
poscp24133_c0_seq1.1	0.4227	0.1487	0.4783	0.1854	0.162	-0.124	0.328	51.79	0.264	0.403	406	421	-0.307126	0.071259
poscp2428_c0_seq1.1	0.5062	0.1559	0.4441	0.19	0.187	-0.134	0.343	49.74	0.258	0.392	880	926	-0.673434	0.110151
poscp2442_c0_seq1.1	0.5091	0.1136	0.4128	0.202	0.152	-0.139	0.336	48.48	0.246	0.356	268	277	-0.519495	0.039711
poscp24524_c0_seq1.1	0.4891	0.0895	0.5102	0.1344	0.169	-0.157	0.31	39.72	0.174	0.372	1916	1982	-0.143996	0.091826
poscp24837_c0_seq1.1	0.497	0.1273	0.4702	0.1624	0.191	-0.111	0.352	45.31	0.223	0.377	1999	2053	-0.515733	0.089625
poscp2494_c0_seq1.1	0.4451	0.1303	0.5234	0.137	0.185	-0.094	0.352	43.94	0.208	0.383	1170	1212	-0.067079	0.070957
poscp2494_c0_seq2.1	0.4552	0.1305	0.5214	0.1288	0.177	-0.093	0.352	44.48	0.202	0.38	1109	1151	-0.025717	0.071242
poscp24960_c0_seq1.1	0.4498	0.2008	0.3596	0.1971	0.163	-0.072	0.362	54.04	0.321	0.402	552	581	-0.030809	0.086059
poscp2501_c0_seq1.1	0.37	0.1924	0.4662	0.2028	0.148	-0.136	0.329	54.4	0.318	0.428	560	585	-0.391453	0.064957
poscp2501_c0_seq1.2	0.4238	0.1854	0.4178	0.2	0.183	-0.091	0.356	52.76	0.306	0.4	180	186	-0.137097	0.053763
poscp2501_c0_seq2.1	0.3854	0.1951	0.4503	0.2011	0.158	-0.118	0.34	54.39	0.317	0.423	732	763	-0.374705	0.058978
poscp2501_c0_seq3.1	0.37	0.1924	0.4662	0.2028	0.148	-0.136	0.329	54.4	0.318	0.428	560	585	-0.391453	0.064957
poscp2501_c0_seq3.2	0.4017	0.1595	0.4388	0.219	0.139	-0.157	0.317	49.9	0.303	0.432	413	433	-0.467668	0.050808
poscp2501_c0_seq4.1	0.3853	0.1816	0.4515	0.209	0.145	-0.14	0.327	54.01	0.313	0.431	965	1010	-0.458317	0.056436
poscp25039_c0_seq1.1	0.4813	0.1088	0.5028	0.1631	0.175	-0.184	0.309	43.6	0.204	0.346	690	715	-0.311189	0.081119
poscp25039_c0_seq1.2	0.4977	0.1156	0.4815	0.1429	0.19	-0.115	0.345	43.61	0.2	0.362	1511	1557	-0.162492	0.059088
poscp25842_c0_seq1.1	0.4873	0.1142	0.465	0.1826	0.157	-0.115	0.339	48.51	0.229	0.364	490	509	-0.29057	0.064833
poscp26377_c0_seq1.1	0.5072	0.1309	0.4559	0.204	0.17	-0.142	0.327	49.62	0.249	0.371	626	652	-0.572239	0.088957
poscp26424_c0_seq1.1	0.4766	0.167	0.4595	0.1619	0.186	-0.07	0.373	50.1	0.252	0.374	544	559	-0.456887	0.062612
poscp2646_c0_seq1.1	0.4751	0.1803	0.4096	0.2171	0.189	-0.097	0.348	48.27	0.298	0.376	3322	3458	-0.198178	0.091382
poscp265_c0_seq5.1	0.4133	0.2288	0.377	0.2251	0.178	-0.091	0.349	55.08	0.355	0.421	321	331	-0.293051	0.081571
poscp26695_c0_seq1.1	0.5556	0.1032	0.3992	0.136	0.197	-0.08	0.371	40.8	0.194	0.391	294	301	-0.413289	0.036545
poscp27024_c0_seq1.1	0.4537	0.222	0.4075	0.1847	0.232	-0.066	0.387	46.39	0.314	0.411	628	655	-0.227023	0.082443
poscp27165_c0_seq1.1	0.4894	0.1554	0.4768	0.1908	0.214	-0.061	0.388	50.45	0.255	0.387	1875	1966	-0.68001	0.093082
poscp27213_c0_seq1.1	0.4965	0.136	0.4601	0.1712	0.184	-0.101	0.358	47.82	0.232	0.349	681	705	-0.379149	0.073759
poscp2734_c0_seq2.1	0.3182	0.1667	0.5493	0.197	0.155	-0.161	0.298	42.43	0.286	0.394	84	88	-0.259091	0.079545
poscp2734_c0_seq4.1	0.5172	0.1445	0.4224	0.1541	0.161	-0.162	0.329	46.02	0.234	0.38	717	735	-0.494286	0.069388
poscp27404_c0_seq1.1	0.4379	0.1895	0.3925	0.2667	0.18	-0.071	0.373	55.25	0.344	0.411	579	604	-0.453973	0.066225
poscp2765_c0_seq1.1	0.4909	0.1374	0.4344	0.1983	0.145	-0.148	0.326	46.16	0.257	0.367	1814	1862	-0.686413	0.047261
poscp27839_c0_seq3.1	0.5067	0.1332	0.4315	0.1943	0.175	-0.122	0.352	48.53	0.25	0.387	1907	1981	-0.798284	0.060575
poscp28233_c0_seq1.1	0.4708	0.1646	0.4277	0.205	0.18	-0.106	0.352	46.91	0.283	0.396	810	832	-0.345913	0.0625
poscp2864_c0_seq1.1	0.4344	0.2049	0.4808	0.1848	0.187	-0.108	0.366	45.46	0.29	0.384	145	150	-0.438667	0.1
poscp28886_c0_seq1.1	0.4538	0.1549	0.4198	0.2	0.178	-0.076	0.364	50.51	0.282	0.392	451	468	-0.217949	0.059829
poscp2903_c0_seq1.1	0.4889	0.1899	0.3928	0.1686	0.169	-0.113	0.349	49.81	0.281	0.383	733	754	-0.434615	0.083554
poscp2945_c0_seq1.1	0.4915	0.1559	0.4539	0.168	0.184	-0.067	0.385	50.65	0.248	0.366	719	739	-0.722734	0.063599
poscp2945_c0_seq2.1	0.4915	0.1559	0.4539	0.168	0.184	-0.067	0.385	50.65	0.248	0.366	719	739	-0.722734	0.063599
poscp2945_c0_seq5.1	0.4915	0.1559	0.4539	0.168	0.184	-0.067	0.385	50.65	0.248	0.366	719	739	-0.722734	0.063599
poscp2945_c0_seq6.1	0.4915	0.1559	0.4539	0.168	0.184	-0.067	0.385	50.65	0.248	0.366	719	739	-0.722734	0.063599
poscp29729_c0_seq1.1	0.516	0.1216	0.4722	0.1692	0.204	-0.099	0.368	46.87	0.22	0.37	1566	1629	-0.587293	0.052793
poscp30474_c0_seq1.1	0.4685	0.1723	0.4211	0.1754	0.18	-0.069	0.371	49.67	0.273	0.393	1153	1194	-0.419682	0.075377
poscp30638_c0_seq1.1	0.4423	0.1683	0.3865	0.2246	0.179	-0.095	0.345	54.45	0.307	0.389	472	495	0.496768	0.129293
poscp31232_c0_seq1.1	0.4613	0.1439	0.4824	0.1602	0.153	-0.164	0.321	48.18	0.235	0.379	324	339	-0.222714	0.073746
poscp31450_c0_seq1.1	0.5085	0.1267	0.4741	0.1625	0.167	-0.119	0.336	47.3	0.218	0.37	637	665	-0.326165	0.069173
poscp31540_c0_seq1.1	0.5234	0.1402	0.4141	0.191	0.202	-0.163	0.31	44.61	0.248	0.377	129	137	-0.116059	0.124088
poscp3174_c1_seq4.1	0.4918	0.1678	0.4149	0.1916	0.161	-0.094	0.35	47.42	0.274	0.376	529	550	-0.267273	0.070909
poscp31795_c0_seq1.1	0.4786	0.1453	0.4526	0.1889	0.164	-0.158	0.327	49.08	0.254	0.384	765	802	-0.475686	0.09601
poscp31795_c0_seq1.2	0.4421	0.2446	0.4018	0.1709	0.211	-0.01	0.422	53.87	0.323	0.39	282	298	-0.384564	0.083893
poscp3204_c0_seq1.1	0.5157	0.1211	0.4814	0.1497	0.167	-0.116	0.365	45.22	0.208	0.354	1251	1301	-0.869562	0.057648
poscp3204_c0_seq1.2	0.5261	0.1256	0.4892	0.1499	0.188	-0.086	0.37	43.55	0.207	0.343	1531	1568	-0.680676	0.059311
poscp3204_c0_seq2.1	0.5157	0.1211	0.4814	0.1497	0.167	-0.116	0.365	45.22	0.208	0.354	1251	1301	-0.869562	0.057648
poscp3204_c0_seq2.2	0.5261	0.1256	0.4892	0.1499	0.188	-0.086	0.37	43.55	0.207	0.343	1531	1568	-0.680676	0.059311
poscp3206_c0_seq1.1	0.5151	0.1342	0.4207	0.1599	0.179	-0.099	0.371	49.31	0.23	0.386	434	453	-0.588079	0.07064
poscp3206_c0_seq2.1	0.5151	0.1342	0.4207	0.1599	0.179	-0.099	0.371	49.31	0.23	0.386	434	453	-0.588079	0.07064
poscp3206_c0_seq2.2	0.4947	0.2316	0.3176	0.2125	0.247	-0.012	0.434	46.63	0.345	0.425	113	120	-0.654167	0.108333
poscp32581_c0_seq1.1	0.4427	0.1476	0.506	0.1514	0.156	-0.148	0.322	47.61	0.232	0.36	969	997	-0.229087	0.076229
poscp32707_c0_seq1.1	0.4786	0.141	0.4359	0.1991	0.156	-0.118	0.336	50.24	0.26	0.347	289	297	-0.114142	0.080808
poscp33172_c0_seq1.1	0.4808	0.14	0.4593	0.165	0.147	-0.161	0.315	47.94	0.236	0.359	1106	1137	-0.372472	0.082674
poscp33181_c0_seq1.1	0.5238	0.1399	0.3938	0.1993	0.184	-0.073	0.36	45.65	0.26	0.375	411	427	-0.396019	0.058548
poscp33181_c0_seq1.2	0.5367	0.0895	0.5	0.1721	0.168	-0.216	0.304	40.32	0.188	0.322	372	390	-0.586154	0.074359
poscp33210_c0_seq1.1	0.4889	0.1266	0.4531	0.1775	0.158	-0.116	0.344	46	0.236	0.378	1058	1096	-0.400456	0.05292
poscp33210_c0_seq1.2	0.5446	0.149	0.3961	0.1349	0.212	-0.045	0.398	44.61	0.224	0.386	821	853	-0.333998	0.087925
poscp33894_c0_seq1.1	0.4497	0.1683	0.3716	0.1802	0.158	-0.11	0.342	51.37	0.291	0.418	444	466	0.244635	0.094421
poscp33894_c0_seq1.2	0.5143	0.1619	0.3173	0.2449	0.171	-0.174	0.32	46.23	0.32	0.409	128	132	-0.35303	0.083333
poscp34194_c0_seq1.1	0.5036	0.1299	0.5198	0.1244	0.178	-0.095	0.358	45.15	0.193	0.359	871	900	-0.567556	0.065556
poscp3424_c1_seq3.1	0.4597	0.1978	0.4335	0.1866	0.191	-0.06	0.377	48.56	0.292	0.379	1118	1164	-0.174828	0.121134
poscp342_c0_seq2.1	0.4104	0.1792	0.3197	0.3493	0.188	-0.084	0.36	57.29	0.406	0.464	739	765	-0.389542	0.086275
poscp342_c0_seq5.1	0.4104	0.1792	0.3197	0.3493	0.188	-0.084	0.36	57.29	0.406	0.464	739	765	-0.389542	0.086275
poscp34311_c0_seq1.1	0.4645	0.1473	0.4573	0.1926	0.16	-0.127	0.345	50.07	0.262	0.39	898	922	-0.565727	0.060738
poscp34450_c0_seq1.1	0.5109	0.1354	0.408	0.1793	0.158	-0.115	0.335	47.29	0.243	0.37	263	273	-0.200366	0.087912
poscp3445_c0_seq1.1	0.5	0.0319	0.4211	0.2857	0.159	-0.196	0.302	43.42	0.25	0.398	116	123	-0.623577	0.04065
poscp3445_c0_seq1.2	0.4715	0.1084	0.424	0.2186	0.14	-0.198	0.297	44.99	0.253	0.392	427	443	-0.155079	0.074492
poscp3445_c0_seq1.3	0.4616	0.1939	0.3825	0.1957	0.167	-0.055	0.38	50.67	0.304	0.408	841	875	-0.331314	0.093714
poscp34985_c0_seq1.1	0.4172	0.2038	0.4497	0.146	0.177	-0.055	0.377	51.55	0.282	0.407	369	378	-0.011376	0.068783
poscp35447_c0_seq1.1	0.4811	0.1415	0.5106	0.1609	0.163	-0.268	0.281	52.32	0.227	0.366	128	131	-0.68855	0.068702
poscp35456_c0_seq1.1	0.5634	0.1268	0.4557	0.0811	0.248	0.113	0.484	41.67	0.165	0.401	91	94	-0.617021	0.042553
poscp35456_c0_seq2.1	0.5634	0.1268	0.4557	0.0811	0.248	0.113	0.484	41.67	0.165	0.401	91	94	-0.617021	0.042553
poscp35808_c0_seq1.1	0.4321	0.1345	0.4645	0.1941	0.153	-0.137	0.327	49.83	0.26	0.401	863	903	-0.216722	0.058693
poscp35808_c0_seq2.1	0.4218	0.1386	0.4698	0.1915	0.149	-0.144	0.324	50.09	0.261	0.403	784	822	-0.163382	0.058394
poscp35808_c0_seq3.1	0.4206	0.1326	0.4731	0.1909	0.149	-0.143	0.325	49.26	0.257	0.404	668	701	-0.19572	0.055635
poscp3582_c0_seq1.1	0.5232	0.1226	0.4618	0.2038	0.185	-0.156	0.337	47.82	0.238	0.36	1458	1511	-0.618597	0.086698
poscp35986_c0_seq1.1	0.4582	0.1527	0.4993	0.164	0.222	-0.024	0.409	50.52	0.242	0.403	864	901	-0.414207	0.09101
poscp3600_c0_seq1.1	0.4686	0.1099	0.4877	0.1749	0.126	-0.21	0.296	43.08	0.224	0.356	550	563	-0.710657	0.058615
poscp36130_c0_seq1.1	0.4017	0.0961	0.5181	0.2284	0.169	-0.116	0.351	47.17	0.253	0.391	296	307	-0.684039	0.029316
poscp36497_c0_seq1.1	0.4468	0.2605	0.364	0.1861	0.182	-0.073	0.371	52.97	0.348	0.408	633	654	-0.423395	0.070336
poscp36497_c0_seq2.1	0.4468	0.2605	0.364	0.1861	0.182	-0.073	0.371	52.97	0.348	0.408	633	654	-0.423395	0.070336
poscp36558_c0_seq1.1	0.4604	0.1568	0.4753	0.1719	0.187	-0.129	0.336	46.14	0.251	0.365	706	740	0.048378	0.12027
poscp3661_c0_seq1.1	0.5064	0.189	0.3856	0.1746	0.197	-0.008	0.403	49.49	0.28	0.398	667	699	-0.315594	0.081545
poscp3661_c0_seq2.1	0.4825	0.2049	0.3753	0.1886	0.195	-0.018	0.396	49.47	0.305	0.404	455	479	-0.348225	0.068894
poscp36827_c0_seq1.1	0.4408	0.2204	0.3777	0.1896	0.189	-0.084	0.356	53.55	0.326	0.4	556	583	0.125729	0.108062
poscp37001_c0_seq2.1	0.4517	0.125	0.5608	0.1433	0.196	-0.119	0.361	41.59	0.203	0.363	454	468	-0.483974	0.061966
poscp37368_c0_seq1.1	0.461	0.156	0.4462	0.1917	0.147	-0.181	0.31	53.42	0.268	0.388	168	176	-0.382955	0.096591
poscp373_c0_seq1.1	0.4108	0.1784	0.5	0.205	0.183	-0.188	0.322	53.53	0.291	0.408	227	233	-0.636052	0.077253
poscp37453_c0_seq1.1	0.3298	0.1383	0.5	0.2619	0.137	-0.234	0.252	50.87	0.315	0.419	111	113	-0.210619	0.044248
poscp3754_c0_seq1.1	0.4315	0.1934	0.4334	0.2308	0.193	-0.088	0.368	50.66	0.322	0.412	892	931	-0.56928	0.077336
poscp3816_c0_seq1.1	0.4972	0.1453	0.4509	0.1924	0.201	-0.088	0.369	48.08	0.253	0.389	851	894	-0.435794	0.108501
poscp38266_c0_seq1.1	0.4753	0.1925	0.3543	0.1639	0.213	-0.076	0.382	53.41	0.294	0.433	650	671	-0.124739	0.09389
poscp38537_c0_seq1.1	0.4904	0.1562	0.4352	0.1655	0.169	-0.098	0.356	47.21	0.249	0.377	2104	2204	-0.195644	0.085753
poscp38619_c0_seq1.1	0.444	0.124	0.4426	0.2431	0.157	-0.148	0.327	47.8	0.277	0.393	303	313	-0.116294	0.070288
poscp3866_c0_seq1.1	0.4614	0.1848	0.4445	0.1825	0.189	-0.075	0.368	48.66	0.282	0.404	2326	2383	-0.634033	0.058749
poscp38796_c0_seq1.1	0.4947	0.1507	0.4558	0.1751	0.221	-0.046	0.386	47.78	0.247	0.366	583	608	-0.310362	0.095395
poscp388_c0_seq1.1	0.4906	0.195	0.3972	0.1838	0.198	-0.009	0.411	49.23	0.294	0.386	800	823	-0.625516	0.064399
poscp3951_c0_seq1.1	0.4818	0.17	0.3943	0.2121	0.191	-0.063	0.381	50.07	0.296	0.395	307	316	-0.425949	0.075949
poscp3951_c0_seq1.2	0.4717	0.1293	0.4193	0.2087	0.156	-0.165	0.321	46.02	0.267	0.386	521	539	-0.567161	0.059369
poscp3951_c0_seq1.3	0.519	0.1381	0.397	0.2295	0.156	-0.106	0.351	48.37	0.274	0.358	259	267	-0.562172	0.116105
poscp39654_c0_seq1.1	0.477	0.1531	0.4484	0.1928	0.182	-0.094	0.359	51.41	0.261	0.367	476	492	-0.245732	0.095528
poscp398_c0_seq1.1	0.4671	0.1347	0.4415	0.1938	0.156	-0.068	0.36	46.75	0.258	0.368	414	431	-0.27935	0.053364
poscp39970_c0_seq1.1	0.5462	0.1294	0.4536	0.1682	0.206	-0.093	0.369	45.56	0.221	0.362	750	768	-0.738802	0.071615
poscp40311_c0_seq1.1	0.5118	0.2118	0.4533	0.0851	0.198	0.006	0.429	47.12	0.236	0.371	203	210	-0.56381	0.07619
poscp40345_c0_seq1.1	0.42	0.18	0.4727	0.1509	0.198	-0.022	0.406	36.02	0.266	0.419	64	66	-0.537879	0.060606
poscp40566_c0_seq1.1	0.5068	0.1267	0.4032	0.2137	0.222	-0.007	0.431	48.04	0.269	0.396	290	303	-0.90561	0.039604
poscp40566_c0_seq1.2	0.4377	0.1698	0.4322	0.1719	0.154	-0.1	0.365	47.72	0.276	0.402	323	330	-0.736364	0.042424
poscp40566_c0_seq2.1	0.5068	0.1267	0.4032	0.2137	0.222	-0.007	0.431	48.04	0.269	0.396	290	303	-0.90561	0.039604
poscp40566_c0_seq2.2	0.4377	0.1698	0.4322	0.1719	0.154	-0.1	0.365	47.72	0.276	0.402	323	330	-0.736364	0.042424
poscp40566_c0_seq3.1	0.5068	0.1267	0.4032	0.2137	0.222	-0.007	0.431	48.04	0.269	0.396	290	303	-0.90561	0.039604
poscp40566_c0_seq4.1	0.5068	0.1267	0.4032	0.2137	0.222	-0.007	0.431	48.04	0.269	0.396	290	303	-0.90561	0.039604
poscp40601_c0_seq1.1	0.466	0.177	0.4342	0.1668	0.196	-0.067	0.381	45.58	0.269	0.39	1607	1690	-0.160592	0.111834
poscp4067_c0_seq1.1	0.3824	0.3333	0.3814	0.1977	0.245	0.051	0.449	53.76	0.402	0.431	127	136	-0.214706	0.080882
poscp40756_c0_seq1.1	0.4527	0.1272	0.477	0.2021	0.15	-0.149	0.332	50.04	0.251	0.406	398	423	-0.476123	0.092199
poscp4086_c0_seq1.1	0.4859	0.1509	0.4337	0.2082	0.189	-0.086	0.355	47.49	0.272	0.378	2334	2440	-0.403689	0.077049
poscp40996_c0_seq1.1	0.4687	0.1629	0.4738	0.1629	0.183	-0.122	0.336	48.88	0.251	0.394	491	506	-0.438538	0.083004
poscp41036_c0_seq1.1	0.3658	0.292	0.2915	0.3207	0.209	-0.018	0.402	55.27	0.474	0.471	829	860	-0.480349	0.084884
poscp41240_c0_seq1.1	0.4743	0.1164	0.4709	0.166	0.151	-0.135	0.337	47.81	0.222	0.37	689	716	-0.353352	0.047486
poscp4128_c0_seq1.1	0.4771	0.1307	0.442	0.2033	0.158	-0.145	0.318	44.51	0.251	0.357	179	185	0.025946	0.102703
poscp41439_c0_seq1.1	0.4857	0.1143	0.4545	0.2278	0.183	-0.141	0.342	48.69	0.253	0.388	257	274	-0.60219	0.076642
poscp41462_c0_seq1.1	0.4911	0.1642	0.4174	0.194	0.169	-0.114	0.355	50.12	0.276	0.389	1522	1559	-0.585696	0.078897
poscp41682_c0_seq1.1	0.4491	0.1528	0.4476	0.1822	0.168	-0.116	0.35	48.13	0.266	0.391	1006	1050	-0.496667	0.065714
poscp4180_c0_seq1.1	0.3991	0.2318	0.3779	0.2487	0.202	-0.037	0.388	58.27	0.371	0.437	278	289	-0.047405	0.083045
poscp4221_c0_seq1.1	0.4747	0.1932	0.4027	0.2027	0.19	-0.046	0.377	49.63	0.301	0.386	1041	1100	-0.217636	0.095455
poscp42346_c0_seq1.1	0.4916	0.1832	0.4524	0.1631	0.198	-0.12	0.354	45.12	0.261	0.372	639	673	-0.362704	0.118871
poscp42489_c0_seq1.1	0.641	0.0641	0.4028	0.0909	0.233	-0.013	0.4	40.89	0.122	0.366	90	93	-0.42043	0.053763
poscp4275_c0_seq1.1	0.478	0.1782	0.4272	0.1684	0.189	-0.045	0.383	47.42	0.269	0.377	1837	1913	-0.260167	0.07632
poscp43273_c0_seq1.1	0.4395	0.1973	0.4151	0.1919	0.197	-0.023	0.401	53.85	0.306	0.416	536	559	-0.270125	0.064401
poscp43728_c0_seq1.1	0.4527	0.1193	0.5327	0.1562	0.159	-0.196	0.3	44.27	0.208	0.341	283	291	0.130241	0.134021
poscp43767_c0_seq1.1	0.4949	0.1664	0.4629	0.1468	0.173	-0.122	0.345	48.63	0.239	0.356	831	872	-0.446445	0.098624
poscp4382_c0_seq1.1	0.5102	0.1837	0.4297	0.1062	0.214	-0.002	0.415	47.42	0.233	0.384	335	358	-0.151676	0.136872
poscp44421_c0_seq1.1	0.4975	0.1457	0.4656	0.1599	0.16	-0.146	0.335	48.49	0.235	0.384	498	510	-0.647647	0.058824
poscp44438_c0_seq1.1	0.4272	0.108	0.5178	0.1788	0.152	-0.148	0.323	48.89	0.222	0.367	248	255	0.040392	0.058824
poscp44477_c0_seq1.1	0.5125	0.1162	0.4716	0.1649	0.209	-0.12	0.353	43.27	0.214	0.376	529	558	-0.268817	0.078853
poscp4477_c0_seq1.1	0.4701	0.1524	0.4708	0.1698	0.196	-0.064	0.377	47.61	0.248	0.385	835	872	-0.190138	0.104358
poscp447_c0_seq1.1	0.4956	0.1449	0.4111	0.1835	0.162	-0.117	0.34	48.49	0.257	0.384	1874	1938	-0.320021	0.052116
poscp447_c0_seq10.1	0.4956	0.1449	0.4111	0.1835	0.162	-0.117	0.34	48.49	0.257	0.384	1874	1938	-0.320021	0.052116
poscp447_c0_seq2.1	0.4956	0.1449	0.4111	0.1835	0.162	-0.117	0.34	48.49	0.257	0.384	1874	1938	-0.320021	0.052116
poscp447_c0_seq3.1	0.4956	0.1449	0.4111	0.1835	0.162	-0.117	0.34	48.49	0.257	0.384	1874	1938	-0.320021	0.052116
poscp447_c0_seq4.1	0.4956	0.1449	0.4111	0.1835	0.162	-0.117	0.34	48.49	0.257	0.384	1874	1938	-0.320021	0.052116
poscp447_c0_seq5.1	0.4956	0.1449	0.4111	0.1835	0.162	-0.117	0.34	48.49	0.257	0.384	1874	1938	-0.320021	0.052116
poscp447_c0_seq6.1	0.4956	0.1449	0.4111	0.1835	0.162	-0.117	0.34	48.49	0.257	0.384	1874	1938	-0.320021	0.052116
poscp447_c0_seq7.1	0.4956	0.1449	0.4111	0.1835	0.162	-0.117	0.34	48.49	0.257	0.384	1874	1938	-0.320021	0.052116
poscp447_c0_seq8.1	0.4956	0.1449	0.4111	0.1835	0.162	-0.117	0.34	48.49	0.257	0.384	1874	1938	-0.320021	0.052116
poscp447_c0_seq9.1	0.4956	0.1449	0.4111	0.1835	0.162	-0.117	0.34	48.49	0.257	0.384	1874	1938	-0.320021	0.052116
poscp44802_c0_seq1.1	0.5075	0.1459	0.4158	0.184	0.176	-0.101	0.354	49.7	0.253	0.373	720	737	-0.366214	0.084125
poscp4491_c0_seq1.1	0.4598	0.1488	0.4714	0.1881	0.189	-0.064	0.382	45.78	0.259	0.4	942	960	-0.641979	0.082292
poscp45120_c0_seq1.1	0.4533	0.136	0.4944	0.1821	0.186	-0.095	0.354	47.98	0.241	0.379	457	485	-0.04701	0.084536
poscp45193_c0_seq1.1	0.5154	0.1501	0.4158	0.1992	0.184	-0.113	0.357	45.75	0.262	0.383	1026	1069	-0.47044	0.101029
poscp45201_c0_seq1.1	0.4483	0.1383	0.4498	0.2004	0.181	-0.111	0.352	50.55	0.265	0.396	750	775	-0.370839	0.069677
poscp4546_c0_seq2.1	0.447	0.1321	0.5491	0.1576	0.164	-0.207	0.301	45.26	0.22	0.364	774	799	-0.538173	0.085106
poscp4572_c0_seq1.1	0.4859	0.1359	0.4638	0.1689	0.147	-0.199	0.294	45.34	0.233	0.37	1068	1103	-0.403355	0.082502
poscp4572_c0_seq2.1	0.4859	0.1359	0.4638	0.1689	0.147	-0.199	0.294	45.34	0.233	0.37	1068	1103	-0.403355	0.082502
poscp46564_c0_seq1.1	0.4324	0.1532	0.4902	0.0769	0.146	-0.214	0.279	50.88	0.197	0.371	122	125	0.4248	0.096
poscp46665_c0_seq1.1	0.4473	0.1368	0.5091	0.1409	0.158	-0.193	0.292	46.66	0.217	0.36	415	419	0.053699	0.073986
poscp46844_c0_seq1.1	0.4408	0.1151	0.4667	0.2353	0.15	-0.172	0.32	45.32	0.268	0.373	384	395	-0.492658	0.048101
poscp46954_c0_seq1.1	0.5221	0.1531	0.3933	0.2156	0.179	-0.151	0.332	47.6	0.276	0.389	717	754	-0.583289	0.107427
poscp47552_c0_seq1.1	0.5	0.1298	0.5215	0.1397	0.176	-0.124	0.347	46.59	0.202	0.334	648	671	-0.528316	0.09538
poscp47552_c0_seq2.1	0.5169	0.1283	0.5134	0.1333	0.178	-0.115	0.354	46.18	0.196	0.331	694	719	-0.554381	0.097357
poscp4758_c0_seq1.1	0.4378	0.1165	0.4918	0.2	0.131	-0.184	0.3	40.19	0.244	0.383	303	313	-0.304153	0.057508
poscp47774_c0_seq1.1	0.3559	0.1525	0.3853	0.3163	0.167	-0.028	0.376	49.08	0.368	0.417	133	139	0.239568	0.079137
poscp4799_c0_seq1.1	0.4596	0.1739	0.4073	0.2189	0.201	-0.018	0.414	47.28	0.307	0.398	423	436	-0.836697	0.052752
poscp48094_c0_seq1.1	0.4592	0.1276	0.5256	0.136	0.17	-0.087	0.347	44.84	0.207	0.367	473	501	-0.342515	0.087824
poscp48183_c0_seq1.1	0.4643	0.1468	0.5392	0.1421	0.186	-0.087	0.378	50.86	0.217	0.34	299	310	-0.423226	0.106452
poscp48183_c0_seq1.2	0.5	0.1771	0.4333	0.1264	0.254	0.039	0.443	43.54	0.243	0.419	115	121	-0.396694	0.082645
poscp48233_c0_seq1.1	0.3684	0.1316	0.4634	0.3158	0.174	-0.179	0.32	37.94	0.34	0.37	50	54	-0.722222	0.092593
poscp48627_c0_seq1.1	0.5319	0.1717	0.3776	0.1792	0.188	-0.042	0.396	49.32	0.271	0.386	439	459	-0.7122	0.045752
poscp4898_c1_seq1.1	0.5058	0.1879	0.3668	0.2295	0.191	-0.096	0.361	53.45	0.311	0.399	424	446	-0.54731	0.065022
poscp4898_c1_seq2.1	0.5087	0.186	0.3758	0.2238	0.189	-0.103	0.356	51.44	0.304	0.393	421	444	-0.561712	0.06982
poscp4899_c0_seq1.1	0.4	0.2667	0.2903	0.2561	0.179	0.024	0.424	54.9	0.415	0.443	118	125	0.4176	0.16
poscp4916_c0_seq1.1	0.4615	0.1296	0.4885	0.1856	0.174	-0.11	0.35	47.08	0.242	0.373	875	908	-0.521476	0.055066
poscp4916_c0_seq1.2	0.4573	0.1338	0.4661	0.1912	0.141	-0.163	0.316	47.07	0.252	0.368	1141	1193	-0.373512	0.06622
poscp4967_c0_seq10.1	0.4656	0.1598	0.477	0.176	0.198	-0.064	0.369	45.54	0.254	0.369	2801	2944	-0.324015	0.086617
poscp4967_c0_seq11.1	0.4638	0.1626	0.491	0.1618	0.202	-0.054	0.376	44.73	0.246	0.368	2765	2909	-0.33692	0.087659
poscp4967_c0_seq12.1	0.4633	0.1614	0.4991	0.1531	0.201	-0.055	0.375	44.02	0.239	0.366	2760	2904	-0.331061	0.08781
poscp49740_c0_seq1.1	0.4365	0.1596	0.4906	0.181	0.173	-0.108	0.36	44.84	0.26	0.377	749	779	-0.268806	0.073171
poscp4_c1_seq1.1	0.4793	0.1316	0.4954	0.1851	0.194	-0.115	0.352	46.54	0.237	0.38	861	887	-0.545772	0.0823
poscp50041_c0_seq1.1	0.4762	0.1488	0.4249	0.1884	0.17	-0.153	0.337	47.45	0.264	0.389	398	416	-0.219712	0.079327
poscp50067_c0_seq1.1	0.4681	0.1141	0.5203	0.1634	0.187	-0.094	0.365	47.92	0.213	0.369	666	698	-0.508166	0.081662
poscp50157_c0_seq1.1	0.4595	0.1459	0.453	0.2335	0.207	-0.085	0.382	48.27	0.283	0.383	233	243	-0.575309	0.08642
poscp50214_c0_seq1.1	0.4664	0.1331	0.5044	0.156	0.171	-0.132	0.332	44.34	0.223	0.369	3252	3363	-0.380583	0.075528
poscp50633_c0_seq1.1	0.4668	0.1801	0.3857	0.2129	0.175	-0.056	0.373	51.61	0.308	0.393	1216	1249	-0.386709	0.060849
poscp50843_c0_seq1.1	0.5168	0.1157	0.4573	0.1812	0.174	-0.123	0.338	49.02	0.222	0.368	645	667	-0.44033	0.05997
poscp51202_c0_seq1.1	0.3707	0.1724	0.4231	0.2958	0.159	-0.174	0.306	52.86	0.358	0.415	288	297	-0.078115	0.074074
poscp51600_c0_seq1.1	0.4501	0.1507	0.5037	0.1791	0.175	-0.087	0.358	50.66	0.248	0.374	682	705	-0.378723	0.075177
poscp5164_c0_seq1.1	0.4268	0.1816	0.4482	0.2	0.157	-0.127	0.336	50.61	0.297	0.399	903	929	-0.405059	0.079656
poscp51926_c0_seq1.1	0.4788	0.1653	0.481	0.1604	0.206	-0.054	0.39	43.78	0.243	0.363	300	314	-0.342357	0.089172
poscp51968_c0_seq1.1	0.4911	0.1603	0.4401	0.1867	0.189	-0.094	0.368	53.34	0.263	0.403	476	494	-0.590283	0.078947
poscp51989_c0_seq1.1	0.5031	0.1333	0.4411	0.1754	0.194	-0.101	0.359	45.67	0.237	0.391	957	990	-0.249293	0.092929
poscp51995_c0_seq1.1	0.4663	0.2077	0.3985	0.1933	0.17	-0.085	0.369	50.98	0.307	0.405	675	700	-0.427429	0.084286
poscp52437_c0_seq1.1	0.3033	0.2432	0.3479	0.2968	0.189	-0.099	0.359	53.95	0.442	0.48	747	776	0.063789	0.064433
poscp52437_c0_seq2.1	0.3107	0.2427	0.3456	0.296	0.188	-0.094	0.36	54.02	0.439	0.479	725	752	0.083245	0.066489
poscp52800_c0_seq1.1	0.4562	0.161	0.484	0.1835	0.169	-0.078	0.356	50.58	0.258	0.358	1078	1125	-0.322133	0.086222
poscp52962_c0_seq1.1	0.4918	0.123	0.4435	0.1898	0.156	-0.136	0.334	46.04	0.242	0.387	293	309	-0.491586	0.071197
poscp52962_c0_seq1.2	0.5172	0.2069	0.3711	0.131	0.251	0.006	0.422	44.97	0.27	0.4	204	211	0	0.094787
poscp53012_c0_seq2.1	0.4916	0.1171	0.4774	0.1729	0.181	-0.1	0.348	45.48	0.222	0.375	365	373	-0.410456	0.0563
poscp53241_c0_seq1.1	0.4719	0.1353	0.5272	0.1685	0.24	-0.038	0.412	47.1	0.228	0.379	386	403	-0.734988	0.069479
poscp53241_c0_seq1.2	0.4818	0.1336	0.4835	0.1875	0.217	-0.014	0.412	48.51	0.241	0.367	311	329	-0.374468	0.075988
poscp5354_c0_seq1.1	0.477	0.1175	0.5067	0.1476	0.174	-0.12	0.36	46.55	0.207	0.364	547	562	-0.635943	0.044484
poscp54116_c0_seq1.1	0.5077	0.0991	0.4805	0.2147	0.164	-0.177	0.326	43.84	0.234	0.354	423	435	-0.873793	0.066667
poscp541_c1_seq10.1	0.4984	0.1336	0.4672	0.1719	0.173	-0.141	0.336	47.16	0.232	0.358	366	374	-0.54385	0.072193
poscp541_c1_seq4.1	0.4984	0.1336	0.4672	0.1719	0.173	-0.141	0.336	47.16	0.232	0.358	366	374	-0.54385	0.072193
poscp541_c1_seq5.1	0.4984	0.1336	0.4672	0.1719	0.173	-0.141	0.336	47.16	0.232	0.358	366	374	-0.54385	0.072193
poscp541_c1_seq6.1	0.4984	0.1336	0.4672	0.1719	0.173	-0.141	0.336	47.16	0.232	0.358	366	374	-0.54385	0.072193
poscp541_c1_seq8.1	0.4984	0.1336	0.4672	0.1719	0.173	-0.141	0.336	47.16	0.232	0.358	366	374	-0.54385	0.072193
poscp5455_c0_seq2.1	0.4723	0.1294	0.4655	0.1902	0.17	-0.143	0.318	48.19	0.243	0.386	701	739	-0.183762	0.08931
poscp5455_c0_seq4.1	0.4723	0.1294	0.4655	0.1902	0.17	-0.143	0.318	48.19	0.243	0.386	701	739	-0.183762	0.08931
poscp54736_c0_seq1.1	0.4663	0.1036	0.522	0.1786	0.17	-0.184	0.298	45.45	0.213	0.358	235	246	-0.262195	0.101626
poscp54736_c0_seq1.2	0.465	0.1262	0.5144	0.1521	0.178	-0.132	0.336	46.68	0.215	0.366	503	522	-0.25977	0.103448
poscp55225_c0_seq1.1	0.4499	0.2019	0.4172	0.1983	0.167	-0.049	0.374	50.95	0.307	0.375	787	820	-0.233659	0.086585
poscp55575_c0_seq1.1	0.4512	0.1829	0.4146	0.2243	0.189	-0.089	0.376	52.91	0.311	0.403	508	532	-0.555639	0.084586
poscp56048_c0_seq1.1	0.4486	0.1058	0.5135	0.1418	0.163	-0.141	0.319	45.33	0.195	0.354	775	799	0.289862	0.070088
poscp56081_c0_seq1.1	0.5141	0.1469	0.449	0.1328	0.178	-0.121	0.343	47.74	0.219	0.379	402	417	-0.35036	0.115108
poscp56293_c0_seq1.1	0.4829	0.1122	0.456	0.2	0.173	-0.083	0.349	50.7	0.235	0.371	238	249	-0.033735	0.092369
poscp56306_c0_seq1.1	0.4278	0.1255	0.5019	0.2322	0.149	-0.187	0.3	47.33	0.267	0.383	663	703	-0.460313	0.085349
poscp5664_c0_seq1.1	0.4739	0.1161	0.4175	0.2559	0.147	-0.188	0.308	48.46	0.283	0.381	519	529	-0.568809	0.058601
poscp5664_c0_seq1.2	0.466	0.1856	0.4444	0.1893	0.175	-0.122	0.364	52.89	0.283	0.366	594	608	-0.626316	0.083882
poscp56798_c0_seq1.1	0.4921	0.1623	0.3859	0.2321	0.194	-0.031	0.409	54.01	0.298	0.385	235	245	-0.427755	0.085714
poscp567_c0_seq1.1	0.418	0.134	0.5278	0.1712	0.139	-0.138	0.317	44.44	0.235	0.358	608	634	-0.020505	0.085173
poscp57410_c0_seq1.1	0.468	0.1682	0.456	0.1481	0.205	-0.066	0.39	48.3	0.247	0.382	649	667	-0.178411	0.076462
poscp57783_c0_seq1.1	0.5286	0.1116	0.4696	0.1772	0.183	-0.118	0.356	46.56	0.216	0.341	834	863	-0.650522	0.078795
poscp57896_c0_seq1.1	0.4601	0.1629	0.4507	0.1917	0.186	-0.097	0.36	50.8	0.27	0.362	789	802	-0.486658	0.057357
poscp58138_c0_seq1.1	0.5318	0.1105	0.4648	0.1593	0.175	-0.138	0.341	46.04	0.204	0.365	1213	1258	-0.639269	0.079491
poscp58138_c0_seq2.1	0.5327	0.1116	0.4669	0.1603	0.172	-0.134	0.342	46.53	0.204	0.363	1180	1222	-0.629623	0.081015
poscp58403_c0_seq1.1	0.4427	0.126	0.4936	0.218	0.138	-0.209	0.294	48.55	0.255	0.373	310	328	-0.347561	0.118902
poscp58503_c0_seq1.1	0.4251	0.1739	0.4455	0.2172	0.182	-0.104	0.357	49.94	0.305	0.402	518	533	-0.585741	0.060038
poscp58527_c0_seq1.1	0.489	0.1322	0.4789	0.1314	0.17	-0.148	0.329	46.14	0.208	0.356	255	268	-0.062313	0.070896
poscp58795_c0_seq1.1	0.4829	0.1325	0.4034	0.2407	0.192	-0.043	0.39	50.07	0.284	0.392	292	305	-0.280328	0.059016
poscp58795_c0_seq2.1	0.4829	0.1325	0.4034	0.2407	0.192	-0.043	0.39	50.07	0.284	0.392	292	305	-0.280328	0.059016
poscp58847_c0_seq1.1	0.4706	0.1315	0.4751	0.211	0.193	-0.122	0.359	51.91	0.253	0.386	348	360	-0.365278	0.086111
poscp59245_c0_seq1.1	0.5113	0.1865	0.3522	0.2246	0.201	-0.019	0.403	49.14	0.312	0.39	385	402	-0.345025	0.079602
poscp59554_c0_seq1.1	0.473	0.1892	0.3589	0.2199	0.171	-0.121	0.345	54.29	0.318	0.388	264	268	-0.470149	0.067164
poscp59807_c0_seq1.1	0.4527	0.1858	0.4384	0.166	0.183	-0.058	0.389	48.63	0.276	0.395	704	724	-0.378453	0.049724
poscp60377_c0_seq1.1	0.48	0.175	0.3779	0.15	0.163	-0.087	0.359	50.49	0.268	0.415	220	229	-0.145852	0.087336
poscp60377_c0_seq2.1	0.5086	0.1486	0.4224	0.1361	0.186	-0.093	0.36	47.49	0.227	0.39	203	207	-0.348309	0.057971
poscp60791_c0_seq1.1	0.4471	0.1813	0.4074	0.2296	0.175	-0.119	0.35	51.71	0.312	0.39	391	402	-0.190796	0.079602
poscp60799_c0_seq1.1	0.4556	0.2625	0.4489	0.1202	0.181	-0.064	0.385	52.2	0.298	0.381	312	321	-0.54081	0.121495
poscp61080_c0_seq1.1	0.4822	0.1504	0.4066	0.2077	0.181	-0.093	0.362	48.82	0.278	0.405	774	795	-0.416101	0.051572
poscp61227_c0_seq1.1	0.4425	0.1304	0.4831	0.1592	0.165	-0.154	0.32	47.34	0.233	0.4	709	730	-0.294794	0.043836
poscp614_c1_seq9.1	0.5038	0.1365	0.4335	0.1682	0.167	-0.129	0.342	48.02	0.236	0.382	1087	1117	-0.386213	0.078782
poscp6167_c0_seq1.1	0.4962	0.1654	0.4005	0.1749	0.169	-0.118	0.351	48.4	0.266	0.393	1077	1119	-0.398123	0.076854
poscp61712_c0_seq1.1	0.4279	0.1256	0.5373	0.1667	0.193	-0.148	0.333	45.32	0.225	0.393	258	280	-0.196071	0.092857
poscp61729_c0_seq1.1	0.4918	0.1503	0.4088	0.2315	0.146	-0.197	0.298	46.64	0.285	0.378	446	461	-0.48026	0.082429
poscp61805_c0_seq1.1	0.4583	0.1458	0.4742	0.2	0.184	-0.134	0.336	58.79	0.262	0.382	122	129	-0.489147	0.062016
poscp61969_c0_seq1.1	0.4899	0.1611	0.4184	0.1769	0.169	-0.083	0.363	46.57	0.263	0.366	179	183	-0.338798	0.043716
poscp62122_c0_seq1.1	0.4854	0.1481	0.5011	0.1443	0.178	-0.132	0.346	48.48	0.224	0.371	604	618	-0.569579	0.090615
poscp62657_c0_seq1.1	0.473	0.1411	0.447	0.1814	0.149	-0.136	0.337	47.94	0.252	0.384	282	295	-0.386102	0.081356
poscp62934_c0_seq1.1	0.4338	0.1689	0.457	0.1942	0.153	-0.029	0.399	51.54	0.282	0.392	273	285	-0.67614	0.049123
poscp63370_c0_seq1.1	0.4887	0.1734	0.424	0.2196	0.197	-0.098	0.368	52.91	0.293	0.398	552	568	-0.721831	0.116197
poscp63384_c0_seq1.1	0.5369	0.1051	0.4238	0.2211	0.203	-0.096	0.359	47.54	0.241	0.369	432	447	-0.302461	0.082774
poscp63561_c0_seq1.1	0.5103	0.1487	0.4164	0.1836	0.21	-0.032	0.395	46.63	0.259	0.394	474	486	-0.54177	0.074074
poscp63561_c0_seq1.2	0.5171	0.1268	0.4807	0.1092	0.166	-0.153	0.336	46.69	0.189	0.385	238	245	-0.464898	0.061224
poscp63579_c0_seq1.1	0.494	0.1406	0.4422	0.1918	0.155	-0.109	0.352	47.73	0.254	0.37	627	642	-0.667446	0.052959
poscp63579_c0_seq2.1	0.494	0.1406	0.4422	0.1918	0.155	-0.109	0.352	47.73	0.254	0.37	627	642	-0.667446	0.052959
poscp6360_c0_seq1.1	0.3796	0.2336	0.405	0.1947	0.188	-0.065	0.387	61	0.348	0.419	155	160	-0.23375	0.1125
poscp63841_c0_seq1.1	0.494	0.1156	0.5009	0.1465	0.166	-0.181	0.313	46.75	0.2	0.357	761	796	-0.10402	0.123116
poscp64126_c0_seq1.1	0.4863	0.1512	0.444	0.1834	0.204	-0.109	0.362	46.61	0.255	0.39	646	670	-0.324328	0.08806
poscp64237_c0_seq1.1	0.5043	0.1339	0.4557	0.1815	0.208	-0.072	0.379	49.45	0.238	0.362	428	442	-0.301358	0.076923
poscp64246_c0_seq1.1	0.4304	0.1849	0.4618	0.1745	0.189	-0.102	0.358	49.78	0.28	0.388	735	756	-0.384259	0.062169
poscp64320_c0_seq1.1	0.4725	0.1443	0.4512	0.1767	0.176	-0.091	0.37	47.65	0.253	0.387	1203	1228	-0.678094	0.057818
poscp64449_c0_seq1.1	0.4798	0.1212	0.5179	0.1333	0.138	-0.156	0.311	43.93	0.197	0.345	244	251	-0.523904	0.075697
poscp64449_c0_seq1.2	0.3977	0.1462	0.546	0.1611	0.135	-0.135	0.335	48.19	0.238	0.376	206	217	-0.428111	0.096774
poscp65315_c0_seq1.1	0.469	0.1638	0.4294	0.1667	0.165	-0.121	0.344	47.62	0.261	0.394	1099	1134	-0.198148	0.067019
poscp65315_c0_seq1.2	0.5141	0.0986	0.4511	0.1864	0.148	-0.139	0.331	47.53	0.213	0.355	169	173	-0.340462	0.052023
poscp67213_c0_seq1.1	0.4456	0.1322	0.4957	0.1756	0.164	-0.091	0.343	48.98	0.239	0.392	574	601	-0.066056	0.083195
poscp67220_c0_seq1.1	0.4458	0.2018	0.4428	0.1934	0.198	-0.049	0.397	56.33	0.299	0.38	421	438	-0.640868	0.052511
poscp67220_c0_seq1.2	0.4511	0.1724	0.4401	0.231	0.179	-0.115	0.343	56.99	0.3	0.389	434	450	-0.627778	0.071111
poscp67496_c0_seq1.1	0.4392	0.1137	0.5	0.1703	0.143	-0.155	0.315	47.51	0.225	0.362	302	310	-0.333226	0.058065
poscp67588_c0_seq1.1	0.4804	0.1564	0.3742	0.2013	0.162	-0.15	0.322	49.95	0.283	0.403	205	211	-0.223223	0.052133
poscp67588_c0_seq1.2	0.4173	0.1969	0.4748	0.1682	0.195	0.006	0.418	53.45	0.284	0.41	306	315	-0.508889	0.066667
poscp68415_c0_seq1.1	0.5108	0.1129	0.48	0.184	0.134	-0.241	0.272	48.86	0.222	0.353	460	486	-0.610288	0.09465
poscp68660_c0_seq1.1	0.6038	0.1132	0.3333	0.1522	0.226	-0.088	0.371	31	0.21	0.397	62	63	-0.255556	0.063492
poscp68780_c0_seq1.1	0.4848	0.2152	0.3987	0.1951	0.189	-0.091	0.369	48.98	0.311	0.398	409	433	-0.647806	0.092379
poscp68789_c0_seq1.1	0.4383	0.1883	0.4125	0.2558	0.191	-0.042	0.389	54.87	0.337	0.402	855	890	-0.599326	0.088764
poscp68789_c0_seq2.1	0.4393	0.1836	0.4154	0.2655	0.189	-0.05	0.385	55.5	0.338	0.401	813	847	-0.657733	0.088548
poscp69343_c0_seq1.1	0.475	0.1667	0.4808	0.1562	0.179	-0.145	0.338	40.96	0.246	0.374	284	305	-0.56	0.154098
poscp70350_c0_seq1.1	0.5139	0.1667	0.4028	0.1276	0.222	0.004	0.421	54.29	0.236	0.371	259	267	-0.138202	0.059925
poscp70504_c0_seq1.1	0.3958	0.1319	0.5479	0.1805	0.155	-0.094	0.361	49.8	0.239	0.359	180	184	-0.308696	0.081522
poscp70522_c0_seq1.1	0.4902	0.1368	0.4296	0.1832	0.162	-0.115	0.34	46.5	0.25	0.386	735	756	-0.316402	0.062169
poscp70747_c0_seq1.1	0.4507	0.1479	0.5081	0.1897	0.162	-0.172	0.329	42.05	0.253	0.364	170	176	-0.452273	0.107955
poscp71049_c0_seq1.1	0.473	0.1081	0.4792	0.2182	0.161	-0.192	0.301	47.79	0.245	0.373	538	556	-0.359173	0.073741
poscp71685_c0_seq1.1	0.4369	0.1574	0.4802	0.1856	0.186	-0.066	0.381	49.57	0.265	0.384	913	931	-0.636305	0.051557
poscp7198_c0_seq1.1	0.4536	0.1749	0.3987	0.2381	0.152	-0.179	0.324	46.24	0.315	0.381	213	224	-0.277232	0.120536
poscp7198_c0_seq2.1	0.4536	0.1749	0.3987	0.2381	0.152	-0.179	0.324	46.24	0.315	0.381	213	224	-0.277232	0.120536
poscp74511_c0_seq1.1	0.5051	0.2121	0.4022	0.0899	0.19	-0.023	0.414	50.89	0.25	0.403	116	120	-0.668333	0.075
poscp74737_c0_seq1.1	0.3984	0.2358	0.3818	0.2039	0.179	-0.031	0.397	53.76	0.355	0.439	141	148	-0.405405	0.101351
poscp75046_c0_seq1.1	0.4605	0.1654	0.4538	0.1897	0.182	-0.133	0.346	51.96	0.27	0.388	625	652	-0.364417	0.09816
poscp75294_c0_seq1.1	0.4708	0.2013	0.4153	0.1713	0.183	-0.057	0.383	51.61	0.288	0.383	751	775	-0.262452	0.059355
poscp75300_c0_seq1.1	0.4406	0.1648	0.4912	0.1605	0.176	-0.097	0.355	50.42	0.25	0.359	640	659	-0.213354	0.062215
poscp75336_c0_seq1.1	0.48	0.1415	0.4618	0.1962	0.186	-0.113	0.364	51.53	0.26	0.393	415	425	-0.877412	0.08
poscp75406_c0_seq1.1	0.4677	0.1505	0.4249	0.1813	0.183	-0.001	0.412	48.66	0.259	0.384	228	236	-0.126271	0.063559
poscp75406_c0_seq2.1	0.4677	0.1505	0.4249	0.1813	0.183	-0.001	0.412	48.66	0.259	0.384	228	236	-0.126271	0.063559
poscp75500_c0_seq1.1	0.4339	0.1677	0.4349	0.2197	0.171	-0.098	0.357	45.96	0.298	0.402	608	633	-0.269036	0.093207
poscp75607_c0_seq1.1	0.375	0.2277	0.463	0.198	0.161	-0.091	0.371	48.75	0.331	0.414	275	289	-0.287197	0.076125
poscp75806_c0_seq1.1	0.4632	0.1579	0.4229	0.2115	0.192	-0.024	0.403	49.99	0.286	0.399	350	362	-0.550552	0.080111
poscp75925_c0_seq1.1	0.5019	0.1398	0.4229	0.1516	0.17	-0.132	0.342	44.47	0.231	0.399	605	624	-0.260897	0.051282
poscp76518_c0_seq1.1	0.473	0.1784	0.403	0.2004	0.179	-0.124	0.344	49.39	0.288	0.37	709	741	0.147908	0.120108
poscp76704_c0_seq1.1	0.5721	0.2115	0.2926	0.1714	0.225	0.011	0.44	55.8	0.298	0.386	248	254	-0.645669	0.090551
poscp7716_c0_seq3.1	0.4038	0.0577	0.6471	0.087	0.183	-0.226	0.295	32.44	0.115	0.348	61	68	0.37647	0.102941
poscp77177_c0_seq1.1	0.4717	0.1761	0.4157	0.1961	0.164	-0.149	0.333	47.65	0.286	0.39	574	585	-0.318633	0.064957
poscp77182_c0_seq1.1	0.4541	0.1441	0.4234	0.2381	0.179	-0.12	0.359	52.08	0.295	0.393	281	291	-0.417182	0.079038
poscp77512_c0_seq1.1	0.4874	0.1509	0.4524	0.1867	0.182	-0.087	0.368	47.57	0.256	0.378	1175	1217	-0.522514	0.074774
poscp7768_c0_seq1.1	0.5055	0.1662	0.4264	0.173	0.175	-0.133	0.346	49.18	0.259	0.379	868	905	-0.608729	0.090608
poscp7768_c0_seq3.1	0.4301	0.171	0.4745	0.1589	0.153	-0.169	0.311	47.68	0.26	0.39	438	461	0.192408	0.13449
poscp78452_c0_seq1.1	0.4677	0.1645	0.3844	0.2097	0.16	-0.115	0.34	50.43	0.293	0.401	365	373	-0.019035	0.053619
poscp78523_c0_seq1.1	0.4737	0.1404	0.4255	0.1954	0.176	-0.053	0.386	50.89	0.26	0.395	127	130	-0.061539	0.115385
poscp78646_c0_seq1.1	0.4819	0.1719	0.4631	0.1769	0.22	-0.058	0.389	48.92	0.262	0.384	543	567	-0.537566	0.074074
poscp78946_c0_seq1.1	0.4833	0.1568	0.4323	0.1676	0.171	-0.05	0.37	49.21	0.256	0.385	476	494	-0.300607	0.068826
poscp78_c0_seq1.1	0.4545	0.2133	0.3865	0.251	0.174	-0.111	0.352	53.64	0.343	0.388	364	385	-0.459221	0.07013
poscp7951_c0_seq1.1	0.4521	0.1507	0.4312	0.2597	0.2	-0.072	0.379	51.61	0.31	0.399	480	501	-0.561277	0.073852
poscp80087_c0_seq1.1	0.4658	0.1178	0.4624	0.1846	0.175	-0.128	0.335	47.7	0.238	0.381	433	446	-0.1787	0.053812
poscp80324_c0_seq1.1	0.4796	0.1088	0.4531	0.2293	0.17	-0.122	0.343	48.41	0.255	0.361	729	760	-0.231184	0.056579
poscp80499_c0_seq1.1	0.4378	0.1803	0.488	0.1949	0.168	-0.157	0.32	54.08	0.282	0.39	284	302	-0.519205	0.115894
poscp8101_c0_seq1.1	0.4351	0.1603	0.4813	0.1988	0.184	-0.082	0.355	46.72	0.273	0.377	1337	1408	-0.265625	0.085938
poscp8116_c0_seq1.1	0.4574	0.1885	0.4354	0.2176	0.21	-0.066	0.386	51.22	0.304	0.39	754	778	-0.430206	0.092545
poscp813_c0_seq1.1	0.5114	0.1678	0.3997	0.1981	0.18	-0.112	0.346	45.01	0.274	0.382	748	786	-0.388168	0.092875
poscp813_c0_seq2.1	0.5114	0.1678	0.3997	0.1981	0.18	-0.112	0.346	45.01	0.274	0.382	748	786	-0.388168	0.092875
poscp81752_c0_seq1.1	0.5042	0.1493	0.4681	0.164	0.179	-0.121	0.362	45.33	0.238	0.368	437	444	-0.753378	0.094595
poscp82169_c0_seq1.1	0.4695	0.1455	0.4312	0.2312	0.159	-0.089	0.358	49.4	0.284	0.365	271	286	-0.316783	0.048951
poscp82169_c0_seq2.1	0.4727	0.1409	0.4248	0.2464	0.16	-0.096	0.351	49.61	0.291	0.368	282	297	-0.350842	0.050505
poscp82178_c0_seq1.1	0.4839	0.1226	0.4863	0.1679	0.151	-0.149	0.324	45.06	0.223	0.352	188	195	-0.375385	0.046154
poscp82441_c0_seq1.1	0.5028	0.1243	0.4467	0.2177	0.192	-0.11	0.374	46.05	0.261	0.37	479	493	-0.934686	0.066937
poscp82603_c0_seq1.1	0.527	0.1622	0.375	0.2	0.251	-0.022	0.414	50.43	0.276	0.385	87	90	-0.25	0.122222
poscp82603_c0_seq2.1	0.527	0.1622	0.375	0.2	0.251	-0.022	0.414	50.43	0.276	0.385	87	90	-0.25	0.122222
poscp827_c0_seq1.1	0.5062	0.1664	0.4143	0.2095	0.175	-0.137	0.345	49.02	0.28	0.386	890	922	-0.535683	0.097614
poscp82952_c0_seq1.1	0.4905	0.1369	0.4557	0.1856	0.163	-0.112	0.346	45.76	0.247	0.369	1306	1340	-0.493955	0.076119
poscp8311_c0_seq1.1	0.4449	0.1647	0.45	0.2271	0.196	-0.095	0.351	49.65	0.294	0.38	1863	1956	-0.14775	0.08998
poscp8311_c0_seq1.2	0.4514	0.1285	0.4697	0.2114	0.16	-0.173	0.303	47.24	0.259	0.382	343	365	-0.114521	0.10137
poscp83310_c0_seq1.1	0.4532	0.142	0.4356	0.1972	0.164	-0.103	0.336	54.22	0.263	0.388	396	407	-0.03489	0.046683
poscp834_c0_seq1.1	0.4839	0.1667	0.394	0.2219	0.206	-0.05	0.385	46.16	0.3	0.402	868	908	-0.385352	0.066079
poscp84100_c0_seq1.1	0.4433	0.1367	0.4558	0.2432	0.174	-0.093	0.35	53.47	0.284	0.388	366	373	-0.298928	0.075067
poscp8528_c0_seq13.1	0.5004	0.1275	0.4799	0.1389	0.184	-0.12	0.351	45.25	0.206	0.368	2706	2800	-0.365643	0.078929
poscp8528_c0_seq14.1	0.5105	0.1252	0.4802	0.1347	0.184	-0.116	0.354	45.1	0.201	0.366	2565	2652	-0.424623	0.075038
poscp8528_c0_seq16.1	0.5009	0.1295	0.4832	0.1345	0.186	-0.116	0.353	45.27	0.205	0.366	2664	2756	-0.367816	0.080189
poscp8528_c0_seq17.1	0.519	0.1192	0.4774	0.1388	0.196	-0.115	0.353	43.41	0.198	0.369	2590	2693	-0.39016	0.085035
poscp8528_c0_seq2.1	0.5073	0.1237	0.4765	0.1399	0.182	-0.119	0.351	45.08	0.204	0.367	2742	2838	-0.388443	0.077167
poscp8528_c0_seq20.1	0.5197	0.1212	0.4808	0.1342	0.199	-0.112	0.356	43.4	0.196	0.367	2548	2649	-0.392827	0.086448
poscp8528_c0_seq21.1	0.5027	0.1272	0.4803	0.1383	0.184	-0.119	0.351	45.26	0.205	0.369	2571	2658	-0.397893	0.075621
poscp8528_c0_seq24.1	0.5032	0.1293	0.4838	0.1336	0.186	-0.116	0.354	45.28	0.204	0.367	2529	2614	-0.400727	0.076894
poscp8528_c0_seq4.1	0.5078	0.1256	0.4797	0.1355	0.184	-0.116	0.353	45.11	0.202	0.366	2700	2794	-0.390945	0.078382
poscp8528_c0_seq5.1	0.5259	0.1154	0.4739	0.1398	0.194	-0.115	0.353	43.26	0.195	0.368	2626	2731	-0.413512	0.08312
poscp8528_c0_seq8.1	0.5268	0.1173	0.4773	0.1353	0.196	-0.112	0.356	43.26	0.193	0.366	2584	2687	-0.416524	0.084481
poscp8528_c0_seq9.1	0.5099	0.1232	0.4768	0.1393	0.182	-0.119	0.351	45.06	0.203	0.368	2607	2696	-0.421439	0.073813
poscp8538_c0_seq1.1	0.4859	0.1697	0.4289	0.1974	0.2	-0.069	0.373	48.67	0.277	0.38	997	1046	-0.277151	0.091778
poscp8613_c0_seq3.1	0.5194	0.1336	0.4107	0.1329	0.208	-0.003	0.411	38.9	0.216	0.367	542	560	-0.092679	0.055357
poscp86289_c0_seq1.1	0.5436	0.0872	0.5238	0.1135	0.177	-0.142	0.342	41.03	0.155	0.352	187	193	-0.909845	0.046632
poscp86353_c0_seq1.1	0.4883	0.1174	0.4412	0.1818	0.148	-0.123	0.328	47.54	0.233	0.367	253	266	-0.068421	0.090226
poscp869_c0_seq4.1	0.4921	0.127	0.5	0.1224	0.225	-0.195	0.306	48.5	0.194	0.373	72	75	-0.166667	0.133333
poscp869_c0_seq6.1	0.4921	0.127	0.5	0.1224	0.225	-0.195	0.306	48.5	0.194	0.373	72	75	-0.166667	0.133333
poscp869_c0_seq7.1	0.4921	0.127	0.5	0.1224	0.225	-0.195	0.306	48.5	0.194	0.373	72	75	-0.166667	0.133333
poscp87259_c0_seq1.1	0.4295	0.1544	0.4317	0.2114	0.132	-0.14	0.318	51.73	0.283	0.38	173	180	0.063334	0.111111
poscp87476_c0_seq1.1	0.4444	0.1032	0.4912	0.2745	0.144	-0.208	0.288	45.1	0.268	0.364	153	161	-0.31118	0.130435
poscp87476_c0_seq2.1	0.4444	0.1032	0.4912	0.2745	0.144	-0.208	0.288	45.1	0.268	0.364	153	161	-0.31118	0.130435
poscp87782_c0_seq1.1	0.4462	0.1423	0.4365	0.2096	0.142	-0.147	0.309	48.96	0.273	0.368	311	323	-0.167492	0.068111
poscp8831_c0_seq1.1	0.504	0.1168	0.5078	0.1692	0.206	-0.068	0.378	45.5	0.212	0.359	812	840	-0.548333	0.071429
poscp88508_c0_seq1.1	0.4912	0.1679	0.434	0.1789	0.191	-0.079	0.374	48.55	0.266	0.384	500	514	-0.605058	0.068093
poscp88724_c0_seq1.1	0.5337	0.1632	0.3807	0.1486	0.171	-0.114	0.346	51.69	0.246	0.374	451	464	-0.295043	0.0625
poscp88943_c0_seq1.1	0.4759	0.1696	0.4144	0.1829	0.18	-0.099	0.353	51.16	0.276	0.4	467	483	-0.421946	0.080745
poscp89701_c0_seq1.1	0.4498	0.1859	0.4419	0.1891	0.161	-0.068	0.38	47.92	0.284	0.362	334	347	-0.241499	0.086455
poscp89766_c0_seq1.1	0.6364	0.1169	0.3926	0.1322	0.194	-0.173	0.324	47.51	0.184	0.33	185	193	-0.506218	0.088083
poscp899_c0_seq3.1	0.5096	0.1094	0.4436	0.162	0.207	-0.062	0.37	44.05	0.211	0.379	1235	1286	0.036547	0.049767
poscp899_c0_seq5.1	0.4885	0.1027	0.4677	0.1665	0.202	-0.071	0.361	45.59	0.209	0.383	1237	1283	0.080047	0.045986
poscp899_c0_seq6.1	0.4816	0.0925	0.4552	0.1916	0.202	-0.075	0.358	45.32	0.221	0.395	1188	1233	0.133414	0.04704
poscp90024_c0_seq1.1	0.4156	0.1169	0.5493	0.1538	0.162	-0.122	0.344	51.57	0.211	0.388	90	91	-0.428571	0.043956
poscp91280_c0_seq1.1	0.5253	0.1077	0.4793	0.1789	0.16	-0.168	0.318	48.46	0.212	0.357	553	575	-0.490261	0.102609
poscp92070_c0_seq1.1	0.5025	0.1045	0.5124	0.1587	0.16	-0.171	0.314	41.37	0.2	0.341	255	263	-0.704943	0.060837
poscp92220_c0_seq1.1	0.439	0.1643	0.4391	0.2074	0.188	-0.033	0.387	50.12	0.289	0.403	532	551	-0.381488	0.052632
poscp93356_c0_seq1.1	0.469	0.1504	0.4038	0.2474	0.188	-0.092	0.368	46.12	0.301	0.389	136	144	-0.652083	0.097222
poscp9371_c0_seq1.1	0.4401	0.1701	0.4623	0.2101	0.174	-0.1	0.342	50.9	0.287	0.371	1450	1514	-0.206605	0.085205
poscp9371_c0_seq1.2	0.4632	0.1505	0.48	0.1542	0.183	-0.117	0.339	46.35	0.237	0.372	1126	1193	-0.036966	0.098072
poscp9371_c0_seq1.3	0.4371	0.1729	0.4656	0.1896	0.175	-0.102	0.351	50.48	0.279	0.383	1284	1332	-0.378829	0.075826
poscp9371_c0_seq2.1	0.4401	0.1701	0.4623	0.2101	0.174	-0.1	0.342	50.9	0.287	0.371	1450	1514	-0.206605	0.085205
poscp9371_c0_seq2.2	0.3895	0.2471	0.3799	0.2759	0.218	-0.021	0.396	54.96	0.396	0.426	2341	2466	-0.329968	0.094485
poscp94303_c0_seq1.1	0.4118	0.1716	0.4526	0.1775	0.155	-0.044	0.383	47.67	0.277	0.393	235	242	-0.136777	0.082645
poscp9446_c0_seq1.1	0.4923	0.1432	0.4714	0.1391	0.171	-0.15	0.329	45.51	0.219	0.372	3624	3761	-0.31598	0.09891
poscp9658_c1_seq1.1	0.3842	0.2542	0.3558	0.2979	0.212	-0.019	0.392	56.51	0.417	0.437	1955	2085	-0.292038	0.094484
poscp9658_c1_seq2.1	0.4558	0.1455	0.4994	0.1798	0.176	-0.123	0.33	47.25	0.246	0.371	1010	1064	-0.244455	0.095865
poscp9681_c0_seq1.1	0.4878	0.1459	0.4792	0.191	0.205	-0.099	0.372	45.75	0.251	0.376	801	844	-0.72263	0.066351
poscp96889_c0_seq1.1	0.4853	0.1694	0.4507	0.1673	0.156	-0.173	0.316	49.04	0.257	0.363	373	385	-0.42026	0.080519
poscp96892_c0_seq1.1	0.4562	0.2125	0.3826	0.2518	0.245	0.062	0.457	61	0.347	0.422	199	215	-0.334884	0.093023
poscp96892_c0_seq1.2	0.3971	0.2647	0.375	0.2564	0.225	-0.018	0.411	56.83	0.393	0.428	168	176	-0.396591	0.073864
poscp97886_c0_seq1.1	0.4494	0.1174	0.5251	0.1519	0.166	-0.137	0.337	46.19	0.208	0.357	312	320	-0.532813	0.053125
poscp98658_c0_seq1.1	0.4668	0.1565	0.4725	0.1406	0.185	-0.102	0.368	49.53	0.235	0.41	443	458	-0.36441	0.076419
poscp98_c0_seq1.1	0.4744	0.1374	0.4694	0.1508	0.156	-0.123	0.336	47.97	0.225	0.362	1076	1123	-0.098397	0.078362
poscp98_c0_seq2.1	0.4963	0.137	0.469	0.1933	0.188	-0.137	0.346	45.79	0.245	0.36	848	875	-0.570857	0.093714
comp100523_c0_seq1.1	0.4218	0.1659	0.4159	0.2256	0.155	-0.061	0.366	49.22	0.307	0.409	257	263	-0.293536	0.041825
comp1009_c0_seq1.1	0.5125	0.1662	0.4	0.1524	0.203	-0.096	0.377	45.14	0.253	0.391	1168	1205	-0.486058	0.071369
comp10140_c0_seq1.1	0.4385	0.2334	0.3586	0.2268	0.244	0.016	0.423	51.11	0.361	0.417	388	399	-0.230576	0.095238
comp1025_c0_seq1.1	0.4697	0.1236	0.4743	0.1809	0.176	-0.116	0.356	44.96	0.236	0.384	1092	1114	-0.535727	0.06553
comp10266_c0_seq2.1	0.507	0.1271	0.495	0.1446	0.183	-0.159	0.33	40.65	0.207	0.362	789	825	-0.523394	0.092121
comp10308_c0_seq1.1	0.4712	0.137	0.4456	0.2098	0.179	-0.134	0.344	44.19	0.265	0.398	506	533	-0.427392	0.069418
comp104553_c0_seq1.1	0.479	0.1939	0.3901	0.2337	0.202	-0.065	0.383	53.67	0.318	0.373	532	548	-0.407664	0.072993
comp104914_c0_seq1.1	0.4778	0.2704	0.3237	0.2321	0.232	0.012	0.437	52.28	0.377	0.402	332	351	-0.698575	0.116809
comp10530_c0_seq1.1	0.517	0.1548	0.3645	0.2409	0.18	-0.104	0.355	51.29	0.296	0.406	392	405	-0.29679	0.074074
comp10550_c0_seq1.1	0.5013	0.1328	0.4447	0.1729	0.205	-0.107	0.366	46.98	0.236	0.401	478	489	-0.529857	0.063395
comp10550_c0_seq2.1	0.5013	0.1328	0.4447	0.1729	0.205	-0.107	0.366	46.98	0.236	0.401	478	489	-0.529857	0.063395
comp10550_c0_seq3.1	0.5013	0.1328	0.4447	0.1729	0.205	-0.107	0.366	46.98	0.236	0.401	478	489	-0.529857	0.063395
comp105_c0_seq1.1	0.5213	0.1338	0.4234	0.1794	0.174	-0.12	0.35	41.06	0.241	0.379	1417	1477	-0.582126	0.04807
comp10611_c0_seq1.1	0.5166	0.1941	0.3744	0.1767	0.217	-0.057	0.386	46.41	0.283	0.373	2780	2924	-0.212585	0.118673
comp10611_c0_seq2.1	0.514	0.1904	0.3762	0.1812	0.215	-0.061	0.383	46.44	0.284	0.373	2774	2916	-0.207236	0.119685
comp10611_c0_seq3.1	0.4783	0.1014	0.4762	0.1639	0.162	-0.148	0.338	46.38	0.212	0.406	80	83	-0.633735	0.060241
comp10611_c0_seq3.2	0.5107	0.1948	0.3751	0.1804	0.213	-0.062	0.383	47.31	0.287	0.373	2661	2795	-0.209445	0.118784
comp1061_c0_seq1.1	0.5163	0.1144	0.4718	0.1876	0.198	-0.077	0.378	47.4	0.226	0.385	921	961	-0.896878	0.075963
comp1064_c0_seq1.1	0.4984	0.1558	0.4303	0.197	0.182	-0.107	0.357	51.55	0.265	0.38	775	800	-0.658125	0.06125
comp106641_c0_seq1.1	0.4391	0.1478	0.4258	0.2356	0.161	-0.098	0.353	51.05	0.294	0.378	269	284	-0.084859	0.109155
comp10691_c0_seq1.1	0.5058	0.135	0.4383	0.1906	0.183	-0.124	0.347	45.19	0.249	0.374	1271	1307	-0.648967	0.052793
comp10722_c0_seq1.1	0.4118	0.2471	0.3556	0.2346	0.227	0.011	0.421	49.4	0.374	0.434	107	109	-0.295413	0.073394
comp10887_c0_seq1.1	0.5055	0.1555	0.3874	0.2166	0.213	-0.052	0.386	47.16	0.282	0.383	1198	1236	-0.236003	0.085761
comp10887_c0_seq2.1	0.5055	0.1555	0.3874	0.2166	0.213	-0.052	0.386	47.16	0.282	0.383	1198	1236	-0.236003	0.085761
comp10895_c0_seq1.1	0.4817	0.1789	0.3803	0.1684	0.19	-0.029	0.391	50.15	0.279	0.408	258	277	-0.249098	0.097473
comp1092_c0_seq1.1	0.4327	0.1719	0.4486	0.2415	0.158	-0.136	0.338	51.81	0.308	0.38	426	437	-0.450343	0.086957
comp10997_c0_seq1.1	0.459	0.1574	0.4859	0.1672	0.164	-0.12	0.344	48.91	0.244	0.357	524	542	-0.253321	0.094096
comp1102_c0_seq1.1	0.505	0.1212	0.4867	0.1363	0.188	-0.08	0.367	41.07	0.2	0.362	1879	1943	-0.267215	0.092126
comp110_c0_seq1.1	0.4483	0.2759	0.3294	0.225	0.25	-0.007	0.44	50.21	0.385	0.451	109	116	-0.574138	0.086207
comp1112_c0_seq1.1	0.3905	0.2333	0.4301	0.1845	0.194	-0.054	0.384	45.59	0.331	0.408	242	259	0.190734	0.146718
comp11149_c0_seq1.1	0.4534	0.1833	0.4064	0.173	0.17	-0.103	0.351	48.55	0.286	0.398	699	721	0.000832	0.110957
comp111_c0_seq1.1	0.6062	0.0892	0.4295	0.066	0.284	0.035	0.449	33.75	0.128	0.418	376	390	-0.040769	0.064103
comp111_c0_seq3.1	0.6062	0.0892	0.4295	0.066	0.284	0.035	0.449	33.75	0.128	0.418	376	390	-0.040769	0.064103
comp111_c0_seq5.1	0.5949	0.0949	0.4644	0.0534	0.289	-0.009	0.424	33.65	0.122	0.405	370	384	-0.166146	0.075521
comp111_c0_seq6.1	0.5124	0.1491	0.4656	0.0759	0.293	0.046	0.456	36.48	0.186	0.434	377	391	-0.083887	0.079284
comp111_c0_seq7.1	0.5949	0.0949	0.4644	0.0534	0.289	-0.009	0.424	33.65	0.122	0.405	370	384	-0.166146	0.075521
comp11246_c0_seq1.1	0.5442	0.1313	0.4938	0.1413	0.227	-0.083	0.375	41.06	0.2	0.342	1064	1097	-0.494986	0.091158
comp113031_c0_seq1.1	0.4887	0.1584	0.4784	0.1667	0.215	-0.065	0.388	50.18	0.242	0.352	289	298	-0.434899	0.07047
comp1130_c0_seq1.1	0.5891	0.1194	0.4109	0.1346	0.24	-0.056	0.388	37.32	0.193	0.372	595	620	-0.278549	0.075806
comp1130_c0_seq2.1	0.6068	0.1396	0.362	0.1512	0.252	-0.048	0.399	41.69	0.219	0.377	424	438	-0.34863	0.079909
comp1130_c0_seq3.1	0.5931	0.1174	0.4022	0.1418	0.238	-0.065	0.383	36.98	0.197	0.372	595	620	-0.278549	0.075806
comp1130_c0_seq4.1	0.6068	0.1396	0.362	0.1512	0.252	-0.048	0.399	41.69	0.219	0.377	424	438	-0.34863	0.079909
comp11584_c0_seq1.1	0.4719	0.1826	0.4658	0.16	0.209	-0.029	0.404	45.82	0.262	0.394	431	454	-0.481057	0.121145
comp11627_c0_seq1.1	0.4783	0.1449	0.4034	0.1426	0.203	-0.037	0.389	45.38	0.237	0.42	772	809	0.499011	0.07293
comp11695_c0_seq1.1	0.5337	0.1578	0.4061	0.164	0.201	-0.124	0.349	43.28	0.247	0.381	827	866	-0.393649	0.112009
comp1177_c0_seq1.1	0.4429	0.2003	0.429	0.1848	0.181	-0.109	0.35	46.96	0.301	0.41	851	884	-0.349774	0.087104
comp11781_c0_seq10.1	0.5112	0.1119	0.5153	0.1394	0.2	-0.1	0.362	44.58	0.193	0.37	337	346	-0.691329	0.046243
comp11781_c0_seq9.1	0.4833	0.1078	0.5145	0.1362	0.207	-0.077	0.367	42.7	0.192	0.387	652	668	-0.448803	0.055389
comp1187_c0_seq1.1	0.4673	0.1611	0.4256	0.1914	0.151	-0.181	0.31	52.25	0.272	0.402	646	674	-0.469288	0.068249
comp1193_c0_seq1.1	0.5257	0.149	0.3974	0.1476	0.187	-0.144	0.335	41.19	0.233	0.384	1321	1382	0.007236	0.095514
comp11972_c0_seq1.1	0.4603	0.1896	0.4857	0.1568	0.21	-0.073	0.376	45.77	0.263	0.379	777	812	-0.425985	0.099754
comp1197_c0_seq1.1	0.4925	0.1498	0.3988	0.1834	0.236	-0.004	0.412	44.25	0.265	0.425	626	648	-0.243827	0.069444
comp1205_c1_seq1.1	0.477	0.1749	0.3985	0.1883	0.205	-0.05	0.378	47.1	0.283	0.413	1382	1439	-0.022307	0.066713
comp1205_c1_seq2.1	0.4837	0.1765	0.3878	0.2044	0.231	-0.003	0.412	47.77	0.291	0.406	537	567	0.008995	0.088183
comp12071_c0_seq1.1	0.4701	0.1602	0.424	0.2092	0.158	-0.136	0.327	52.24	0.279	0.373	684	699	-0.330758	0.061516
comp12389_c0_seq1.1	0.4833	0.1881	0.3474	0.1297	0.254	0.073	0.455	35.76	0.27	0.431	459	486	0.54712	0.078189
comp12401_c0_seq2.1	0.4583	0.1786	0.3974	0.1986	0.154	-0.118	0.348	56.56	0.298	0.409	198	203	-0.66404	0.044335
comp12401_c0_seq2.2	0.5053	0.145	0.453	0.1649	0.18	-0.144	0.338	43.61	0.237	0.362	557	577	-0.234489	0.095321
comp12401_c0_seq3.1	0.4583	0.1786	0.3974	0.1986	0.154	-0.118	0.348	56.56	0.298	0.409	198	203	-0.66404	0.044335
comp12401_c0_seq3.2	0.5052	0.147	0.455	0.1599	0.179	-0.149	0.332	45.08	0.235	0.362	570	589	-0.174024	0.096774
comp12583_c0_seq1.1	0.461	0.1468	0.4286	0.205	0.173	-0.137	0.34	48.66	0.275	0.395	530	550	-0.504545	0.056364
comp12633_c0_seq1.1	0.4833	0.1213	0.4966	0.1527	0.185	-0.126	0.343	44.21	0.213	0.376	1165	1220	-0.372295	0.085246
comp1269_c0_seq1.1	0.5667	0.175	0.349	0.1353	0.276	0.078	0.453	37.61	0.247	0.408	578	606	-0.160066	0.080858
comp12845_c0_seq1.1	0.5467	0.1412	0.4055	0.1444	0.215	-0.05	0.388	41.32	0.225	0.377	520	543	-0.279006	0.084715
comp12929_c0_seq1.1	0.4853	0.174	0.4488	0.1977	0.237	-0.061	0.391	47.38	0.279	0.401	499	530	-0.468868	0.116981
comp12962_c0_seq1.1	0.4946	0.172	0.3929	0.2308	0.209	-0.052	0.388	48.35	0.303	0.392	825	847	-0.541913	0.061393
comp12984_c0_seq1.1	0.5595	0.1167	0.4589	0.1657	0.214	-0.112	0.362	45.11	0.209	0.359	516	543	-0.684346	0.082873
comp12985_c0_seq1.1	0.5278	0.108	0.4653	0.1679	0.201	-0.118	0.357	44.74	0.204	0.335	392	406	-0.418719	0.073892
comp12986_c0_seq1.1	0.5283	0.1366	0.3983	0.1859	0.161	-0.125	0.341	47.66	0.249	0.373	1201	1237	-0.570817	0.046888
comp12986_c0_seq2.1	0.5283	0.1366	0.3983	0.1859	0.161	-0.125	0.341	47.66	0.249	0.373	1201	1237	-0.570817	0.046888
comp12988_c0_seq1.1	0.4855	0.1566	0.4062	0.2198	0.199	-0.125	0.348	48.01	0.284	0.398	983	1037	-0.422662	0.100289
comp12988_c0_seq2.1	0.4855	0.1566	0.4062	0.2198	0.199	-0.125	0.348	48.01	0.284	0.398	983	1037	-0.422662	0.100289
comp12988_c0_seq3.1	0.4855	0.1566	0.4062	0.2198	0.199	-0.125	0.348	48.01	0.284	0.398	983	1037	-0.422662	0.100289
comp12988_c0_seq4.1	0.4813	0.1577	0.3837	0.2414	0.205	-0.113	0.361	49.16	0.302	0.394	576	609	-0.354023	0.08867
comp12988_c0_seq5.1	0.4813	0.1577	0.3837	0.2414	0.205	-0.113	0.361	49.16	0.302	0.394	576	609	-0.354023	0.08867
comp12988_c0_seq6.1	0.4813	0.1577	0.3837	0.2414	0.205	-0.113	0.361	49.16	0.302	0.394	576	609	-0.354023	0.08867
comp13050_c0_seq1.1	0.4815	0.1667	0.3396	0.1957	0.202	0.068	0.468	43.71	0.29	0.386	62	63	0.106349	0.063492
comp132397_c0_seq1.1	0.4043	0.1489	0.5074	0.189	0.187	-0.004	0.404	52.08	0.263	0.396	171	181	-0.207182	0.077348
comp1335_c0_seq1.1	0.4432	0.1801	0.4129	0.1964	0.185	-0.106	0.349	49.2	0.299	0.421	438	453	-0.376159	0.07947
comp1335_c0_seq2.1	0.4432	0.1801	0.4129	0.1964	0.185	-0.106	0.349	49.2	0.299	0.421	438	453	-0.376159	0.07947
comp1338_c0_seq1.1	0.4583	0.1719	0.4857	0.1562	0.194	-0.125	0.364	47.82	0.251	0.366	231	238	-0.321429	0.067227
comp1343_c1_seq1.1	0.5285	0.136	0.4442	0.1542	0.201	-0.112	0.365	46.29	0.222	0.379	1696	1750	-0.506057	0.061714
comp1343_c1_seq2.1	0.5303	0.1321	0.4458	0.1514	0.201	-0.115	0.364	45.84	0.218	0.378	1773	1828	-0.51674	0.059628
comp13464_c0_seq1.1	0.4353	0.2471	0.3953	0.2484	0.241	-0.001	0.42	58.55	0.366	0.434	224	234	-0.595726	0.064103
comp1355_c0_seq3.1	0.5533	0.1536	0.3736	0.1488	0.234	-0.066	0.375	43.56	0.237	0.396	730	777	0.124196	0.123552
comp1355_c0_seq4.1	0.5609	0.1409	0.3977	0.1392	0.238	-0.105	0.359	42.68	0.218	0.394	1678	1757	-0.112066	0.108708
comp13565_c0_seq1.1	0.5313	0.167	0.3565	0.228	0.209	-0.079	0.376	46.73	0.296	0.388	638	657	-0.53242	0.097412
comp13662_c0_seq1.1	0.4634	0.1094	0.513	0.1652	0.167	-0.144	0.324	44.06	0.213	0.376	1072	1103	-0.488123	0.063463
comp13662_c0_seq12.1	0.3248	0.2222	0.3964	0.28	0.176	-0.093	0.353	55.6	0.397	0.416	136	141	0.251064	0.12766
comp13662_c0_seq14.1	0.3248	0.2222	0.3964	0.28	0.176	-0.093	0.353	55.6	0.397	0.416	136	141	0.251064	0.12766
comp13662_c0_seq2.1	0.4697	0.1269	0.4967	0.175	0.164	-0.117	0.339	45.45	0.231	0.374	1750	1807	-0.652297	0.064195
comp13726_c0_seq1.1	0.5166	0.1436	0.4483	0.1718	0.206	-0.094	0.373	46.74	0.238	0.37	694	736	-0.66644	0.084239
comp13740_c0_seq1.1	0.4254	0.1664	0.458	0.1947	0.165	-0.101	0.351	49.32	0.282	0.4	680	717	-0.309763	0.086471
comp13822_c0_seq1.1	0.4177	0.1317	0.5142	0.1583	0.167	-0.109	0.329	44.03	0.229	0.384	568	601	0.265391	0.079867
comp14026_c0_seq1.1	0.5376	0.1335	0.4864	0.1618	0.227	-0.033	0.404	43.74	0.218	0.344	685	714	-0.585154	0.102241
comp14026_c0_seq2.1	0.5376	0.1335	0.4864	0.1618	0.227	-0.033	0.404	43.74	0.218	0.344	685	714	-0.585154	0.102241
comp14065_c0_seq1.1	0.5	0.1841	0.337	0.2544	0.206	-0.138	0.346	48.84	0.33	0.428	485	503	-0.24175	0.085487
comp1408_c0_seq1.1	0.4208	0.2153	0.4222	0.1629	0.207	-0.108	0.342	45.64	0.304	0.41	474	502	0.379482	0.103586
comp14111_c0_seq1.1	0.4962	0.1464	0.4364	0.137	0.185	-0.089	0.351	43.32	0.228	0.401	618	655	-0.162748	0.076336
comp14171_c0_seq1.1	0.5218	0.1532	0.3769	0.2226	0.191	-0.095	0.365	45.62	0.283	0.37	2417	2477	-0.464392	0.07065
comp14187_c0_seq1.1	0.466	0.1152	0.4946	0.2169	0.192	-0.073	0.374	49.49	0.244	0.387	238	247	-0.48421	0.072874
comp1433_c0_seq1.1	0.4545	0.2769	0.3616	0.1995	0.239	-0.017	0.407	45.77	0.362	0.41	599	622	-0.42299	0.085209
comp1437_c0_seq1.1	0.5157	0.1442	0.427	0.1659	0.186	-0.137	0.342	44.17	0.239	0.374	1174	1213	-0.507667	0.062655
comp1437_c0_seq2.1	0.5157	0.1442	0.427	0.1659	0.186	-0.137	0.342	44.17	0.239	0.374	1174	1213	-0.507667	0.062655
comp14416_c0_seq1.1	0.4926	0.1314	0.4856	0.1414	0.195	-0.084	0.366	42.86	0.21	0.37	1065	1105	-0.270588	0.057919
comp1463_c0_seq1.1	0.5052	0.1581	0.3887	0.2301	0.206	-0.133	0.345	49.91	0.288	0.403	351	363	-0.34573	0.077135
comp14649_c0_seq1.1	0.4789	0.1514	0.4836	0.1452	0.191	-0.151	0.334	47.94	0.225	0.368	347	363	-0.110193	0.07438
comp14667_c0_seq1.1	0.445	0.1196	0.4757	0.1964	0.162	-0.164	0.314	45.03	0.243	0.396	239	256	0.260156	0.140625
comp14705_c0_seq1.1	0.491	0.1201	0.468	0.149	0.162	-0.169	0.318	44.73	0.211	0.374	758	785	-0.352866	0.081529
comp14716_c0_seq1.1	0.498	0.1777	0.3778	0.2	0.23	-0.053	0.391	45.65	0.293	0.417	645	661	-0.373222	0.043873
comp1475_c0_seq1.1	0.529	0.2031	0.3213	0.246	0.217	-0.058	0.396	49.18	0.332	0.391	555	585	-0.601709	0.068376
comp1490_c0_seq1.1	0.485	0.2186	0.3914	0.2329	0.257	0.035	0.447	48.05	0.331	0.412	447	471	-0.742888	0.089172
comp1490_c0_seq2.1	0.485	0.2186	0.3914	0.2329	0.257	0.035	0.447	48.05	0.331	0.412	447	471	-0.742888	0.089172
comp14915_c0_seq1.1	0.52	0.176	0.3144	0.2776	0.25	-0.043	0.4	43.15	0.345	0.422	325	335	-0.545373	0.053731
comp15006_c0_seq1.1	0.5521	0.1322	0.4469	0.1145	0.209	-0.079	0.371	43.12	0.193	0.374	711	750	-0.2692	0.084
comp1501_c0_seq1.1	0.5682	0.1546	0.3823	0.1678	0.221	-0.048	0.408	47.62	0.247	0.372	1066	1104	-0.885598	0.081522
comp1511_c0_seq1.1	0.4751	0.1973	0.3544	0.215	0.144	-0.183	0.301	45.3	0.318	0.398	594	622	-0.144373	0.106109
comp15123_c0_seq1.1	0.4286	0.2395	0.2933	0.3177	0.208	-0.079	0.388	57.8	0.42	0.42	281	295	-0.369153	0.091525
comp15476_c0_seq2.1	0.4286	0.1993	0.3942	0.2308	0.171	-0.149	0.333	51.1	0.331	0.379	354	368	-0.066848	0.119565
comp154_c0_seq1.1	0.4581	0.3017	0.3443	0.2035	0.301	0.123	0.496	43.47	0.38	0.423	234	244	-0.553689	0.086066
comp15546_c0_seq1.1	0.4658	0.138	0.4568	0.1905	0.184	-0.146	0.331	43.67	0.255	0.391	1106	1138	-0.267223	0.072935
comp15546_c0_seq3.1	0.4464	0.1567	0.4167	0.2068	0.186	-0.127	0.34	47.59	0.289	0.425	612	627	-0.182297	0.07177
comp15560_c0_seq1.1	0.4879	0.1102	0.4549	0.1789	0.194	-0.108	0.362	46.96	0.225	0.382	885	926	-0.266199	0.071274
comp15576_c0_seq1.1	0.4332	0.1935	0.4085	0.2152	0.199	-0.017	0.408	52.32	0.318	0.41	446	474	-0.411814	0.048523
comp15627_c0_seq1.1	0.4405	0.171	0.4612	0.1766	0.205	-0.027	0.393	45.28	0.272	0.394	875	903	-0.156257	0.083056
comp15642_c0_seq1.1	0.4917	0.1639	0.4306	0.1981	0.191	-0.049	0.396	45.32	0.272	0.406	452	475	-0.696842	0.056842
comp1573_c0_seq1.1	0.5186	0.1353	0.432	0.1861	0.193	-0.114	0.359	48.35	0.246	0.384	1408	1442	-0.668377	0.063107
comp1573_c0_seq2.1	0.5158	0.1347	0.4358	0.1887	0.191	-0.121	0.354	48.47	0.247	0.383	1391	1425	-0.662246	0.06386
comp1573_c0_seq3.1	0.5228	0.1358	0.4334	0.1905	0.194	-0.11	0.361	48.13	0.247	0.379	1378	1410	-0.724965	0.06383
comp1573_c0_seq4.1	0.52	0.1352	0.4373	0.1933	0.191	-0.117	0.356	48.25	0.248	0.378	1361	1393	-0.719383	0.064609
comp15747_c0_seq1.1	0.4723	0.1792	0.4031	0.1722	0.218	-0.036	0.4	46.39	0.281	0.415	727	755	-0.200795	0.087417
comp15747_c0_seq2.1	0.4274	0.1667	0.4348	0.1907	0.191	-0.088	0.361	44.91	0.286	0.406	280	290	-0.029655	0.096552
comp15786_c0_seq1.1	0.4469	0.1667	0.4495	0.1775	0.188	-0.042	0.395	48.21	0.272	0.413	486	509	-0.323379	0.076621
comp15961_c0_seq1.1	0.3876	0.1972	0.3442	0.2857	0.187	-0.058	0.38	56.09	0.389	0.474	519	539	-0.321707	0.074212
comp15961_c0_seq1.2	0.4797	0.1228	0.4798	0.1757	0.173	-0.134	0.347	48.01	0.231	0.398	1479	1518	-0.790975	0.059947
comp1597_c0_seq1.1	0.4912	0.193	0.3736	0.1949	0.228	-0.048	0.394	46.7	0.3	0.415	763	804	-0.261194	0.083333
comp16090_c0_seq1.1	0.469	0.1748	0.38	0.2357	0.19	-0.099	0.361	48.78	0.312	0.405	557	574	-0.195819	0.060976
comp16350_c0_seq1.1	0.4731	0.1116	0.4623	0.2222	0.161	-0.185	0.297	43.59	0.245	0.366	563	584	-0.184418	0.097603
comp16350_c0_seq2.1	0.459	0.1109	0.4817	0.2065	0.158	-0.183	0.295	43.27	0.238	0.374	1061	1094	-0.289671	0.08958
comp1637_c0_seq1.1	0.4681	0.1555	0.4068	0.1961	0.156	-0.141	0.337	48.14	0.276	0.407	709	747	-0.497457	0.048193
comp163_c1_seq1.1	0.5359	0.1157	0.4449	0.1533	0.194	-0.131	0.335	42.67	0.205	0.375	1816	1893	-0.104913	0.105652
comp163_c1_seq2.1	0.5359	0.1157	0.4449	0.1533	0.194	-0.131	0.335	42.67	0.205	0.375	1816	1893	-0.104913	0.105652
comp16493_c0_seq1.1	0.4294	0.2133	0.4057	0.1682	0.185	-0.055	0.378	51.02	0.308	0.415	429	454	-0.115639	0.0837
comp1668_c0_seq1.1	0.4962	0.1098	0.4997	0.1484	0.183	-0.116	0.349	43.05	0.199	0.358	2231	2297	-0.538659	0.064867
comp16718_c1_seq1.1	0.521	0.1136	0.4572	0.1672	0.209	-0.086	0.36	40.85	0.211	0.369	484	502	-0.032869	0.085657
comp1676_c0_seq1.1	0.5227	0.153	0.4143	0.1522	0.208	-0.106	0.36	41.82	0.237	0.374	1484	1534	-0.088396	0.104302
comp16776_c0_seq1.1	0.4764	0.1874	0.476	0.1178	0.205	-0.081	0.374	43.71	0.241	0.397	672	690	-0.526087	0.095652
comp16905_c0_seq1.1	0.5476	0.1095	0.4611	0.1468	0.204	-0.117	0.351	46.16	0.193	0.369	419	434	-0.307834	0.096774
comp17156_c0_seq1.1	0.5022	0.1389	0.4915	0.1483	0.196	-0.09	0.369	45.1	0.218	0.358	1406	1452	-0.543802	0.057851
comp171_c0_seq1.1	0.4829	0.1921	0.4388	0.1509	0.204	-0.095	0.365	43.32	0.269	0.424	677	721	-0.576976	0.104022
comp1725_c0_seq1.1	0.5435	0.1652	0.4016	0.1933	0.212	-0.056	0.384	47.37	0.265	0.371	846	879	-0.656997	0.093288
comp1725_c0_seq2.1	0.5443	0.1603	0.4006	0.203	0.21	-0.058	0.383	47.89	0.267	0.371	877	912	-0.679605	0.095395
comp1730_c0_seq9.1	0.4724	0.1871	0.369	0.1559	0.194	-0.073	0.376	51.36	0.281	0.415	466	486	0.447531	0.109053
comp17341_c0_seq1.1	0.4754	0.1071	0.4852	0.1474	0.166	-0.106	0.35	43.01	0.202	0.382	514	529	-0.437996	0.05104
comp1734_c0_seq1.1	0.5016	0.1361	0.4937	0.1374	0.21	-0.078	0.373	44.38	0.21	0.389	1122	1173	-0.566752	0.082694
comp17414_c0_seq1.1	0.5066	0.2205	0.3868	0.1615	0.294	0.057	0.466	45.06	0.293	0.412	481	503	-0.342744	0.089463
comp17414_c0_seq2.1	0.5066	0.2205	0.3868	0.1615	0.294	0.057	0.466	45.06	0.293	0.412	481	503	-0.342744	0.089463
comp17414_c0_seq3.1	0.4839	0.2581	0.3691	0.1937	0.306	0.048	0.46	45.32	0.338	0.426	485	506	-0.361858	0.090909
comp17414_c0_seq4.1	0.4839	0.2581	0.3691	0.1937	0.306	0.048	0.46	45.32	0.338	0.426	485	506	-0.361858	0.090909
comp17414_c0_seq5.1	0.5933	0.1642	0.388	0.1255	0.29	0.02	0.448	41.75	0.224	0.395	330	344	-0.499709	0.110465
comp17414_c0_seq6.1	0.5933	0.1642	0.388	0.1255	0.29	0.02	0.448	41.75	0.224	0.395	330	344	-0.499709	0.110465
comp17419_c0_seq1.1	0.4291	0.2126	0.3552	0.2417	0.252	0.071	0.457	53.66	0.358	0.419	313	329	0.016413	0.079027
comp17902_c0_seq2.1	0.4943	0.1761	0.4859	0.1515	0.23	-0.028	0.406	43.61	0.245	0.372	229	240	-0.76375	0.083333
comp17902_c0_seq4.1	0.4972	0.1808	0.4659	0.1646	0.222	-0.035	0.402	46.25	0.258	0.376	229	240	-0.76375	0.083333
comp1796_c0_seq1.1	0.5158	0.1095	0.4665	0.1444	0.188	-0.142	0.327	43.02	0.196	0.383	1229	1276	0.001097	0.101097
comp1814_c1_seq14.1	0.5962	0.1364	0.4138	0.125	0.231	-0.107	0.368	39.85	0.198	0.357	665	689	-0.697823	0.113208
comp1814_c1_seq16.1	0.5962	0.1364	0.4138	0.125	0.231	-0.107	0.368	39.85	0.198	0.357	665	689	-0.697823	0.113208
comp18277_c0_seq1.1	0.4854	0.1783	0.4371	0.1682	0.178	-0.084	0.367	50.22	0.264	0.361	937	966	-0.195031	0.082816
comp18277_c0_seq2.1	0.4575	0.1892	0.4605	0.1356	0.173	-0.096	0.356	51.59	0.256	0.375	601	623	0.082343	0.094703
comp18363_c0_seq1.1	0.4378	0.1405	0.4687	0.1994	0.189	-0.121	0.342	48.19	0.263	0.404	453	467	-0.293576	0.062099
comp18363_c0_seq3.1	0.4378	0.1405	0.4687	0.1994	0.189	-0.121	0.342	48.19	0.263	0.404	453	467	-0.293576	0.062099
comp183_c0_seq1.1	0.4659	0.1906	0.3747	0.2479	0.201	-0.102	0.366	49.08	0.333	0.421	514	547	-0.528519	0.085923
comp185_c0_seq1.1	0.4225	0.2249	0.3631	0.2259	0.21	-0.072	0.385	54.28	0.352	0.45	403	419	-0.046301	0.0358
comp1900_c0_seq1.1	0.5203	0.1338	0.4327	0.1895	0.219	-0.056	0.376	42.93	0.246	0.384	834	872	-0.422248	0.068807
comp19102_c0_seq1.1	0.4218	0.1633	0.449	0.1716	0.169	-0.033	0.383	52.14	0.269	0.404	175	185	0.061622	0.118919
comp19102_c0_seq2.1	0.4899	0.1212	0.4097	0.1852	0.148	-0.142	0.326	48.82	0.243	0.392	445	468	0.057265	0.115385
comp19188_c0_seq1.1	0.4972	0.1602	0.4917	0.1047	0.247	-0.02	0.425	44.74	0.208	0.385	226	228	-0.810965	0.04386
comp1926_c0_seq1.1	0.4012	0.1975	0.4601	0.2308	0.177	-0.094	0.365	54.63	0.327	0.429	208	215	-0.575814	0.097674
comp19273_c0_seq1.1	0.4671	0.1408	0.4749	0.1567	0.225	-0.037	0.385	43.83	0.232	0.377	530	547	-0.150274	0.036563
comp19519_c0_seq1.1	0.4206	0.1931	0.3707	0.2694	0.173	-0.067	0.367	53.86	0.356	0.418	379	390	-0.516923	0.074359
comp19551_c0_seq1.1	0.5044	0.19	0.375	0.2208	0.236	-0.047	0.397	50.2	0.309	0.383	564	587	-0.345145	0.120954
comp19551_c0_seq2.1	0.4851	0.1634	0.4381	0.2135	0.231	-0.088	0.386	46.42	0.28	0.375	264	277	-0.437184	0.086643
comp19564_c0_seq1.1	0.4898	0.1551	0.4524	0.1554	0.18	-0.134	0.336	42.42	0.24	0.372	283	296	-0.376689	0.114865
comp1960_c0_seq1.1	0.5179	0.1236	0.4522	0.187	0.184	-0.116	0.348	45.27	0.234	0.372	1903	1947	-0.729122	0.046739
comp1960_c0_seq2.1	0.5179	0.1236	0.4522	0.187	0.184	-0.116	0.348	45.27	0.234	0.372	1903	1947	-0.729122	0.046739
comp197_c0_seq1.1	0.4678	0.1905	0.4589	0.2	0.246	-0.027	0.411	45.5	0.288	0.377	462	478	-0.400837	0.089958
comp1981_c0_seq2.1	0.4531	0.1797	0.4561	0.1389	0.195	-0.143	0.372	48.14	0.257	0.391	148	157	-0.852866	0.038217
comp19843_c0_seq1.1	0.5052	0.1732	0.3779	0.191	0.21	-0.056	0.394	47.12	0.281	0.398	569	595	-0.23563	0.084034
comp1996_c0_seq1.1	0.4896	0.1319	0.5184	0.1644	0.19	-0.122	0.355	41.54	0.222	0.357	1007	1058	-0.821078	0.072779
comp20166_c0_seq1.1	0.5067	0.2036	0.3734	0.178	0.212	-0.098	0.366	46.78	0.295	0.391	954	994	-0.270523	0.105634
comp2022_c0_seq1.1	0.4757	0.1756	0.4355	0.1667	0.205	-0.077	0.377	48.68	0.263	0.388	945	976	-0.104406	0.097336
comp20248_c0_seq1.1	0.4863	0.1854	0.3557	0.2491	0.203	-0.094	0.368	49.83	0.33	0.42	397	417	-0.446523	0.076739
comp202_c0_seq1.1	0.4322	0.2027	0.4182	0.2078	0.21	-0.012	0.408	53.68	0.317	0.417	1712	1760	-0.69	0.061932
comp202_c0_seq2.1	0.4322	0.2027	0.4182	0.2078	0.21	-0.012	0.408	53.68	0.317	0.417	1712	1760	-0.69	0.061932
comp202_c0_seq3.1	0.4718	0.1238	0.4688	0.2105	0.174	-0.141	0.324	47.52	0.255	0.371	828	850	-0.430588	0.078824
comp202_c0_seq3.2	0.4322	0.2027	0.4182	0.2078	0.21	-0.012	0.408	53.68	0.317	0.417	1712	1760	-0.69	0.061932
comp202_c0_seq4.1	0.4718	0.1238	0.4688	0.2105	0.174	-0.141	0.324	47.52	0.255	0.371	828	850	-0.430588	0.078824
comp202_c0_seq4.2	0.4322	0.2027	0.4182	0.2078	0.21	-0.012	0.408	53.68	0.317	0.417	1712	1760	-0.69	0.061932
comp202_c0_seq5.1	0.4322	0.2027	0.4182	0.2078	0.21	-0.012	0.408	53.68	0.317	0.417	1712	1760	-0.69	0.061932
comp202_c0_seq6.1	0.4322	0.2027	0.4182	0.2078	0.21	-0.012	0.408	53.68	0.317	0.417	1712	1760	-0.69	0.061932
comp20331_c0_seq1.1	0.4387	0.1675	0.3934	0.2455	0.202	-0.08	0.359	50.1	0.32	0.422	518	540	-0.135926	0.038889
comp20332_c0_seq1.1	0.4598	0.1931	0.3699	0.1753	0.179	-0.096	0.345	51.03	0.3	0.397	493	515	0.239223	0.081553
comp2047_c0_seq1.1	0.5518	0.127	0.4242	0.1646	0.182	-0.178	0.325	45.3	0.219	0.361	1537	1591	-0.464551	0.091138
comp2053_c0_seq1.1	0.5	0.1161	0.4565	0.1556	0.172	-0.113	0.339	44.8	0.213	0.375	953	988	-0.340486	0.053644
comp20547_c0_seq13.1	0.5012	0.1894	0.3393	0.26	0.219	-0.134	0.354	57.93	0.327	0.381	480	501	-0.388024	0.103792
comp20651_c0_seq1.1	0.3687	0.2074	0.3894	0.3141	0.24	-0.003	0.425	46.1	0.395	0.423	266	279	-0.149462	0.096774
comp20690_c0_seq1.1	0.513	0.1506	0.4465	0.1529	0.242	-0.017	0.407	46.35	0.232	0.38	669	693	-0.176912	0.069264
comp2073_c0_seq1.1	0.5153	0.1397	0.4667	0.1286	0.256	-0.046	0.401	38.72	0.209	0.388	282	298	-0.202349	0.090604
comp2085_c0_seq1.1	0.4971	0.1306	0.4711	0.1714	0.201	-0.062	0.39	46.94	0.233	0.387	1103	1134	-0.860229	0.056437
comp20912_c0_seq1.1	0.4814	0.1948	0.3779	0.2132	0.237	-0.013	0.412	51.09	0.313	0.428	434	449	-0.321604	0.071269
comp2096_c0_seq1.1	0.4219	0.2159	0.418	0.2172	0.157	-0.216	0.304	47.94	0.33	0.392	342	355	-0.42338	0.087324
comp209_c0_seq3.1	0.541	0.1572	0.41	0.1145	0.227	-0.04	0.401	39.95	0.217	0.379	1197	1257	-0.241448	0.075577
comp209_c0_seq4.1	0.5246	0.1633	0.4013	0.1354	0.221	-0.043	0.4	41.06	0.237	0.384	1192	1255	-0.251155	0.076494
comp209_c0_seq5.1	0.5763	0.0919	0.4638	0.1019	0.193	-0.092	0.371	37.73	0.151	0.36	797	834	-0.383693	0.058753
comp209_c0_seq6.1	0.5725	0.1296	0.4311	0.1027	0.224	-0.016	0.416	38.51	0.182	0.374	779	814	-0.331204	0.063882
comp209_c0_seq7.1	0.5776	0.091	0.454	0.1025	0.192	-0.097	0.366	38.7	0.151	0.356	787	821	-0.351644	0.057247
comp209_c0_seq8.1	0.5739	0.1291	0.4211	0.1032	0.223	-0.02	0.411	39.84	0.183	0.371	769	801	-0.297503	0.062422
comp2104_c0_seq1.1	0.5134	0.092	0.5019	0.1885	0.199	-0.12	0.348	42.63	0.206	0.38	339	360	-0.240833	0.111111
comp2106_c0_seq1.1	0.4315	0.1781	0.4599	0.2213	0.182	-0.073	0.367	50.86	0.3	0.398	360	375	-0.362933	0.08
comp21096_c0_seq1.1	0.4348	0.1908	0.4343	0.1936	0.223	-0.037	0.392	48.09	0.297	0.405	1030	1079	-0.068119	0.07507
comp2121_c0_seq1.1	0.5216	0.1153	0.403	0.2451	0.157	-0.181	0.309	42.45	0.267	0.366	431	446	-0.497982	0.078475
comp21366_c0_seq1.1	0.4774	0.1765	0.4478	0.1903	0.246	-0.045	0.398	49.38	0.28	0.395	585	604	-0.537252	0.082781
comp2150_c0_seq1.1	0.4691	0.1418	0.4256	0.2	0.196	-0.044	0.383	48.82	0.269	0.426	472	482	-0.359959	0.072614
comp21536_c0_seq1.1	0.4844	0.1406	0.5053	0.1421	0.233	-0.076	0.384	46.86	0.219	0.413	242	251	-0.595219	0.075697
comp21765_c0_seq1.1	0.4021	0.1957	0.448	0.2103	0.182	-0.056	0.377	54.61	0.316	0.403	329	344	-0.388372	0.069767
comp2176_c0_seq1.1	0.4021	0.1851	0.4391	0.1395	0.162	-0.087	0.359	48.95	0.275	0.409	320	326	-0.172699	0.039877
comp21966_c0_seq1.1	0.4245	0.1909	0.3917	0.231	0.202	-0.033	0.39	49.32	0.328	0.435	418	436	-0.293119	0.059633
comp22234_c0_seq1.1	0.3889	0.2778	0.4444	0.1471	0.256	0.105	0.511	53.1	0.333	0.429	45	49	-0.461225	0.183673
comp2242_c0_seq1.1	0.5417	0.1296	0.4448	0.1556	0.246	-0.036	0.389	41.19	0.216	0.375	4905	5148	-0.2358	0.091103
comp2252_c0_seq1.1	0.4774	0.1094	0.4822	0.1747	0.161	-0.181	0.304	48.23	0.215	0.36	841	865	-0.110405	0.079769
comp22544_c0_seq1.1	0.4526	0.1961	0.4145	0.1991	0.192	-0.08	0.372	46.91	0.305	0.385	581	596	-0.439933	0.067114
comp22575_c0_seq1.1	0.4927	0.1171	0.4411	0.1504	0.179	-0.096	0.363	44.51	0.215	0.384	720	732	-0.253689	0.045082
comp22755_c0_seq1.1	0.4104	0.1833	0.4529	0.1946	0.156	-0.135	0.335	49.77	0.298	0.393	561	597	-0.224791	0.107203
comp22794_c0_seq3.1	0.3784	0.1351	0.5	0.1857	0.162	-0.134	0.333	45.72	0.256	0.381	90	97	-0.314433	0.030928
comp22828_c0_seq1.1	0.529	0.1972	0.3747	0.1742	0.254	0.017	0.427	46.58	0.283	0.386	520	552	-0.35616	0.070652
comp229_c0_seq1.1	0.5844	0.1234	0.4574	0.0984	0.259	-0.07	0.393	38.91	0.172	0.384	2147	2251	-0.492626	0.078632
comp23086_c0_seq1.1	0.5022	0.1137	0.483	0.1329	0.172	-0.127	0.339	42.23	0.194	0.361	1394	1433	-0.281647	0.050942
comp23271_c0_seq1.1	0.4816	0.1322	0.4455	0.203	0.193	-0.1	0.348	46.62	0.256	0.398	2384	2491	-0.382296	0.079085
comp2337_c0_seq1.1	0.4735	0.2061	0.3873	0.1505	0.177	-0.074	0.372	47.11	0.283	0.368	554	580	0.031035	0.115517
comp23388_c0_seq1.1	0.5052	0.1409	0.444	0.167	0.192	-0.099	0.357	49.61	0.238	0.383	698	745	-0.443087	0.091275
comp2342_c0_seq1.1	0.4582	0.1504	0.4631	0.1571	0.174	-0.113	0.356	44.58	0.245	0.381	503	520	-0.3925	0.067308
comp236_c0_seq1.1	0.5237	0.1709	0.376	0.1741	0.254	-0.01	0.402	42.98	0.266	0.399	1079	1132	-0.014134	0.086572
comp23792_c0_seq1.1	0.3648	0.239	0.3671	0.2148	0.173	-0.09	0.366	53.57	0.376	0.44	186	191	-0.097906	0.036649
comp2380_c0_seq3.1	0.556	0.1575	0.3758	0.1682	0.209	-0.076	0.39	49.45	0.249	0.392	626	657	-0.571385	0.074581
comp2380_c0_seq8.1	0.5163	0.1494	0.3629	0.1799	0.188	-0.096	0.374	47.35	0.263	0.403	779	822	-0.404866	0.072993
comp2380_c0_seq9.1	0.556	0.1575	0.3758	0.1682	0.209	-0.076	0.39	49.45	0.249	0.392	626	657	-0.571385	0.074581
comp2396_c1_seq1.1	0.5245	0.1593	0.4398	0.1625	0.208	-0.05	0.398	45.91	0.244	0.369	505	518	-0.544015	0.07529
comp2396_c1_seq2.1	0.5405	0.154	0.4341	0.1608	0.219	-0.041	0.405	45.9	0.238	0.368	479	492	-0.627033	0.077236
comp23977_c0_seq1.1	0.4388	0.1755	0.4866	0.1568	0.181	-0.069	0.365	49.08	0.256	0.372	523	545	-0.103119	0.106422
comp2408_c0_seq1.1	0.5689	0.0659	0.3987	0.1533	0.157	-0.205	0.317	39.93	0.175	0.377	378	392	-0.607143	0.030612
comp2408_c0_seq2.1	0.563	0.0802	0.4184	0.1171	0.167	-0.177	0.337	39.32	0.161	0.379	596	620	-0.577903	0.035484
comp2409_c0_seq1.1	0.5217	0.1266	0.4172	0.1285	0.219	-0.03	0.394	41.55	0.207	0.406	990	1046	0.169407	0.054493
comp24266_c0_seq1.1	0.5158	0.15	0.4587	0.1108	0.19	-0.114	0.343	44.89	0.205	0.38	449	474	-0.016878	0.094937
comp24266_c0_seq2.1	0.4785	0.1772	0.437	0.1349	0.184	-0.108	0.346	48.12	0.248	0.403	468	501	-0.062475	0.091816
comp24266_c0_seq3.1	0.5	0.1489	0.4324	0.1581	0.201	-0.098	0.35	49.2	0.239	0.382	440	467	0.046467	0.100642
comp24266_c0_seq4.1	0.4629	0.1765	0.4116	0.1791	0.193	-0.093	0.353	47.53	0.281	0.404	459	494	-0.003239	0.097166
comp24282_c0_seq1.1	0.4828	0.1379	0.4176	0.2257	0.177	-0.059	0.382	45.41	0.276	0.379	591	612	-0.487909	0.068627
comp24282_c0_seq2.1	0.4828	0.1379	0.4176	0.2257	0.177	-0.059	0.382	45.41	0.276	0.379	591	612	-0.487909	0.068627
comp24282_c0_seq3.1	0.4681	0.1827	0.3795	0.2278	0.195	-0.022	0.406	51.88	0.315	0.405	951	991	-0.55893	0.072654
comp24388_c0_seq1.1	0.4689	0.1196	0.4749	0.197	0.209	-0.1	0.356	44.21	0.245	0.392	523	548	-0.387591	0.087591
comp2441_c0_seq1.1	0.498	0.1767	0.3243	0.2788	0.203	-0.088	0.362	52.56	0.342	0.434	298	314	-0.470064	0.101911
comp24472_c0_seq1.1	0.4428	0.1531	0.4684	0.1851	0.213	-0.077	0.363	47.42	0.263	0.416	647	684	-0.222368	0.100877
comp24485_c0_seq1.1	0.4868	0.1513	0.4275	0.1719	0.232	-0.012	0.416	45.15	0.253	0.414	178	187	-0.271123	0.090909
comp2466_c0_seq1.1	0.5212	0.1403	0.4213	0.1372	0.255	0.029	0.421	40.83	0.221	0.406	534	550	-0.103455	0.072727
comp2470_c0_seq1.1	0.4967	0.1955	0.4119	0.1893	0.259	-0.007	0.415	41.83	0.291	0.395	998	1047	-0.327985	0.067813
comp24715_c0_seq1.1	0.4816	0.1562	0.4765	0.1412	0.198	-0.089	0.38	49.18	0.231	0.385	579	597	-0.713735	0.053601
comp24726_c0_seq1.1	0.4441	0.1899	0.438	0.2122	0.191	-0.048	0.393	51.05	0.301	0.396	445	459	-0.348584	0.087146
comp2494_c0_seq3.1	0.4714	0.128	0.5057	0.1369	0.194	-0.109	0.343	43.43	0.205	0.388	785	817	-0.098286	0.079559
comp2494_c0_seq4.1	0.482	0.1361	0.4982	0.1287	0.193	-0.1	0.347	42.26	0.205	0.381	723	756	-0.030556	0.083333
comp25041_c0_seq1.1	0.4478	0.1676	0.4145	0.2099	0.2	-0.004	0.406	47.06	0.292	0.403	456	467	-0.094432	0.038544
comp25079_c0_seq1.1	0.4265	0.1792	0.4155	0.2091	0.156	-0.098	0.354	56.78	0.307	0.43	342	351	-0.467237	0.062678
comp2512_c0_seq1.1	0.4718	0.1691	0.4292	0.1242	0.186	-0.024	0.393	49.15	0.24	0.402	797	818	0.042298	0.06357
comp25290_c0_seq1.1	0.4083	0.2339	0.3798	0.2143	0.196	-0.068	0.379	54.01	0.356	0.463	261	273	-0.301831	0.095238
comp25322_c0_seq1.1	0.4855	0.1455	0.4547	0.1983	0.21	-0.056	0.382	45.79	0.258	0.371	678	700	-0.518714	0.074286
comp2543_c0_seq1.1	0.4517	0.2399	0.3698	0.1774	0.204	-0.09	0.365	51	0.332	0.437	364	383	-0.517232	0.117493
comp2557_c2_seq5.1	0.4988	0.1639	0.4119	0.1931	0.201	-0.078	0.371	45.25	0.275	0.407	1039	1077	-0.531755	0.077994
comp256_c0_seq1.1	0.4714	0.1467	0.4988	0.1507	0.196	-0.082	0.369	43.93	0.229	0.367	1067	1092	-0.45293	0.083333
comp256_c0_seq2.1	0.4759	0.1493	0.4938	0.1448	0.196	-0.078	0.371	43.85	0.227	0.369	1062	1090	-0.422752	0.083486
comp25871_c0_seq1.1	0.458	0.1557	0.4342	0.1684	0.171	-0.086	0.353	44.38	0.259	0.393	761	808	0.037871	0.094059
comp25895_c0_seq1.1	0.5123	0.1461	0.4328	0.1848	0.184	-0.082	0.362	48.8	0.247	0.361	583	601	-0.380033	0.076539
comp25895_c0_seq2.1	0.5123	0.1461	0.4328	0.1848	0.184	-0.082	0.362	48.8	0.247	0.361	583	601	-0.380033	0.076539
comp2628_c0_seq1.1	0.6401	0.1083	0.4181	0.0797	0.276	0.015	0.427	36.38	0.147	0.379	382	397	-0.335013	0.065491
comp2628_c0_seq2.1	0.5559	0.1502	0.3893	0.1648	0.265	0.007	0.424	40.84	0.241	0.403	382	397	-0.350882	0.06801
comp2628_c0_seq3.1	0.6234	0.1044	0.4013	0.1191	0.274	-0.009	0.413	36.67	0.172	0.389	383	397	-0.319396	0.065491
comp2628_c0_seq4.1	0.6278	0.1073	0.3826	0.1309	0.273	-0.023	0.405	36.96	0.183	0.39	383	397	-0.31864	0.065491
comp2643_c0_seq1.1	0.4662	0.1588	0.4242	0.1736	0.19	-0.159	0.324	43.28	0.263	0.407	339	347	0.065994	0.066282
comp26506_c0_seq1.1	0.4808	0.1615	0.4302	0.2049	0.212	-0.042	0.402	47.18	0.28	0.396	328	338	-0.403255	0.073964
comp26667_c0_seq1.1	0.3544	0.3797	0.3506	0.1571	0.182	-0.033	0.396	48.1	0.427	0.428	96	99	-0.360606	0.090909
comp27072_c0_seq1.1	0.5207	0.1579	0.3904	0.1711	0.201	-0.097	0.364	45.48	0.259	0.387	648	672	-0.355952	0.077381
comp27191_c0_seq1.1	0.5607	0.141	0.434	0.1222	0.253	0.015	0.425	42	0.204	0.386	372	389	-0.354756	0.105398
comp27209_c0_seq1.1	0.4429	0.1938	0.4179	0.2	0.217	-0.052	0.374	50.48	0.304	0.39	345	365	0.141918	0.117808
comp27385_c0_seq1.1	0.4762	0.2338	0.3491	0.2222	0.21	-0.013	0.408	52.36	0.348	0.412	282	304	-0.328618	0.111842
comp27399_c0_seq1.1	0.4692	0.1859	0.4219	0.1972	0.204	-0.045	0.388	47.35	0.293	0.397	1143	1183	-0.361707	0.060862
comp27533_c0_seq1.1	0.539	0.138	0.4697	0.1313	0.259	-0.005	0.418	43.14	0.203	0.359	787	825	-0.361697	0.071515
comp2753_c0_seq2.1	0.4628	0.1694	0.4547	0.1935	0.197	-0.096	0.37	51.14	0.275	0.384	600	627	-0.647847	0.066986
comp27649_c0_seq1.1	0.4414	0.2042	0.4469	0.1728	0.233	-0.023	0.407	49.26	0.293	0.403	410	430	-0.192093	0.081395
comp2772_c0_seq1.1	0.5353	0.1114	0.4674	0.168	0.172	-0.114	0.362	44.95	0.213	0.365	478	498	-0.985542	0.078313
comp2772_c0_seq1.2	0.5223	0.1324	0.425	0.1976	0.161	-0.114	0.353	45.3	0.251	0.359	2757	2824	-0.858746	0.044263
comp2772_c0_seq2.1	0.5353	0.1114	0.4674	0.168	0.172	-0.114	0.362	44.95	0.213	0.365	478	498	-0.985542	0.078313
comp2772_c0_seq2.2	0.5223	0.1324	0.425	0.1976	0.161	-0.114	0.353	45.3	0.251	0.359	2757	2824	-0.858746	0.044263
comp277_c0_seq1.1	0.4986	0.1543	0.427	0.2143	0.226	-0.055	0.391	50.62	0.279	0.402	470	482	-0.627593	0.068465
comp27839_c0_seq5.1	0.4763	0.1051	0.4792	0.1798	0.158	-0.118	0.352	43.71	0.223	0.408	1435	1485	-1.00801	0.053199
comp2785_c0_seq1.1	0.4661	0.1491	0.4637	0.1794	0.182	-0.111	0.35	49.71	0.253	0.395	880	917	-0.396838	0.088332
comp28040_c0_seq1.1	0.5457	0.1091	0.4324	0.1349	0.195	-0.076	0.376	42.83	0.191	0.392	524	544	-0.405331	0.082721
comp2822_c0_seq1.1	0.4457	0.1603	0.4522	0.1672	0.181	-0.063	0.368	48.3	0.259	0.396	432	461	0.195878	0.095445
comp2822_c0_seq2.1	0.4718	0.14	0.4634	0.1471	0.169	-0.093	0.351	46.44	0.227	0.38	516	548	0.019526	0.083942
comp28346_c0_seq1.1	0.4679	0.1571	0.4508	0.189	0.226	-0.008	0.408	49.44	0.266	0.397	764	789	-0.379594	0.046895
comp2839_c0_seq1.1	0.5099	0.1437	0.4517	0.1447	0.218	-0.019	0.399	46.2	0.226	0.404	421	439	-0.390205	0.079727
comp28671_c0_seq1.1	0.454	0.1954	0.4121	0.2171	0.247	0.023	0.434	52.73	0.319	0.428	226	237	-0.270886	0.07173
comp28685_c0_seq1.1	0.4071	0.1445	0.4715	0.2383	0.166	-0.183	0.307	46.5	0.295	0.407	407	421	-0.382898	0.090261
comp2882_c0_seq1.1	0.525	0.1114	0.4634	0.1362	0.192	-0.093	0.354	44.1	0.192	0.378	1049	1088	-0.148346	0.078125
comp2882_c0_seq2.1	0.525	0.1114	0.4634	0.1362	0.192	-0.093	0.354	44.1	0.192	0.378	1049	1088	-0.148346	0.078125
comp288_c0_seq1.1	0.4924	0.1905	0.4129	0.17	0.222	-0.011	0.407	45.08	0.279	0.392	1391	1450	-0.363448	0.06069
comp28940_c0_seq1.1	0.485	0.1856	0.3671	0.156	0.291	0.012	0.432	43.2	0.276	0.4	192	196	0.182653	0.061224
comp28940_c0_seq2.1	0.4431	0.2156	0.3846	0.1594	0.277	0.014	0.432	43.38	0.302	0.401	192	196	0.179592	0.061224
comp2898_c0_seq1.1	0.4276	0.1519	0.4679	0.2078	0.178	-0.122	0.351	42.48	0.276	0.388	348	362	-0.078177	0.058011
comp29137_c0_seq1.1	0.5491	0.1419	0.4239	0.1911	0.241	-0.03	0.407	40.38	0.248	0.373	1183	1232	-0.489854	0.099838
comp29331_c0_seq1.1	0.4972	0.1161	0.4525	0.1593	0.169	-0.144	0.316	45.3	0.213	0.365	809	843	0.043772	0.073547
comp29331_c0_seq2.1	0.4927	0.1163	0.4466	0.1586	0.17	-0.136	0.321	44.95	0.215	0.372	783	816	0.058946	0.068627
comp29553_c0_seq1.1	0.4615	0.1868	0.3552	0.2807	0.223	-0.02	0.407	53.17	0.355	0.431	231	238	-0.241597	0.084034
comp29615_c0_seq1.1	0.519	0.1869	0.3755	0.1976	0.22	-0.042	0.407	45.32	0.291	0.389	354	362	-0.867127	0.058011
comp29629_c0_seq10.1	0.488	0.1717	0.4276	0.1978	0.19	-0.097	0.374	45.46	0.28	0.412	775	807	-0.813755	0.084263
comp2964_c0_seq1.1	0.5383	0.1341	0.4099	0.1778	0.198	-0.086	0.373	44.82	0.239	0.376	1387	1433	-0.58402	0.071877
comp2989_c0_seq1.1	0.3867	0.2109	0.4091	0.2377	0.177	-0.086	0.357	47.61	0.351	0.436	319	338	-0.221893	0.059172
comp2989_c0_seq2.1	0.3867	0.2109	0.4091	0.2377	0.177	-0.086	0.357	47.61	0.351	0.436	319	338	-0.221893	0.059172
comp2989_c0_seq3.1	0.3867	0.2109	0.4091	0.2377	0.177	-0.086	0.357	47.61	0.351	0.436	319	338	-0.221893	0.059172
comp29964_c0_seq1.1	0.4778	0.1756	0.4132	0.1951	0.231	-0.025	0.399	48.12	0.286	0.4	581	596	-0.158389	0.048658
comp30008_c0_seq1.1	0.4495	0.1516	0.4492	0.2073	0.171	-0.082	0.362	48.01	0.276	0.415	453	476	-0.560294	0.081933
comp30010_c0_seq2.1	0.5092	0.1209	0.434	0.1878	0.162	-0.14	0.336	46.75	0.237	0.375	333	340	-0.541176	0.055882
comp301_c0_seq1.1	0.4419	0.1536	0.4532	0.1411	0.19	-0.1	0.357	45.66	0.239	0.423	314	323	-0.054799	0.043344
comp301_c0_seq2.1	0.4404	0.1514	0.4777	0.1327	0.193	-0.097	0.359	47.12	0.225	0.414	262	270	0.001481	0.037037
comp3025_c0_seq1.1	0.4186	0.2016	0.437	0.1636	0.168	-0.131	0.333	44.64	0.293	0.415	150	160	-0.184375	0.1375
comp30419_c0_seq1.1	0.5137	0.2022	0.4032	0.1111	0.256	0.027	0.453	45.33	0.249	0.419	225	230	-0.476087	0.026087
comp30419_c0_seq2.1	0.5191	0.2022	0.3817	0.1279	0.251	0.02	0.449	46.13	0.262	0.425	225	230	-0.477391	0.026087
comp3047_c0_seq1.1	0.4917	0.2518	0.4127	0.1405	0.247	0	0.429	45.1	0.298	0.389	527	555	-0.281081	0.099099
comp30487_c0_seq1.1	0.4505	0.1126	0.5309	0.1826	0.162	-0.121	0.347	46.05	0.221	0.354	294	309	-0.521359	0.074434
comp305_c0_seq1.1	0.5197	0.19	0.3436	0.1942	0.226	-0.019	0.402	46.54	0.299	0.421	562	587	-0.240545	0.069847
comp3068_c0_seq1.1	0.45	0.1233	0.5798	0.1488	0.208	-0.104	0.369	45.5	0.204	0.362	393	404	-0.540594	0.074257
comp30869_c0_seq1.1	0.5211	0.1449	0.3862	0.1694	0.242	0.043	0.439	43.9	0.25	0.411	615	634	-0.094164	0.028391
comp3092_c0_seq1.1	0.5152	0.1188	0.4539	0.1362	0.205	-0.112	0.356	43.02	0.2	0.365	2191	2250	-0.241911	0.086222
comp3103_c0_seq1.1	0.4574	0.1738	0.4319	0.15	0.207	0.017	0.418	47.37	0.262	0.407	325	335	0.10806	0.059701
comp3104_c0_seq1.1	0.4354	0.1871	0.4318	0.2231	0.179	-0.091	0.368	45.94	0.311	0.384	351	368	-0.457065	0.089674
comp31181_c0_seq8.1	0.4222	0.2216	0.3826	0.2274	0.189	-0.116	0.356	52.88	0.353	0.417	402	424	-0.390094	0.096698
comp3155_c0_seq1.1	0.518	0.1781	0.3704	0.1628	0.23	-0.074	0.377	44.55	0.268	0.399	1030	1072	0.0625	0.11194
comp3155_c0_seq2.1	0.5196	0.1739	0.3895	0.1401	0.23	-0.076	0.375	43.73	0.25	0.395	1060	1103	0.057389	0.109701
comp31611_c0_seq1.1	0.5207	0.1113	0.4648	0.2205	0.194	-0.109	0.359	45.64	0.244	0.371	911	944	-0.67839	0.09322
comp31611_c0_seq2.1	0.5133	0.1276	0.4632	0.2076	0.214	-0.089	0.375	44.7	0.248	0.377	921	951	-0.646793	0.092534
comp31714_c0_seq1.1	0.4154	0.3	0.264	0.2479	0.273	0.101	0.477	61	0.439	0.49	155	162	-0.208642	0.055556
comp3177_c0_seq1.1	0.4301	0.1427	0.4697	0.2025	0.183	-0.082	0.362	49.82	0.268	0.406	1249	1281	-0.31936	0.064012
comp31812_c0_seq1.1	0.4883	0.1802	0.4141	0.2069	0.219	-0.029	0.396	44.8	0.292	0.381	1382	1443	-0.450935	0.090783
comp3188_c0_seq1.1	0.4415	0.1245	0.5309	0.1558	0.167	-0.144	0.317	42.74	0.215	0.355	627	648	0.049537	0.098765
comp3252_c0_seq1.1	0.4564	0.1541	0.5301	0.1282	0.192	-0.124	0.34	44.06	0.218	0.401	426	440	-0.384546	0.090909
comp32710_c0_seq1.1	0.4742	0.1831	0.4069	0.203	0.239	0.002	0.424	47.82	0.3	0.407	526	551	-0.458076	0.101633
comp32873_c0_seq1.1	0.4319	0.1784	0.3821	0.2347	0.171	-0.036	0.389	50.08	0.327	0.409	257	264	-0.356061	0.049242
comp32873_c0_seq1.2	0.4091	0.1364	0.5	0.1525	0.148	-0.093	0.34	46.01	0.235	0.399	153	162	0.021605	0.049383
comp32873_c0_seq2.1	0.4653	0.139	0.4387	0.1705	0.172	-0.071	0.365	43.86	0.248	0.407	395	410	-0.232927	0.039024
comp32969_c0_seq1.1	0.4306	0.1993	0.3755	0.2695	0.203	-0.084	0.369	51.85	0.357	0.416	350	362	-0.062707	0.077348
comp32969_c0_seq2.1	0.4306	0.1993	0.3755	0.2695	0.203	-0.084	0.369	51.85	0.357	0.416	350	362	-0.062707	0.077348
comp33053_c0_seq1.1	0.482	0.1856	0.4441	0.1667	0.228	-0.049	0.401	48.47	0.27	0.41	456	471	-0.470064	0.067941
comp3350_c0_seq1.1	0.4443	0.1476	0.4803	0.159	0.146	-0.15	0.318	44.58	0.239	0.369	773	804	0.026368	0.087065
comp3354_c0_seq1.1	0.4935	0.1348	0.4674	0.1771	0.181	-0.107	0.353	44.26	0.238	0.381	2029	2114	-0.685194	0.061022
comp335_c0_seq1.1	0.4754	0.1533	0.4476	0.1815	0.19	-0.148	0.324	43.23	0.258	0.389	1091	1129	-0.315766	0.070859
comp335_c0_seq2.1	0.4708	0.1551	0.4516	0.1835	0.191	-0.147	0.325	43.28	0.26	0.39	1089	1127	-0.319787	0.071872
comp335_c0_seq3.1	0.4685	0.1719	0.4377	0.1841	0.195	-0.13	0.335	44.24	0.274	0.389	1067	1104	-0.319837	0.072464
comp335_c0_seq4.1	0.455	0.1869	0.4345	0.1891	0.197	-0.114	0.347	46.23	0.289	0.393	1067	1104	-0.313315	0.076087
comp335_c0_seq5.1	0.4639	0.1738	0.4417	0.1862	0.195	-0.129	0.335	44.29	0.276	0.39	1065	1102	-0.323957	0.073503
comp335_c0_seq6.1	0.4502	0.1889	0.4386	0.1912	0.198	-0.113	0.347	46.57	0.291	0.394	1065	1102	-0.317423	0.077132
comp335_c0_seq7.1	0.4665	0.1668	0.4477	0.1759	0.194	-0.141	0.33	44.31	0.265	0.393	1091	1129	-0.309743	0.072631
comp335_c0_seq8.1	0.462	0.1687	0.4517	0.1778	0.194	-0.14	0.331	44.53	0.267	0.394	1089	1127	-0.313753	0.073647
comp3361_c0_seq1.1	0.5127	0.1929	0.3673	0.1592	0.239	-0.031	0.395	46.19	0.278	0.412	479	498	-0.01747	0.076305
comp3366_c0_seq1.1	0.5112	0.1518	0.4368	0.1585	0.18	-0.139	0.347	46.88	0.237	0.39	518	540	-0.409259	0.112963
comp3366_c0_seq2.1	0.5112	0.1518	0.4368	0.1585	0.18	-0.139	0.347	46.88	0.237	0.39	518	540	-0.409259	0.112963
comp34140_c0_seq1.1	0.4375	0.1587	0.4289	0.2385	0.198	-0.116	0.341	46.58	0.301	0.4	528	546	-0.125641	0.034799
comp34231_c0_seq1.1	0.4491	0.2073	0.4262	0.1726	0.225	-0.035	0.403	48.15	0.296	0.392	628	664	-0.025151	0.123494
comp34426_c0_seq1.1	0.4836	0.1776	0.4342	0.1856	0.21	-0.052	0.379	50.2	0.277	0.385	372	390	-0.443846	0.084615
comp3445_c0_seq2.1	0.4606	0.1783	0.3907	0.2068	0.158	-0.092	0.357	49.6	0.299	0.405	789	819	-0.263858	0.09768
comp344_c0_seq1.1	0.4825	0.164	0.4298	0.174	0.187	-0.086	0.371	48.19	0.263	0.381	898	926	-0.517387	0.047516
comp34677_c2_seq1.1	0.4884	0.1532	0.43	0.2022	0.189	-0.096	0.369	43.94	0.268	0.376	407	423	-0.461466	0.082742
comp34683_c0_seq1.1	0.5043	0.1578	0.3563	0.2253	0.186	-0.11	0.35	45.7	0.295	0.405	1082	1121	-0.351829	0.074041
comp348_c0_seq1.1	0.5305	0.1753	0.3615	0.1652	0.211	-0.03	0.407	46.39	0.268	0.414	786	826	-0.387046	0.056901
comp350_c1_seq1.1	0.4505	0.209	0.3926	0.1717	0.213	-0.01	0.389	47.77	0.302	0.402	871	907	0.296803	0.08269
comp3510_c0_seq1.1	0.5398	0.2159	0.3251	0.1626	0.297	0.096	0.462	39.87	0.295	0.41	465	481	-0.221622	0.081081
comp35319_c0_seq1.1	0.4873	0.1878	0.3757	0.2542	0.255	-0.05	0.398	55.03	0.329	0.424	249	257	-0.398054	0.101167
comp3542_c0_seq1.1	0.4777	0.1801	0.3805	0.218	0.165	-0.121	0.354	49.5	0.307	0.412	789	825	-0.519394	0.09697
comp3584_c0_seq1.1	0.4914	0.1252	0.4291	0.1082	0.214	-0.023	0.391	42.81	0.194	0.397	705	742	0.695148	0.083558
comp36204_c0_seq1.1	0.5037	0.1455	0.4444	0.2128	0.215	-0.073	0.391	43.34	0.262	0.375	340	348	-0.535632	0.074713
comp36249_c0_seq1.1	0.507	0.1408	0.425	0.2171	0.218	-0.031	0.399	54.71	0.275	0.416	193	202	-0.849505	0.059406
comp3646_c0_seq1.1	0.5043	0.1656	0.4025	0.1974	0.182	-0.097	0.359	47.27	0.273	0.365	2358	2429	-0.335694	0.082338
comp3650_c0_seq1.1	0.5044	0.1991	0.3824	0.1176	0.25	0.014	0.429	42.24	0.259	0.447	259	276	-0.278261	0.07971
comp365_c0_seq1.1	0.5025	0.1583	0.4183	0.1562	0.236	0.003	0.425	45.8	0.25	0.41	492	512	-0.363281	0.099609
comp3678_c0_seq1.1	0.4338	0.2022	0.3514	0.2607	0.211	-0.079	0.359	48.47	0.362	0.439	337	358	-0.156983	0.075419
comp3681_c0_seq1.1	0.49	0.1741	0.4141	0.2179	0.218	-0.07	0.379	46.62	0.293	0.386	808	831	-0.407341	0.09627
comp36906_c0_seq1.1	0.4343	0.1737	0.4378	0.1983	0.176	-0.103	0.362	49.82	0.287	0.398	506	526	-0.096198	0.055133
comp37004_c0_seq1.1	0.4717	0.1485	0.4534	0.156	0.184	-0.121	0.358	46.89	0.241	0.399	1009	1039	-0.384601	0.083734
comp37354_c0_seq1.1	0.4781	0.1625	0.4787	0.1828	0.197	-0.091	0.361	48.19	0.256	0.373	402	417	-0.344364	0.115108
comp3748_c0_seq3.1	0.4513	0.1504	0.4872	0.1792	0.186	-0.035	0.403	61	0.25	0.387	144	154	-0.45974	0.071429
comp37565_c0_seq1.1	0.4302	0.1493	0.4686	0.2444	0.166	-0.141	0.321	50.59	0.293	0.383	769	813	-0.188807	0.120541
comp37656_c0_seq1.1	0.4586	0.163	0.4871	0.1385	0.215	-0.041	0.393	42.77	0.236	0.385	440	458	-0.228821	0.072052
comp37731_c0_seq1.1	0.5057	0.1315	0.5047	0.1457	0.197	-0.061	0.38	48.06	0.21	0.354	553	567	-0.587478	0.068783
comp377_c0_seq1.1	0.4844	0.173	0.4332	0.1855	0.223	-0.008	0.42	47.15	0.275	0.371	735	760	-0.705395	0.056579
comp379_c0_seq3.1	0.4613	0.1805	0.4474	0.1708	0.199	-0.108	0.377	49.67	0.273	0.394	432	444	-0.698424	0.065315
comp38087_c0_seq1.1	0.4745	0.1608	0.448	0.1897	0.214	-0.008	0.403	49.37	0.267	0.385	318	330	-0.392424	0.112121
comp38121_c0_seq2.1	0.4883	0.1479	0.4552	0.1784	0.16	-0.154	0.333	47.29	0.248	0.368	520	536	-0.559328	0.065299
comp38137_c0_seq1.1	0.5411	0.1304	0.4416	0.163	0.179	-0.132	0.344	53.13	0.223	0.358	256	265	-0.481509	0.098113
comp38190_c0_seq1.1	0.4227	0.2268	0.3895	0.2414	0.266	0.029	0.43	52.06	0.355	0.424	121	125	-0.3928	0.072
comp381_c0_seq1.1	0.5323	0.1327	0.4119	0.1619	0.198	-0.114	0.349	43.4	0.226	0.376	702	726	-0.065703	0.099174
comp381_c0_seq2.1	0.5316	0.1329	0.4114	0.1609	0.199	-0.106	0.352	43.75	0.226	0.376	702	726	-0.062397	0.097796
comp382_c0_seq1.1	0.4828	0.1517	0.428	0.1926	0.209	-0.02	0.412	43.07	0.262	0.392	347	366	-0.129508	0.065574
comp38312_c0_seq1.1	0.4829	0.1581	0.3493	0.2718	0.169	-0.133	0.344	55.29	0.326	0.398	276	285	-0.321403	0.091228
comp38367_c0_seq1.1	0.399	0.2118	0.4948	0.1758	0.175	-0.151	0.351	52.59	0.299	0.399	251	262	-0.505344	0.076336
comp3844_c0_seq1.1	0.4968	0.1734	0.4045	0.1951	0.188	-0.088	0.369	45.75	0.281	0.377	1148	1203	-0.402411	0.061513
comp38546_c0_seq1.1	0.4802	0.1366	0.4977	0.1443	0.187	-0.149	0.333	46.58	0.217	0.388	276	287	-0.316376	0.108014
comp38595_c0_seq1.1	0.4917	0.1254	0.4743	0.178	0.172	-0.169	0.321	43.86	0.229	0.366	349	362	-0.436188	0.069061
comp38599_c0_seq1.1	0.4671	0.1423	0.4341	0.1844	0.181	-0.092	0.345	50.66	0.256	0.388	539	566	0.19629	0.095406
comp385_c0_seq1.1	0.4905	0.1601	0.3874	0.1496	0.193	-0.083	0.366	43.59	0.253	0.421	887	930	0.266559	0.078495
comp3861_c0_seq1.1	0.5446	0.1689	0.3782	0.1406	0.205	-0.069	0.376	42.55	0.244	0.375	3970	4084	-0.317703	0.068315
comp38968_c0_seq1.1	0.4822	0.1384	0.4633	0.1735	0.175	-0.107	0.354	48.92	0.24	0.373	576	602	-0.517442	0.084718
comp38978_c0_seq1.1	0.5545	0.1856	0.3691	0.1667	0.253	-0.031	0.411	46.6	0.268	0.393	489	509	-0.529077	0.088409
comp39002_c0_seq1.1	0.4264	0.188	0.4663	0.1623	0.187	-0.075	0.363	45.49	0.277	0.401	620	639	-0.258373	0.089202
comp39022_c0_seq1.1	0.3942	0.1913	0.4217	0.2066	0.164	-0.093	0.363	55.19	0.319	0.414	405	427	0.111475	0.096019
comp39061_c0_seq1.1	0.4201	0.1524	0.4774	0.1583	0.186	-0.07	0.361	43.9	0.254	0.435	335	346	-0.341908	0.043353
comp39168_c0_seq1.1	0.4548	0.1895	0.4511	0.1862	0.18	-0.114	0.349	50.26	0.285	0.368	418	438	-0.265982	0.09589
comp3916_c0_seq1.1	0.4689	0.2033	0.3867	0.1875	0.196	-0.097	0.363	44.34	0.306	0.41	576	588	-0.287245	0.081633
comp39198_c0_seq1.1	0.5031	0.1581	0.4161	0.1644	0.198	-0.038	0.394	45.34	0.252	0.38	596	616	-0.293669	0.071429
comp39218_c0_seq1.1	0.5395	0.1084	0.4332	0.1432	0.19	-0.127	0.349	39.89	0.198	0.369	516	533	-0.185366	0.075047
comp3930_c0_seq1.1	0.5364	0.1545	0.4328	0.1436	0.222	-0.056	0.376	41.48	0.229	0.382	266	274	-0.285037	0.124088
comp39313_c0_seq1.1	0.4739	0.1333	0.4392	0.1613	0.208	-0.086	0.358	44.5	0.232	0.381	643	672	0.380952	0.087798
comp39759_c0_seq1.1	0.4634	0.1707	0.4531	0.1777	0.189	-0.065	0.366	48.86	0.265	0.371	404	426	-0.146479	0.100939
comp39905_c0_seq1.1	0.3848	0.1623	0.4839	0.2121	0.157	-0.109	0.345	48.93	0.292	0.387	589	617	-0.085413	0.071313
comp40001_c0_seq1.1	0.3205	0.2607	0.3542	0.2955	0.18	-0.086	0.36	58.75	0.441	0.442	286	295	-0.27017	0.044068
comp40558_c0_seq1.1	0.4161	0.2662	0.3614	0.2198	0.205	0.014	0.416	54.39	0.375	0.408	531	551	-0.072958	0.094374
comp40588_c0_seq1.1	0.4438	0.1534	0.4315	0.2349	0.161	-0.125	0.339	48.29	0.295	0.405	440	460	-0.348044	0.086957
comp405_c1_seq1.1	0.4654	0.2	0.3805	0.2255	0.2	-0.076	0.373	50.42	0.325	0.404	625	663	-0.348718	0.076923
comp40665_c0_seq1.1	0.419	0.1498	0.5016	0.1172	0.157	-0.167	0.32	44.87	0.22	0.401	378	393	0.019338	0.068702
comp41018_c0_seq1.1	0.4672	0.1456	0.4401	0.1624	0.168	-0.086	0.359	50.52	0.247	0.377	729	743	-0.277658	0.049798
comp41018_c0_seq2.1	0.4672	0.1456	0.4401	0.1624	0.168	-0.086	0.359	50.52	0.247	0.377	729	743	-0.277658	0.049798
comp41065_c0_seq1.1	0.4489	0.1511	0.4592	0.1722	0.151	-0.118	0.348	49.71	0.254	0.383	256	262	-0.375954	0.080153
comp41070_c0_seq1.1	0.4198	0.1802	0.4194	0.2111	0.169	-0.126	0.346	51.39	0.312	0.43	584	606	-0.266502	0.079208
comp41305_c0_seq1.1	0.5271	0.1008	0.4339	0.1689	0.175	-0.142	0.338	42.94	0.21	0.377	305	319	-0.555172	0.100313
comp41391_c0_seq1.1	0.4822	0.2284	0.3301	0.2378	0.193	-0.087	0.369	52.3	0.353	0.413	252	260	-0.45	0.046154
comp41506_c0_seq1.1	0.461	0.1797	0.4742	0.2055	0.231	-0.06	0.399	50.9	0.28	0.375	539	564	-0.439894	0.097518
comp4177_c0_seq1.1	0.389	0.2274	0.422	0.2336	0.202	-0.022	0.406	51.88	0.354	0.431	446	455	-0.444615	0.057143
comp41892_c0_seq1.1	0.4795	0.1356	0.4573	0.1642	0.164	-0.102	0.346	48.6	0.233	0.367	373	386	-0.139378	0.062176
comp41904_c0_seq1.1	0.4993	0.1322	0.4539	0.1757	0.19	-0.114	0.349	47.94	0.238	0.394	835	870	-0.521839	0.058621
comp41950_c0_seq1.1	0.451	0.1961	0.4197	0.2056	0.222	0.01	0.42	48.57	0.308	0.429	250	264	-0.458712	0.079545
comp4199_c0_seq1.1	0.4107	0.1639	0.4257	0.232	0.154	-0.11	0.34	50.65	0.308	0.377	624	656	0.14436	0.120427
comp42465_c0_seq1.1	0.4348	0.2754	0.3132	0.2134	0.229	-0.01	0.418	51.67	0.385	0.446	239	246	-0.278862	0.069106
comp42517_c0_seq1.1	0.4981	0.0951	0.473	0.1921	0.233	-0.133	0.347	44.1	0.22	0.38	314	323	-0.396594	0.068111
comp42573_c0_seq1.1	0.4344	0.1809	0.4277	0.1872	0.166	-0.113	0.352	49.55	0.288	0.379	639	670	0.104627	0.092537
comp42589_c0_seq1.1	0.4549	0.1495	0.4019	0.2194	0.17	-0.161	0.324	48.62	0.29	0.41	531	545	-0.282569	0.089908
comp42590_c0_seq1.1	0.4426	0.1475	0.4455	0.1911	0.221	0.006	0.414	49.35	0.266	0.415	379	395	-0.037215	0.040506
comp42633_c0_seq1.1	0.4803	0.1362	0.4156	0.2136	0.175	-0.197	0.309	51.16	0.266	0.392	320	343	0.050437	0.113703
comp42704_c0_seq1.1	0.4808	0.1338	0.5102	0.1794	0.204	-0.123	0.345	42.71	0.232	0.366	962	1021	-0.496474	0.092067
comp429_c0_seq1.1	0.5434	0.1563	0.4179	0.1391	0.213	-0.106	0.373	42.82	0.229	0.387	2118	2198	-0.484258	0.070519
comp429_c0_seq2.1	0.5434	0.1563	0.4179	0.1391	0.213	-0.106	0.373	42.82	0.229	0.387	2118	2198	-0.484258	0.070519
comp42_c0_seq1.1	0.5212	0.1995	0.3836	0.2081	0.241	-0.039	0.403	46.78	0.304	0.38	516	534	-0.602435	0.082397
comp4306_c0_seq1.1	0.4064	0.1711	0.3915	0.2857	0.16	-0.217	0.289	42.68	0.353	0.435	232	239	-0.76569	0.075314
comp43079_c0_seq1.1	0.5103	0.0846	0.5064	0.1301	0.199	-0.074	0.36	41.11	0.169	0.379	478	500	-0.2904	0.072
comp4320_c0_seq1.1	0.4588	0.1102	0.5294	0.1719	0.178	-0.132	0.338	41.86	0.215	0.382	2058	2116	-0.542344	0.06569
comp43678_c0_seq1.1	0.4398	0.1257	0.4609	0.1837	0.147	-0.155	0.32	49.87	0.247	0.367	450	471	-0.030786	0.072187
comp43794_c0_seq1.1	0.446	0.1655	0.4313	0.2188	0.184	-0.099	0.361	46.31	0.296	0.391	534	557	-0.424417	0.070018
comp43995_c0_seq1.1	0.5594	0.1176	0.496	0.1009	0.248	-0.016	0.412	38.76	0.167	0.367	969	1010	-0.421089	0.086139
comp43998_c0_seq1.1	0.5296	0.1111	0.4874	0.1343	0.198	-0.101	0.371	44.57	0.186	0.334	318	325	-0.288	0.08
comp44535_c0_seq1.1	0.5127	0.1392	0.4315	0.2256	0.218	-0.01	0.408	45.79	0.265	0.365	196	202	-0.382178	0.094059
comp44738_c0_seq1.1	0.4507	0.2394	0.4	0.1493	0.243	-0.015	0.425	43.53	0.31	0.441	87	90	-0.507778	0.055556
comp44738_c0_seq2.1	0.4507	0.2394	0.4	0.1493	0.243	-0.015	0.425	43.53	0.31	0.441	87	90	-0.507778	0.055556
comp44845_c0_seq1.1	0.4081	0.2059	0.3876	0.2269	0.218	-0.079	0.377	60.02	0.343	0.436	321	326	-0.088037	0.055215
comp448_c0_seq1.1	0.4828	0.1425	0.4436	0.2164	0.211	-0.073	0.376	43.93	0.271	0.384	1588	1652	-0.462349	0.075666
comp4496_c0_seq1.1	0.5318	0.1247	0.4415	0.1503	0.176	-0.141	0.334	46	0.209	0.353	455	480	-0.150208	0.085417
comp44_c0_seq2.1	0.528	0.1355	0.4248	0.1798	0.167	-0.192	0.305	42.87	0.24	0.382	509	525	-0.759809	0.070476
comp44_c0_seq5.1	0.528	0.1355	0.4248	0.1798	0.167	-0.192	0.305	42.87	0.24	0.382	509	525	-0.759809	0.070476
comp45129_c0_seq1.1	0.4947	0.1496	0.422	0.201	0.197	-0.102	0.357	44.64	0.267	0.386	819	847	-0.237544	0.076741
comp451_c0_seq1.1	0.4065	0.2109	0.3743	0.243	0.179	-0.072	0.368	52.94	0.358	0.42	514	547	-0.10457	0.111517
comp45219_c0_seq1.1	0.4873	0.1211	0.4735	0.1656	0.209	-0.051	0.392	45.71	0.221	0.361	429	452	-0.440708	0.070796
comp45221_c0_seq3.1	0.4862	0.1508	0.4596	0.1776	0.177	-0.153	0.336	45.93	0.247	0.373	384	399	-0.161654	0.075188
comp45221_c0_seq6.1	0.4862	0.1508	0.4596	0.1776	0.177	-0.153	0.336	45.93	0.247	0.373	384	399	-0.161654	0.075188
comp45397_c0_seq1.1	0.4717	0.1269	0.4774	0.1623	0.172	-0.09	0.365	50.53	0.228	0.394	894	928	-0.769181	0.032328
comp45397_c0_seq2.1	0.4761	0.131	0.4799	0.1654	0.176	-0.084	0.367	49.59	0.23	0.39	1085	1124	-0.671619	0.048932
comp45397_c0_seq3.1	0.4717	0.1269	0.4774	0.1623	0.172	-0.09	0.365	50.53	0.228	0.394	894	928	-0.769181	0.032328
comp45397_c0_seq4.1	0.477	0.1279	0.4756	0.163	0.174	-0.084	0.367	49.94	0.228	0.391	964	1000	-0.6998	0.039
comp45708_c0_seq1.1	0.472	0.1873	0.4119	0.1611	0.183	-0.064	0.376	51.15	0.273	0.382	476	498	-0.210241	0.066265
comp45772_c0_seq1.1	0.4519	0.1296	0.4892	0.1515	0.155	-0.136	0.332	43.53	0.223	0.391	940	975	-0.233846	0.046154
comp4587_c0_seq3.1	0.4922	0.1612	0.385	0.2113	0.182	-0.12	0.343	49.33	0.284	0.384	805	840	-0.024167	0.105952
comp4587_c0_seq4.1	0.4922	0.1612	0.385	0.2113	0.182	-0.12	0.343	49.33	0.284	0.384	805	840	-0.024167	0.105952
comp45971_c0_seq1.1	0.4376	0.1248	0.5017	0.1922	0.173	-0.128	0.342	46.91	0.243	0.389	736	764	-0.507199	0.074607
comp4607_c0_seq1.1	0.5327	0.158	0.4798	0.1317	0.278	0.035	0.448	43.19	0.216	0.368	969	1005	-0.550149	0.069652
comp4607_c0_seq2.1	0.5022	0.1758	0.4589	0.1569	0.288	0.048	0.459	45.27	0.25	0.396	892	921	-0.599674	0.061889
comp460_c0_seq1.1	0.4494	0.1424	0.5103	0.1988	0.176	-0.142	0.341	49.11	0.253	0.354	715	746	-0.592761	0.089812
comp460_c0_seq2.1	0.4301	0.154	0.5282	0.207	0.171	-0.159	0.332	48.15	0.264	0.354	686	716	-0.570112	0.104749
comp46188_c0_seq1.1	0.4306	0.1472	0.5016	0.1661	0.154	-0.19	0.302	44.89	0.241	0.373	410	428	-0.043692	0.084112
comp46306_c0_seq1.1	0.5122	0.1319	0.4514	0.1374	0.173	-0.133	0.352	45.35	0.211	0.396	1009	1052	-0.419962	0.084601
comp46503_c0_seq1.1	0.3846	0.2028	0.4359	0.2534	0.188	-0.124	0.339	50.85	0.349	0.428	189	200	-0.6165	0.075
comp46507_c1_seq1.1	0.4482	0.1419	0.5012	0.1614	0.167	-0.146	0.331	47.28	0.237	0.421	544	572	-0.562762	0.087413
comp46507_c1_seq2.1	0.4482	0.1419	0.5012	0.1614	0.167	-0.146	0.331	47.28	0.237	0.421	544	572	-0.562762	0.087413
comp46803_c0_seq1.1	0.492	0.1609	0.4365	0.185	0.2	-0.063	0.382	45.51	0.263	0.394	547	578	-0.449654	0.079585
comp46821_c0_seq2.1	0.4509	0.1708	0.4399	0.2062	0.206	-0.076	0.382	53.93	0.289	0.404	1197	1237	-0.811479	0.049313
comp46826_c0_seq1.1	0.4841	0.1174	0.4691	0.1579	0.178	-0.142	0.34	47.66	0.216	0.381	485	493	-0.490264	0.028398
comp47042_c0_seq1.1	0.433	0.2105	0.4689	0.1494	0.206	-0.041	0.397	44.87	0.281	0.401	524	548	-0.314963	0.080292
comp47042_c0_seq2.1	0.4328	0.2103	0.4706	0.1481	0.207	-0.044	0.396	44.81	0.279	0.401	512	535	-0.331028	0.080374
comp4753_c0_seq1.1	0.4472	0.172	0.4837	0.1881	0.232	-0.035	0.392	46.26	0.273	0.409	554	576	-0.505208	0.088542
comp4753_c0_seq1.2	0.5055	0.1466	0.4452	0.144	0.223	-0.05	0.389	43.01	0.229	0.397	1409	1466	-0.266507	0.080491
comp4753_c0_seq2.1	0.4863	0.1549	0.4574	0.1512	0.231	-0.033	0.398	43.11	0.24	0.406	1905	1983	-0.348865	0.07766
comp4753_c0_seq3.1	0.4472	0.172	0.4837	0.1881	0.232	-0.035	0.392	46.26	0.273	0.409	554	576	-0.505208	0.088542
comp4753_c0_seq3.2	0.5166	0.1547	0.4563	0.1309	0.232	-0.039	0.399	43.29	0.222	0.389	948	986	-0.296248	0.086207
comp4753_c0_seq5.1	0.4872	0.1632	0.4686	0.1451	0.239	-0.02	0.407	43.45	0.239	0.403	1444	1503	-0.394677	0.080506
comp47752_c0_seq1.1	0.4832	0.2346	0.3502	0.2007	0.238	-0.087	0.384	48.72	0.335	0.424	427	452	-0.540708	0.095133
comp4795_c0_seq1.1	0.463	0.1808	0.3821	0.2406	0.174	-0.116	0.34	52.23	0.325	0.399	459	477	-0.149266	0.085954
comp4798_c0_seq1.1	0.4955	0.1329	0.4742	0.1748	0.202	-0.061	0.39	48.24	0.233	0.36	575	598	-0.525752	0.060201
comp479_c0_seq1.1	0.4663	0.2416	0.3563	0.2178	0.241	0.005	0.433	50.35	0.352	0.433	432	452	-0.648451	0.079646
comp480_c0_seq1.1	0.4179	0.208	0.3816	0.2576	0.208	-0.053	0.382	47.68	0.359	0.426	694	733	-0.139836	0.068213
comp48127_c0_seq1.1	0.4626	0.2426	0.3739	0.2139	0.254	0.072	0.46	50.95	0.343	0.407	563	597	-0.460637	0.092127
comp48130_c0_seq1.1	0.4648	0.1377	0.494	0.1719	0.179	-0.107	0.364	47.82	0.236	0.393	1273	1307	-0.707498	0.052793
comp48238_c0_seq1.1	0.4769	0.2028	0.424	0.1751	0.218	-0.058	0.389	47.06	0.291	0.397	712	742	-0.534367	0.08221
comp48430_c0_seq1.1	0.4351	0.1213	0.5123	0.2044	0.175	-0.091	0.368	52.27	0.247	0.371	304	316	-0.522468	0.063291
comp48455_c0_seq1.1	0.4807	0.1878	0.4489	0.1758	0.216	-0.06	0.367	48.44	0.275	0.381	229	238	-0.32395	0.130252
comp48474_c0_seq1.1	0.4164	0.1843	0.5051	0.2036	0.215	-0.072	0.379	46.96	0.29	0.396	383	396	-0.563384	0.078283
comp486_c0_seq1.1	0.524	0.1688	0.405	0.1834	0.219	-0.055	0.386	43.96	0.266	0.36	1965	2042	-0.348923	0.066112
comp4883_c0_seq1.1	0.4802	0.1225	0.4471	0.2311	0.159	-0.181	0.297	43.12	0.266	0.381	636	654	-0.463609	0.059633
comp4883_c0_seq2.1	0.4794	0.1336	0.4588	0.1945	0.165	-0.141	0.32	43.8	0.251	0.379	638	655	-0.439084	0.056489
comp4883_c0_seq4.1	0.4689	0.1148	0.4955	0.1456	0.184	-0.101	0.347	40.3	0.206	0.394	262	270	-0.391852	0.02963
comp489_c1_seq1.1	0.6123	0.207	0.3105	0.11	0.306	0.144	0.5	38.43	0.25	0.395	276	294	-0.318708	0.088435
comp489_c1_seq2.1	0.6123	0.207	0.3105	0.11	0.306	0.144	0.5	38.43	0.25	0.395	276	294	-0.318708	0.088435
comp489_c1_seq3.1	0.6123	0.207	0.3105	0.11	0.306	0.144	0.5	38.43	0.25	0.395	276	294	-0.318708	0.088435
comp489_c1_seq4.1	0.6123	0.207	0.3105	0.11	0.306	0.144	0.5	38.43	0.25	0.395	276	294	-0.318708	0.088435
comp489_c1_seq5.1	0.6123	0.207	0.3105	0.11	0.306	0.144	0.5	38.43	0.25	0.395	276	294	-0.318708	0.088435
comp489_c1_seq6.1	0.6123	0.207	0.3105	0.11	0.306	0.144	0.5	38.43	0.25	0.395	276	294	-0.318708	0.088435
comp49141_c0_seq1.1	0.4854	0.1756	0.4151	0.1796	0.182	-0.094	0.355	45.09	0.272	0.388	485	508	-0.279725	0.066929
comp4915_c0_seq1.1	0.496	0.2353	0.359	0.1638	0.239	-0.008	0.411	41.39	0.312	0.399	752	807	-0.05254	0.126394
comp49168_c0_seq3.1	0.5283	0.1293	0.4324	0.1474	0.192	-0.153	0.337	43.77	0.214	0.405	504	520	-0.422116	0.088462
comp49168_c0_seq3.2	0.4626	0.1634	0.4375	0.2135	0.192	-0.072	0.378	54.18	0.285	0.382	613	633	-0.573776	0.083728
comp49168_c0_seq4.1	0.5283	0.1293	0.4324	0.1474	0.192	-0.153	0.337	43.77	0.214	0.405	504	520	-0.422116	0.088462
comp49168_c0_seq5.1	0.4626	0.1634	0.4375	0.2135	0.192	-0.072	0.378	54.18	0.285	0.382	613	633	-0.573776	0.083728
comp49230_c0_seq1.1	0.4206	0.1587	0.407	0.2248	0.159	-0.106	0.334	54.93	0.305	0.407	885	919	0.10087	0.085963
comp49277_c0_seq1.1	0.5	0.1241	0.5057	0.1494	0.192	-0.064	0.381	46.7	0.206	0.348	339	354	-0.324859	0.10452
comp49554_c0_seq1.1	0.4518	0.1886	0.3551	0.2824	0.238	0.025	0.432	55.87	0.354	0.417	294	305	-0.116722	0.042623
comp498_c0_seq1.1	0.4825	0.1538	0.3588	0.2583	0.185	-0.092	0.361	58.71	0.314	0.404	169	175	-0.345143	0.051429
comp498_c0_seq2.1	0.4825	0.1538	0.3588	0.2583	0.185	-0.092	0.361	58.71	0.314	0.404	169	175	-0.345143	0.051429
comp49948_c0_seq1.1	0.4393	0.1542	0.4577	0.1852	0.195	-0.101	0.35	46.13	0.268	0.411	254	263	-0.24905	0.076046
comp5007_c0_seq1.1	0.545	0.2297	0.3131	0.2011	0.27	-0.002	0.419	45.04	0.321	0.395	277	294	-0.347279	0.088435
comp50149_c0_seq1.1	0.3574	0.2342	0.3547	0.2928	0.199	0	0.403	55.74	0.415	0.466	402	420	-0.247381	0.071429
comp50194_c0_seq1.1	0.4647	0.2193	0.4348	0.1913	0.217	-0.049	0.396	53.46	0.305	0.382	338	350	-0.552	0.071429
comp50215_c0_seq1.1	0.5	0.1286	0.45	0.1189	0.21	-0.034	0.398	47.8	0.202	0.39	322	340	0.127941	0.108824
comp5026_c0_seq1.1	0.4059	0.203	0.3448	0.3081	0.164	-0.134	0.328	51.4	0.392	0.427	250	260	-0.064231	0.046154
comp50554_c0_seq3.1	0.4005	0.2153	0.4016	0.2443	0.201	-0.049	0.389	53.43	0.356	0.443	463	473	-0.579704	0.063425
comp50721_c0_seq1.1	0.4409	0.1703	0.4277	0.1663	0.189	-0.051	0.382	47.07	0.271	0.396	634	661	0.21649	0.102874
comp509_c0_seq1.1	0.4745	0.1737	0.4222	0.1992	0.232	-0.08	0.387	48.15	0.287	0.428	1409	1481	-0.386901	0.076975
comp5108_c0_seq1.1	0.4597	0.1156	0.5177	0.1734	0.166	-0.128	0.341	42.43	0.222	0.398	464	487	-0.592197	0.063655
comp5131_c0_seq1.1	0.4826	0.1893	0.3429	0.2559	0.194	-0.117	0.358	49.51	0.334	0.417	374	383	-0.420366	0.088773
comp51325_c0_seq1.1	0.5182	0.1639	0.4	0.2165	0.201	-0.099	0.367	47.84	0.282	0.374	1381	1433	-0.626169	0.075366
comp51325_c0_seq3.1	0.4907	0.1543	0.4326	0.1909	0.219	-0.071	0.387	45.93	0.265	0.383	804	831	-0.522022	0.075812
comp5135_c0_seq1.1	0.4306	0.1736	0.4453	0.1799	0.18	-0.083	0.367	47.23	0.278	0.418	335	352	-0.048864	0.0625
comp5135_c0_seq2.1	0.4182	0.1584	0.4888	0.1921	0.177	-0.143	0.335	47.04	0.27	0.416	460	485	-0.218763	0.059794
comp5139_c0_seq1.1	0.4682	0.1727	0.4534	0.1906	0.21	-0.064	0.378	50.16	0.276	0.401	540	571	-0.495972	0.087566
comp51436_c0_seq1.1	0.4419	0.15	0.4642	0.2042	0.189	-0.099	0.341	46.4	0.272	0.391	912	944	-0.161441	0.066737
comp5145_c0_seq1.1	0.4381	0.1813	0.414	0.1975	0.219	0.001	0.411	50.44	0.298	0.413	409	442	0.037783	0.085973
comp5145_c0_seq2.1	0.4381	0.1813	0.414	0.1975	0.219	0.001	0.411	50.44	0.298	0.413	409	442	0.037783	0.085973
comp5145_c0_seq3.1	0.4381	0.1813	0.414	0.1975	0.219	0.001	0.411	50.44	0.298	0.413	409	442	0.037783	0.085973
comp5145_c0_seq4.1	0.4499	0.1862	0.4109	0.2013	0.22	0.001	0.413	49.79	0.301	0.407	429	461	-0.050325	0.093275
comp5145_c0_seq5.1	0.4499	0.1862	0.4109	0.2013	0.22	0.001	0.413	49.79	0.301	0.407	429	461	-0.050325	0.093275
comp5145_c0_seq6.1	0.4499	0.1862	0.4109	0.2013	0.22	0.001	0.413	49.79	0.301	0.407	429	461	-0.050325	0.093275
comp5148_c0_seq1.1	0.411	0.1675	0.4202	0.2485	0.189	-0.074	0.368	54.75	0.324	0.44	454	465	-0.325806	0.083871
comp51502_c0_seq1.1	0.4884	0.1628	0.4227	0.1921	0.244	0.018	0.436	47.86	0.276	0.431	388	399	-0.638095	0.032581
comp5151_c0_seq1.1	0.4032	0.1694	0.4631	0.2222	0.162	-0.119	0.361	58.25	0.302	0.406	305	311	-0.666238	0.054662
comp5151_c0_seq2.1	0.3946	0.157	0.4685	0.2201	0.171	-0.125	0.363	55.72	0.297	0.426	273	278	-0.716906	0.05036
comp5151_c0_seq3.1	0.4032	0.1694	0.4631	0.2222	0.162	-0.119	0.361	58.25	0.302	0.406	305	311	-0.666238	0.054662
comp5151_c0_seq4.1	0.3946	0.157	0.4685	0.2201	0.171	-0.125	0.363	55.72	0.297	0.426	273	278	-0.716906	0.05036
comp51601_c0_seq1.1	0.5148	0.1746	0.3924	0.1866	0.244	-0.055	0.388	44.54	0.273	0.379	410	419	-0.011933	0.076372
comp5162_c1_seq1.1	0.5021	0.1389	0.416	0.1462	0.207	-0.046	0.388	43.95	0.228	0.388	1405	1462	0.096648	0.062927
comp5163_c0_seq1.1	0.4537	0.1659	0.5082	0.1506	0.2	-0.063	0.384	50.64	0.241	0.385	245	258	-0.425194	0.116279
comp5163_c0_seq2.1	0.4537	0.1659	0.5082	0.1506	0.2	-0.063	0.384	50.64	0.241	0.385	245	258	-0.425194	0.116279
comp5163_c0_seq3.1	0.4537	0.1659	0.5082	0.1506	0.2	-0.063	0.384	50.64	0.241	0.385	245	258	-0.425194	0.116279
comp5192_c0_seq1.1	0.4427	0.1497	0.4938	0.1678	0.214	-0.032	0.396	42.68	0.247	0.397	396	404	-0.339852	0.069307
comp51965_c0_seq1.1	0.3841	0.2134	0.4167	0.2745	0.23	-0.051	0.381	51.64	0.367	0.427	210	217	-0.118433	0.078341
comp51974_c0_seq1.1	0.4848	0.1582	0.4561	0.1763	0.232	0.006	0.421	45.71	0.256	0.38	375	383	-0.530026	0.070496
comp5197_c0_seq1.1	0.4253	0.1765	0.5023	0.1675	0.203	-0.089	0.371	53.15	0.262	0.398	275	292	-0.164041	0.05137
comp52003_c0_seq1.1	0.412	0.1759	0.4126	0.2746	0.164	-0.165	0.313	47.64	0.343	0.417	265	270	-0.486296	0.077778
comp521_c0_seq1.1	0.4689	0.2028	0.4022	0.1929	0.208	-0.105	0.358	47.2	0.305	0.385	1089	1146	-0.252007	0.124782
comp52279_c0_seq1.1	0.4404	0.1353	0.5285	0.153	0.172	-0.133	0.341	45.15	0.224	0.398	522	545	-0.363853	0.084404
comp52461_c0_seq1.1	0.4667	0.1826	0.4455	0.128	0.167	-0.064	0.364	49.87	0.248	0.374	404	428	-0.123598	0.07243
comp5248_c0_seq1.1	0.4172	0.1807	0.471	0.1907	0.189	-0.081	0.373	49.44	0.286	0.402	732	775	-0.262968	0.083871
comp52619_c0_seq1.1	0.5047	0.1661	0.3968	0.2253	0.193	-0.062	0.38	51.62	0.294	0.389	405	422	-0.652133	0.07346
comp52889_c0_seq1.1	0.4481	0.1311	0.4444	0.2342	0.193	-0.105	0.352	49.77	0.279	0.418	219	224	-0.397768	0.080357
comp5333_c0_seq1.1	0.4902	0.1078	0.4747	0.1889	0.18	-0.152	0.328	47.25	0.224	0.388	125	133	-0.276692	0.067669
comp53420_c0_seq1.1	0.434	0.2157	0.44	0.173	0.214	-0.048	0.391	50.81	0.301	0.404	465	479	-0.164718	0.096033
comp53576_c0_seq1.1	0.527	0.1622	0.4412	0.127	0.241	-0.084	0.382	44.25	0.225	0.403	89	96	-0.679167	0.09375
comp53622_c0_seq1.1	0.4964	0.1726	0.4133	0.2147	0.247	0.025	0.437	46.94	0.288	0.381	723	750	-0.4416	0.088
comp53622_c0_seq2.1	0.4964	0.1726	0.4133	0.2147	0.247	0.025	0.437	46.94	0.288	0.381	723	750	-0.4416	0.088
comp53622_c0_seq3.1	0.4964	0.1726	0.4133	0.2147	0.247	0.025	0.437	46.94	0.288	0.381	723	750	-0.4416	0.088
comp53622_c0_seq4.1	0.4964	0.1726	0.4133	0.2147	0.247	0.025	0.437	46.94	0.288	0.381	723	750	-0.4416	0.088
comp53622_c0_seq5.1	0.4964	0.1726	0.4133	0.2147	0.247	0.025	0.437	46.94	0.288	0.381	723	750	-0.4416	0.088
comp53622_c0_seq6.1	0.4964	0.1726	0.4133	0.2147	0.247	0.025	0.437	46.94	0.288	0.381	723	750	-0.4416	0.088
comp53632_c0_seq1.1	0.5015	0.137	0.4381	0.1877	0.211	-0.025	0.4	47.93	0.249	0.385	422	434	-0.240323	0.092166
comp53749_c0_seq1.1	0.4353	0.1745	0.4964	0.1958	0.174	-0.154	0.321	49.18	0.275	0.38	579	611	-0.317512	0.096563
comp53782_c0_seq1.1	0.4664	0.1366	0.5364	0.1878	0.201	-0.137	0.352	45.41	0.237	0.369	600	630	-0.627143	0.090476
comp53789_c0_seq1.1	0.4268	0.1757	0.4409	0.2039	0.164	-0.117	0.353	52.77	0.297	0.427	283	293	-0.272014	0.051195
comp53790_c0_seq1.1	0.4606	0.1452	0.4863	0.2072	0.167	-0.128	0.343	52.83	0.263	0.361	615	632	-0.541772	0.09019
comp53796_c0_seq1.1	0.4859	0.1667	0.5	0.1145	0.216	-0.066	0.376	42.91	0.217	0.367	428	450	-0.195778	0.095556
comp53868_c0_seq1.1	0.4167	0.197	0.4567	0.1818	0.198	-0.111	0.354	58.17	0.298	0.434	161	166	-0.531928	0.078313
comp5415_c0_seq1.1	0.4674	0.1478	0.4568	0.2171	0.177	-0.088	0.362	51.86	0.273	0.403	362	379	-0.583114	0.087071
comp54202_c0_seq3.1	0.3571	0.2007	0.4007	0.266	0.206	-0.061	0.383	57.85	0.374	0.455	358	374	-0.279679	0.085561
comp54202_c0_seq5.1	0.3571	0.2007	0.4007	0.266	0.206	-0.061	0.383	57.85	0.374	0.455	358	374	-0.279679	0.085561
comp543_c0_seq1.1	0.4691	0.1509	0.4383	0.2177	0.185	-0.108	0.35	49.93	0.281	0.4	680	709	-0.42299	0.081805
comp54515_c0_seq2.1	0.4043	0.1862	0.4725	0.1908	0.161	-0.08	0.378	56.5	0.296	0.424	230	238	-0.473109	0.079832
comp54515_c0_seq4.1	0.4739	0.1727	0.4299	0.1872	0.161	-0.185	0.33	50.9	0.278	0.404	291	300	-0.715333	0.08
comp54612_c0_seq1.1	0.4249	0.171	0.4474	0.2186	0.184	-0.122	0.354	51.94	0.304	0.404	240	247	-0.474494	0.08502
comp54780_c0_seq1.1	0.4686	0.1925	0.4074	0.163	0.178	-0.11	0.361	47.82	0.282	0.399	294	308	-0.359416	0.074675
comp55161_c0_seq1.1	0.4706	0.1667	0.4301	0.1667	0.215	-0.023	0.412	48.38	0.261	0.411	119	124	-0.233065	0.032258
comp551_c0_seq1.1	0.4309	0.1691	0.4099	0.2506	0.172	-0.136	0.337	49.43	0.323	0.418	591	620	-0.339516	0.083871
comp55275_c0_seq1.1	0.4171	0.2462	0.3384	0.2391	0.257	0.064	0.453	55.99	0.383	0.463	243	255	-0.142745	0.062745
comp55339_c0_seq1.1	0.5306	0.1898	0.3968	0.1662	0.266	0.013	0.429	48.91	0.269	0.395	592	609	-0.405911	0.09688
comp55341_c0_seq1.1	0.4844	0.136	0.471	0.1703	0.238	0.033	0.429	48.11	0.237	0.39	469	491	-0.321385	0.046843
comp55364_c0_seq1.1	0.52	0.1508	0.4172	0.1579	0.186	-0.113	0.347	48.76	0.233	0.367	378	397	0.080353	0.075567
comp5561_c0_seq1.1	0.5237	0.1532	0.4112	0.1655	0.204	-0.136	0.345	46.49	0.243	0.374	423	439	-0.243964	0.056948
comp55657_c0_seq1.1	0.5245	0.1887	0.4108	0.1943	0.229	-0.067	0.391	45.05	0.284	0.387	511	532	-0.716729	0.067669
comp55742_c0_seq1.1	0.4943	0.1586	0.448	0.1985	0.184	-0.13	0.354	46.59	0.265	0.375	562	573	-0.736998	0.04712
comp55833_c0_seq1.1	0.5047	0.1549	0.5025	0.1205	0.229	-0.065	0.391	46.66	0.21	0.388	524	550	-0.487273	0.063636
comp55889_c0_seq1.1	0.5059	0.1546	0.3982	0.2388	0.167	-0.163	0.326	48.72	0.291	0.383	739	773	-0.754851	0.065977
comp558_c0_seq1.1	0.5404	0.1284	0.4402	0.1509	0.214	-0.103	0.359	43.46	0.214	0.39	580	607	-0.285832	0.103789
comp558_c0_seq2.1	0.5333	0.1405	0.4351	0.1584	0.208	-0.095	0.361	46.08	0.227	0.378	665	694	-0.261527	0.106628
comp55_c0_seq17.1	0.444	0.276	0.3333	0.2284	0.256	0.03	0.427	44.6	0.386	0.412	316	335	-0.299104	0.083582
comp55_c0_seq20.1	0.4565	0.2522	0.3465	0.2311	0.257	0.023	0.423	44.1	0.368	0.41	291	308	-0.271104	0.081169
comp55_c0_seq22.1	0.4538	0.2771	0.3226	0.2294	0.26	0.045	0.435	44.81	0.387	0.412	315	334	-0.324551	0.083832
comp55_c0_seq24.1	0.4672	0.2533	0.3348	0.2322	0.262	0.038	0.431	43.61	0.369	0.41	290	307	-0.298697	0.081433
comp56360_c0_seq1.1	0.5125	0.1274	0.4684	0.1798	0.209	-0.063	0.374	44.78	0.233	0.376	473	491	-0.473931	0.0611
comp56399_c0_seq1.1	0.4367	0.1487	0.4739	0.1775	0.162	-0.166	0.309	42.08	0.253	0.389	379	393	0.027736	0.071247
comp565_c0_seq1.1	0.4939	0.2041	0.4167	0.1784	0.228	-0.066	0.378	44.81	0.289	0.403	304	316	-0.538924	0.101266
comp566_c0_seq1.1	0.3735	0.1084	0.4471	0.2346	0.14	-0.055	0.361	50.72	0.289	0.396	97	101	0.138614	0.069307
comp566_c2_seq25.1	0.5164	0.197	0.3726	0.1895	0.2	-0.121	0.354	48.42	0.293	0.395	410	423	-0.528842	0.066194
comp566_c2_seq4.1	0.5164	0.197	0.3726	0.1895	0.2	-0.121	0.354	48.42	0.293	0.395	410	423	-0.528842	0.066194
comp56729_c0_seq1.1	0.5118	0.1564	0.4227	0.1742	0.192	-0.095	0.362	50.58	0.252	0.368	254	262	-0.339695	0.076336
comp56783_c0_seq1.1	0.4746	0.144	0.435	0.1942	0.164	-0.087	0.359	50.48	0.265	0.399	596	619	-0.513732	0.04685
comp56875_c0_seq1.1	0.3949	0.121	0.5636	0.1946	0.162	-0.099	0.345	50.48	0.236	0.37	203	225	-0.164	0.084444
comp56899_c0_seq1.1	0.4526	0.1566	0.5127	0.1618	0.198	-0.094	0.357	44.99	0.241	0.378	868	915	-0.257377	0.099454
comp56_c2_seq1.1	0.5099	0.227	0.3286	0.1179	0.304	0.115	0.483	45.24	0.287	0.451	348	366	0.27459	0.076503
comp57026_c0_seq1.1	0.5	0.1778	0.4081	0.2006	0.2	-0.088	0.375	50.46	0.287	0.379	464	474	-0.674684	0.067511
comp57481_c0_seq1.1	0.4553	0.1383	0.4442	0.1919	0.159	-0.131	0.327	45.21	0.259	0.387	703	726	-0.25978	0.082645
comp57505_c0_seq1.1	0.4933	0.1812	0.383	0.2165	0.192	-0.123	0.352	51.32	0.3	0.398	710	742	-0.544205	0.106469
comp57536_c0_seq1.1	0.5034	0.1531	0.4128	0.188	0.214	-0.015	0.398	48.26	0.265	0.395	359	366	-0.276776	0.084699
comp5770_c0_seq1.1	0.499	0.1201	0.5242	0.1604	0.211	-0.129	0.344	42.7	0.21	0.374	620	651	-0.656375	0.092166
comp57815_c0_seq1.1	0.4711	0.2222	0.4444	0.1615	0.202	-0.054	0.391	51.82	0.29	0.376	279	292	-0.546575	0.106164
comp5800_c0_seq1.1	0.4163	0.1326	0.5081	0.1662	0.165	-0.077	0.365	45.74	0.236	0.41	521	536	-0.395336	0.057836
comp58186_c0_seq1.1	0.5047	0.1317	0.4564	0.1754	0.213	-0.079	0.37	47.72	0.234	0.378	381	395	-0.054177	0.108861
comp58332_c0_seq1.1	0.3772	0.2422	0.4187	0.2	0.193	-0.036	0.394	49.51	0.352	0.422	355	366	-0.339344	0.060109
comp5846_c0_seq1.1	0.4228	0.1324	0.5484	0.1484	0.163	-0.106	0.346	45.7	0.218	0.363	685	701	-0.372325	0.0699
comp5847_c0_seq1.1	0.511	0.1429	0.4282	0.1871	0.174	-0.117	0.347	46.07	0.251	0.368	1057	1086	-0.639595	0.058932
comp58724_c0_seq1.1	0.4531	0.1339	0.4894	0.1705	0.195	-0.074	0.369	48.47	0.235	0.387	536	551	-0.201089	0.059891
comp58728_c0_seq1.1	0.4625	0.1542	0.4383	0.1927	0.181	-0.137	0.339	44	0.269	0.387	301	310	-0.190968	0.074194
comp587_c0_seq1.1	0.4209	0.1867	0.5185	0.1613	0.201	-0.106	0.363	47.64	0.266	0.385	391	407	-0.488698	0.100737
comp5902_c0_seq1.1	0.4812	0.183	0.3883	0.1662	0.218	-0.023	0.388	45.31	0.279	0.392	469	491	0.295519	0.107943
comp594_c0_seq1.1	0.4706	0.161	0.4331	0.2	0.196	-0.096	0.363	43.44	0.275	0.401	397	414	-0.261836	0.065217
comp5953_c0_seq1.1	0.4531	0.2298	0.375	0.184	0.222	0.014	0.413	47.99	0.328	0.407	378	405	0.095062	0.074074
comp59636_c0_seq1.1	0.4831	0.1528	0.4424	0.201	0.217	-0.047	0.387	46.3	0.27	0.39	563	587	-0.563714	0.083475
comp59665_c0_seq1.1	0.4619	0.1144	0.5	0.1858	0.186	-0.136	0.33	44.16	0.231	0.391	585	606	-0.365347	0.074257
comp5994_c0_seq1.1	0.4529	0.1824	0.4424	0.1892	0.202	-0.11	0.354	50.3	0.282	0.386	209	215	-0.286512	0.097674
comp60207_c0_seq1.1	0.418	0.1799	0.4044	0.253	0.188	-0.171	0.323	45.97	0.332	0.431	229	242	-0.080992	0.086777
comp608_c0_seq1.1	0.4693	0.1909	0.4066	0.2556	0.213	-0.12	0.356	44.29	0.332	0.397	419	444	-0.602703	0.074324
comp6129_c0_seq1.1	0.4847	0.1981	0.4038	0.1992	0.216	-0.035	0.398	50.33	0.298	0.375	758	797	-0.198871	0.10665
comp61474_c0_seq1.1	0.4399	0.2063	0.4447	0.1414	0.222	-0.007	0.416	48.08	0.277	0.418	524	546	-0.169048	0.069597
comp614_c1_seq13.1	0.549	0.1416	0.4167	0.1198	0.22	-0.123	0.364	43.76	0.208	0.387	533	548	-0.472628	0.082117
comp614_c1_seq14.1	0.57	0.1324	0.3934	0.1219	0.235	-0.085	0.378	41	0.202	0.386	909	949	-0.305585	0.083246
comp614_c1_seq18.1	0.4865	0.2382	0.3985	0.1834	0.26	0.022	0.438	46.05	0.316	0.389	740	786	-0.363104	0.110687
comp6179_c0_seq1.1	0.3137	0.098	0.5789	0.2037	0.178	-0.128	0.354	47.96	0.246	0.397	65	68	-0.426471	0.088235
comp62136_c0_seq1.1	0.5214	0.1634	0.356	0.1891	0.209	-0.045	0.39	43.71	0.281	0.419	310	323	-0.220124	0.071207
comp62155_c0_seq1.1	0.4176	0.1972	0.4468	0.1761	0.191	-0.056	0.38	51.87	0.293	0.373	492	519	0.220617	0.119461
comp62328_c0_seq1.1	0.502	0.1408	0.4896	0.1687	0.211	-0.071	0.385	46.1	0.231	0.36	949	978	-0.751534	0.079755
comp62346_c0_seq1.1	0.5604	0.0996	0.4729	0.1624	0.198	-0.158	0.326	40.09	0.192	0.339	1044	1092	-0.511081	0.111722
comp623_c0_seq1.1	0.6043	0.1925	0.385	0.1228	0.361	0.121	0.504	40.26	0.236	0.394	242	254	-0.487008	0.070866
comp62707_c0_seq1.1	0.4521	0.1264	0.4758	0.2227	0.179	-0.119	0.329	47.72	0.263	0.38	334	346	-0.353179	0.112717
comp627_c0_seq1.1	0.4914	0.1623	0.3916	0.216	0.165	-0.179	0.311	46.3	0.286	0.382	1007	1051	-0.038725	0.124643
comp62937_c0_seq1.1	0.4182	0.1622	0.4342	0.169	0.152	-0.156	0.321	46.68	0.271	0.416	783	818	0.457335	0.077017
comp6299_c0_seq1.1	0.535	0.2387	0.3543	0.1346	0.246	0.019	0.437	52.48	0.292	0.389	295	306	-0.595752	0.071895
comp629_c0_seq1.1	0.5054	0.1739	0.3925	0.1939	0.202	-0.055	0.382	45.05	0.282	0.398	678	703	-0.502134	0.055477
comp63183_c0_seq1.1	0.5083	0.1201	0.498	0.1479	0.192	-0.124	0.345	42.18	0.202	0.35	652	663	-0.357164	0.07089
comp63268_c0_seq1.1	0.4419	0.2093	0.4667	0.0732	0.154	-0.114	0.327	37.53	0.231	0.403	52	53	-0.15283	0.018868
comp6332_c0_seq1.1	0.518	0.1339	0.4254	0.1688	0.201	-0.069	0.368	43.81	0.235	0.377	1727	1759	-0.159011	0.0722
comp63810_c0_seq1.1	0.4647	0.2119	0.4498	0.153	0.253	0.051	0.453	50.71	0.278	0.386	353	370	-0.325676	0.075676
comp63948_c0_seq1.1	0.5011	0.1495	0.4161	0.1843	0.21	-0.078	0.376	47.27	0.258	0.394	585	598	-0.274415	0.04515
comp64037_c0_seq1.1	0.4803	0.1362	0.4655	0.1714	0.205	-0.062	0.391	42.11	0.24	0.381	717	742	-0.634771	0.040431
comp64060_c0_seq1.1	0.4535	0.1814	0.4109	0.2174	0.184	-0.104	0.352	48.53	0.304	0.417	526	547	-0.322669	0.073126
comp64065_c0_seq1.1	0.4667	0.1783	0.4414	0.1773	0.189	-0.053	0.375	46.18	0.275	0.393	794	815	-0.300982	0.071166
comp642_c0_seq1.1	0.4834	0.1809	0.415	0.1806	0.22	-0.055	0.38	46.24	0.28	0.407	886	919	-0.381284	0.067465
comp64449_c0_seq2.1	0.5108	0.2366	0.3653	0.1176	0.225	-0.028	0.404	49.95	0.284	0.388	218	225	-0.388445	0.057778
comp64635_c0_seq1.1	0.5329	0.1447	0.3929	0.1679	0.202	-0.087	0.367	52.4	0.244	0.398	180	185	-0.43946	0.075676
comp6468_c0_seq1.1	0.482	0.1454	0.4224	0.2151	0.179	-0.098	0.362	50.46	0.276	0.392	746	774	-0.611111	0.059432
comp6475_c0_seq1.1	0.5139	0.1975	0.3555	0.2099	0.233	-0.037	0.393	39.89	0.31	0.396	809	852	-0.305164	0.070423
comp64863_c0_seq1.1	0.5185	0.162	0.3915	0.1671	0.203	-0.049	0.402	46.75	0.259	0.403	502	520	-0.629039	0.080769
comp6489_c0_seq1.1	0.474	0.2569	0.4508	0.1347	0.329	0.14	0.512	53	0.287	0.394	449	472	-0.457415	0.099576
comp64_c0_seq1.1	0.5353	0.1627	0.3737	0.1938	0.246	-0.026	0.405	43.71	0.272	0.414	625	643	-0.430793	0.062208
comp64_c0_seq2.1	0.4926	0.1601	0.4165	0.2114	0.231	-0.049	0.394	43.55	0.28	0.413	510	524	-0.490458	0.055344
comp64_c0_seq3.1	0.5225	0.2049	0.3443	0.2063	0.269	0.025	0.435	43.7	0.313	0.408	614	632	-0.447627	0.05538
comp6517_c0_seq1.1	0.4609	0.1924	0.4651	0.1846	0.208	-0.085	0.375	49.75	0.284	0.407	557	581	-0.566782	0.082616
comp651_c0_seq1.1	0.5117	0.1572	0.4158	0.1755	0.222	-0.103	0.354	44.55	0.251	0.384	359	372	-0.149731	0.077957
comp6549_c0_seq1.1	0.5374	0.1298	0.4711	0.1144	0.18	-0.125	0.347	40.68	0.189	0.35	776	797	-0.360602	0.065245
comp654_c0_seq1.1	0.4993	0.162	0.383	0.2025	0.174	-0.11	0.347	49.1	0.279	0.383	795	830	-0.349759	0.054217
comp65502_c0_seq1.1	0.476	0.2067	0.3654	0.2251	0.207	-0.069	0.379	46.77	0.33	0.429	261	273	-0.433333	0.084249
comp6566_c1_seq1.1	0.5794	0.103	0.4381	0.2011	0.201	-0.167	0.325	42.55	0.215	0.348	289	303	-0.611551	0.108911
comp65836_c0_seq1.1	0.4482	0.1684	0.4483	0.2151	0.204	-0.077	0.364	53.42	0.289	0.385	481	499	-0.215832	0.076152
comp65964_c0_seq1.1	0.4405	0.1413	0.5129	0.1644	0.176	-0.128	0.336	44.96	0.237	0.394	1511	1568	-0.332589	0.076531
comp659_c0_seq2.1	0.5411	0.2319	0.3439	0.1348	0.288	0.094	0.478	40.74	0.289	0.443	249	264	-0.392046	0.087121
comp661_c0_seq1.1	0.4886	0.1856	0.377	0.1778	0.222	-0.072	0.371	45.71	0.287	0.422	310	330	-0.019697	0.066667
comp661_c0_seq2.1	0.4886	0.1856	0.377	0.1778	0.222	-0.072	0.371	45.71	0.287	0.422	310	330	-0.019697	0.066667
comp661_c0_seq3.1	0.4886	0.1856	0.377	0.1778	0.222	-0.072	0.371	45.71	0.287	0.422	310	330	-0.019697	0.066667
comp665_c0_seq1.1	0.4957	0.1719	0.4316	0.1678	0.221	-0.031	0.389	43.98	0.26	0.38	2573	2699	-0.152019	0.088922
comp665_c0_seq2.1	0.4842	0.1815	0.4166	0.1859	0.228	-0.02	0.397	44.79	0.281	0.388	2558	2691	-0.14515	0.090673
comp665_c0_seq3.1	0.4964	0.1704	0.4334	0.1669	0.222	-0.031	0.389	43.96	0.258	0.379	2576	2699	-0.157169	0.088922
comp6681_c0_seq1.1	0.3775	0.1921	0.4571	0.25	0.134	-0.195	0.304	53.87	0.331	0.425	181	189	-0.576191	0.068783
comp6681_c0_seq3.1	0.3775	0.1921	0.4571	0.25	0.134	-0.195	0.304	53.87	0.331	0.425	181	189	-0.576191	0.068783
comp66881_c0_seq1.1	0.5177	0.1678	0.4618	0.148	0.218	-0.082	0.376	43.97	0.238	0.372	1059	1101	-0.633152	0.084469
comp66954_c0_seq1.1	0.4594	0.1211	0.4811	0.1757	0.169	-0.099	0.347	45.13	0.23	0.384	957	998	-0.033868	0.056112
comp67108_c0_seq1.1	0.5422	0.1422	0.4098	0.1429	0.175	-0.1	0.364	44.79	0.22	0.358	264	270	-0.502963	0.07037
comp6741_c0_seq1.1	0.5479	0.1492	0.4027	0.1368	0.215	-0.051	0.401	42.52	0.226	0.378	773	794	-0.561209	0.075567
comp67518_c0_seq1.1	0.5597	0.1451	0.4212	0.166	0.24	-0.077	0.383	44.47	0.232	0.376	723	754	-0.680637	0.084881
comp6792_c0_seq1.1	0.4893	0.1718	0.437	0.1466	0.205	-0.064	0.378	45.66	0.251	0.408	510	528	-0.164773	0.073864
comp68047_c0_seq1.1	0.528	0.0994	0.4757	0.1648	0.269	0.012	0.427	45.13	0.206	0.368	218	222	-0.561261	0.04955
comp68288_c0_seq1.1	0.4728	0.1288	0.4904	0.1359	0.197	-0.078	0.37	46.14	0.209	0.389	589	603	-0.062189	0.06136
comp683_c0_seq1.1	0.4939	0.1681	0.4407	0.1405	0.238	-0.036	0.399	43.26	0.243	0.413	1374	1435	-0.244042	0.079443
comp68416_c0_seq1.1	0.4843	0.2023	0.4177	0.1595	0.234	0.036	0.44	42.97	0.28	0.383	853	882	-0.365873	0.090703
comp684_c0_seq1.1	0.4462	0.1673	0.483	0.204	0.236	-0.061	0.399	48.69	0.278	0.414	676	698	-0.632092	0.065903
comp688_c0_seq1.1	0.5137	0.1601	0.4378	0.1647	0.215	-0.078	0.383	44.96	0.248	0.405	818	858	-0.681935	0.076923
comp692_c0_seq1.1	0.4355	0.2574	0.2777	0.2657	0.217	0	0.413	55.49	0.409	0.444	2206	2283	-0.079282	0.091546
comp6972_c0_seq1.1	0.4732	0.1838	0.4339	0.1623	0.226	-0.04	0.388	47.24	0.268	0.383	1435	1496	0.013503	0.106283
comp70078_c0_seq1.1	0.4743	0.1471	0.4528	0.2085	0.172	-0.104	0.349	45.91	0.263	0.375	338	352	-0.332955	0.088068
comp70139_c0_seq1.1	0.4359	0.1283	0.5131	0.1716	0.209	-0.118	0.36	45.9	0.234	0.383	728	745	-0.457987	0.052349
comp7096_c0_seq1.1	0.3613	0.1597	0.5579	0.1767	0.176	-0.069	0.36	44.45	0.26	0.39	292	307	-0.132248	0.110749
comp70_c0_seq1.1	0.5109	0.175	0.4035	0.1955	0.239	-0.003	0.417	44.51	0.28	0.384	806	829	-0.465863	0.089264
comp71241_c0_seq1.1	0.5124	0.1377	0.4652	0.1958	0.262	-0.011	0.426	50.56	0.247	0.388	469	482	-0.706639	0.058091
comp71416_c0_seq1.1	0.543	0.1261	0.4469	0.1645	0.196	-0.101	0.362	45.83	0.219	0.353	666	686	-0.498251	0.099125
comp71522_c0_seq1.1	0.3978	0.1429	0.51	0.2159	0.175	-0.128	0.328	47.74	0.271	0.397	439	454	-0.057049	0.072687
comp7166_c0_seq1.1	0.3899	0.1677	0.4554	0.2317	0.15	-0.111	0.348	51.52	0.309	0.404	557	578	-0.311765	0.065744
comp71687_c0_seq1.1	0.4935	0.1516	0.458	0.1875	0.157	-0.11	0.359	52.2	0.251	0.355	379	387	-0.571576	0.072351
comp71785_c0_seq1.1	0.4146	0.1585	0.4531	0.1586	0.162	-0.098	0.361	49.39	0.26	0.426	288	302	-0.207947	0.033113
comp72046_c0_seq1.1	0.51	0.1133	0.5103	0.1624	0.211	-0.061	0.388	41.87	0.206	0.362	379	391	-0.608951	0.089514
comp7204_c0_seq1.1	0.4264	0.2791	0.3626	0.212	0.246	0.04	0.452	44.25	0.379	0.433	330	349	-0.398854	0.091691
comp722_c0_seq1.1	0.4502	0.1767	0.4362	0.1987	0.19	-0.09	0.372	48.35	0.291	0.41	4584	4705	-0.731839	0.056323
comp722_c0_seq3.1	0.4275	0.1993	0.4273	0.1953	0.192	-0.073	0.38	49.85	0.309	0.418	2996	3064	-0.554406	0.056462
comp72427_c0_seq1.1	0.4624	0.1864	0.4603	0.177	0.21	-0.051	0.395	45.61	0.273	0.375	337	345	-0.27942	0.098551
comp725_c0_seq1.1	0.4737	0.2431	0.3567	0.1835	0.222	-0.008	0.41	45.79	0.332	0.407	473	492	-0.328252	0.095528
comp72700_c0_seq1.1	0.5202	0.1667	0.4085	0.1479	0.257	-0.011	0.405	42.87	0.245	0.411	489	509	-0.206483	0.05501
comp72700_c0_seq2.1	0.5253	0.1591	0.3858	0.1753	0.246	-0.05	0.386	44.76	0.259	0.413	479	500	-0.2346	0.066
comp72868_c0_seq1.1	0.5621	0.1207	0.4755	0.1434	0.199	-0.159	0.326	40.06	0.195	0.342	359	383	-0.525849	0.086162
comp72992_c0_seq1.1	0.2982	0.2105	0.4815	0.22	0.245	-0.04	0.409	44.6	0.348	0.441	66	68	-0.226471	0.088235
comp73267_c0_seq1.1	0.392	0.2346	0.4299	0.2048	0.187	-0.082	0.377	53.07	0.339	0.422	401	418	-0.382536	0.069378
comp7328_c0_seq1.1	0.5205	0.1462	0.4246	0.1433	0.219	-0.039	0.385	45.87	0.225	0.37	408	422	0.139336	0.087678
comp73390_c0_seq1.1	0.5513	0.1239	0.4715	0.1092	0.218	-0.042	0.398	37.99	0.181	0.363	299	311	-0.423473	0.038585
comp737_c0_seq1.1	0.4613	0.1436	0.4097	0.2778	0.213	-0.043	0.397	48.03	0.315	0.387	466	484	-0.379752	0.086777
comp74215_c0_seq1.1	0.5079	0.1623	0.394	0.2324	0.197	-0.123	0.352	49.97	0.291	0.378	702	735	-0.43034	0.088435
comp74586_c0_seq1.1	0.4741	0.2016	0.3606	0.1957	0.216	-0.045	0.389	48.39	0.314	0.408	440	453	-0.064238	0.059603
comp74751_c0_seq1.1	0.3698	0.2969	0.3579	0.2921	0.24	0.066	0.456	59.13	0.44	0.453	248	265	-0.557736	0.116981
comp7484_c0_seq1.1	0.5219	0.2117	0.3452	0.1674	0.254	-0.01	0.419	47.07	0.297	0.418	327	344	-0.135465	0.072674
comp75051_c0_seq1.1	0.4253	0.1897	0.459	0.1744	0.18	-0.088	0.357	46.91	0.285	0.391	442	459	-0.479956	0.058824
comp752_c0_seq1.1	0.3565	0.2176	0.4714	0.198	0.194	-0.023	0.388	49.9	0.331	0.413	263	271	-0.323616	0.073801
comp752_c0_seq2.1	0.3623	0.2077	0.4755	0.2041	0.2	-0.015	0.392	50.2	0.325	0.408	255	263	-0.304183	0.076046
comp75332_c0_seq1.1	0.5029	0.1052	0.4754	0.2045	0.187	-0.145	0.331	46.21	0.227	0.357	640	663	-0.296229	0.084465
comp7550_c0_seq1.1	0.5087	0.1384	0.428	0.1732	0.205	-0.078	0.383	46.27	0.243	0.389	1623	1660	-0.650542	0.04759
comp76031_c0_seq1.1	0.4943	0.1322	0.4508	0.2431	0.241	-0.069	0.383	49.38	0.279	0.394	240	248	-0.740323	0.060484
comp7614_c0_seq1.1	0.4918	0.1673	0.4256	0.2015	0.201	-0.11	0.362	47.71	0.279	0.395	588	624	-0.576282	0.112179
comp76435_c0_seq1.1	0.4812	0.1216	0.4971	0.1253	0.2	-0.092	0.369	44.04	0.196	0.385	659	681	-0.216887	0.0837
comp76490_c0_seq1.1	0.4921	0.219	0.3866	0.2083	0.202	-0.033	0.395	49.5	0.315	0.372	562	580	-0.469655	0.1
comp765_c0_seq1.1	0.4896	0.149	0.4282	0.1855	0.169	-0.167	0.311	47.91	0.255	0.372	967	1000	-0.1465	0.08
comp76704_c0_seq2.1	0.5721	0.2115	0.2926	0.1714	0.225	0.011	0.44	55.8	0.298	0.386	248	254	-0.645669	0.090551
comp7716_c0_seq1.1	0.4355	0.1265	0.4602	0.2282	0.163	-0.137	0.326	53.23	0.271	0.384	491	518	-0.167954	0.061776
comp7716_c0_seq2.1	0.4355	0.1265	0.4602	0.2282	0.163	-0.137	0.326	53.23	0.271	0.384	491	518	-0.167954	0.061776
comp7738_c1_seq1.1	0.4784	0.1784	0.3899	0.2014	0.179	-0.148	0.331	48.43	0.293	0.403	426	448	-0.320982	0.098214
comp78145_c0_seq1.1	0.4404	0.1437	0.477	0.1439	0.177	-0.137	0.335	48.79	0.234	0.387	364	389	-0.046016	0.100257
comp7819_c0_seq1.1	0.469	0.1542	0.4527	0.157	0.184	-0.09	0.37	45.54	0.247	0.4	754	770	-0.596364	0.048052
comp7852_c0_seq1.1	0.4641	0.164	0.4182	0.2123	0.187	-0.07	0.372	51.75	0.288	0.39	833	876	-0.262101	0.08105
comp78594_c0_seq1.1	0.3953	0.2193	0.4536	0.1697	0.176	-0.067	0.36	54.27	0.306	0.399	369	383	-0.126371	0.073107
comp7862_c0_seq1.1	0.4798	0.154	0.4028	0.1526	0.164	-0.136	0.332	42.3	0.248	0.38	443	459	0.031808	0.091503
comp7862_c1_seq5.1	0.6078	0.0883	0.3668	0.2068	0.221	-0.108	0.352	40.02	0.217	0.367	341	351	-0.354131	0.088319
comp7862_c1_seq7.1	0.6	0.0744	0.399	0.1868	0.215	-0.122	0.349	40.11	0.194	0.358	258	266	-0.37406	0.082707
comp7908_c0_seq2.1	0.3944	0.187	0.4979	0.2003	0.17	-0.109	0.339	49.55	0.295	0.378	942	975	-0.121846	0.117949
comp79925_c0_seq1.1	0.5164	0.1273	0.4731	0.1767	0.185	-0.157	0.332	45.29	0.225	0.366	662	691	-0.559334	0.12301
comp7_c1_seq1.1	0.4944	0.141	0.4408	0.1681	0.197	-0.079	0.378	42.68	0.242	0.38	632	657	-0.45312	0.09589
comp7_c1_seq1.2	0.1915	0.2128	0.4074	0.4286	0.119	-0.333	0.242	42.89	0.5	0.466	62	68	-0.313235	0.088235
comp80021_c0_seq1.1	0.5166	0.1258	0.4865	0.1655	0.228	-0.074	0.378	47.03	0.219	0.378	384	397	-0.548111	0.055416
comp81133_c0_seq1.1	0.5045	0.1629	0.4297	0.1543	0.173	-0.096	0.369	49.45	0.247	0.377	523	538	-0.513755	0.089219
comp81174_c0_seq1.1	0.501	0.1277	0.4475	0.1805	0.158	-0.152	0.314	49.96	0.233	0.36	583	609	-0.024302	0.08867
comp8230_c0_seq1.1	0.4851	0.1213	0.4917	0.1732	0.185	-0.117	0.341	44.18	0.223	0.372	1860	1908	-0.396908	0.073899
comp8231_c0_seq1.1	0.3981	0.2362	0.4196	0.2068	0.204	-0.012	0.408	53.83	0.344	0.439	390	400	-0.39975	0.0675
comp8234_c0_seq1.1	0.454	0.1551	0.4589	0.1808	0.187	-0.076	0.362	47.51	0.259	0.389	961	1003	-0.123828	0.088734
comp82589_c0_seq1.1	0.5041	0.1074	0.4519	0.1725	0.149	-0.235	0.282	40.69	0.214	0.377	412	425	-0.155529	0.077647
comp828_c0_seq1.1	0.4934	0.1549	0.3871	0.1704	0.201	-0.083	0.366	39.99	0.259	0.389	432	449	0.165033	0.066815
comp83526_c0_seq1.1	0.521	0.1513	0.4211	0.1765	0.213	-0.061	0.397	49.45	0.247	0.395	146	157	-0.267516	0.070064
comp83949_c0_seq1.1	0.455	0.1058	0.5583	0.1571	0.177	-0.084	0.359	40.86	0.199	0.357	251	264	-0.495076	0.083333
comp84128_c0_seq1.1	0.5024	0.1374	0.5074	0.0978	0.2	-0.043	0.379	44.81	0.184	0.356	256	264	-0.140152	0.07197
comp84405_c0_seq1.1	0.371	0.1943	0.3857	0.2706	0.167	-0.054	0.377	49.29	0.368	0.414	337	357	0.217927	0.109244
comp84761_c0_seq1.1	0.4009	0.1441	0.4675	0.2546	0.186	-0.08	0.366	50.58	0.306	0.392	284	293	-0.351877	0.05802
comp84785_c0_seq1.1	0.4638	0.1063	0.5126	0.2057	0.157	-0.197	0.297	50.8	0.227	0.337	256	267	-0.092884	0.082397
comp84969_c0_seq1.1	0.4444	0.1874	0.4113	0.204	0.18	-0.139	0.335	54.06	0.305	0.389	514	529	-0.278639	0.081285
comp84_c0_seq1.1	0.5378	0.1737	0.3937	0.1852	0.224	-0.055	0.393	43.19	0.269	0.393	435	456	-0.620395	0.107456
comp8528_c0_seq1.1	0.5072	0.1221	0.4803	0.1394	0.181	-0.123	0.35	45.07	0.201	0.366	2765	2867	-0.41008	0.078479
comp8528_c0_seq10.1	0.527	0.1189	0.4732	0.1358	0.197	-0.107	0.357	42.94	0.196	0.368	2561	2658	-0.393491	0.083145
comp8528_c0_seq11.1	0.5004	0.1259	0.4837	0.1384	0.183	-0.124	0.35	45.26	0.204	0.366	2729	2829	-0.387805	0.08024
comp8528_c0_seq12.1	0.5104	0.1235	0.4842	0.1342	0.184	-0.12	0.353	45.08	0.199	0.365	2588	2681	-0.44737	0.076464
comp8528_c0_seq15.1	0.5009	0.1278	0.487	0.134	0.185	-0.12	0.352	45.3	0.202	0.365	2687	2785	-0.390305	0.081508
comp8528_c0_seq18.1	0.5191	0.1209	0.4734	0.1394	0.197	-0.111	0.354	43.08	0.2	0.37	2567	2664	-0.366892	0.083709
comp8528_c0_seq19.1	0.5027	0.1255	0.4843	0.1378	0.184	-0.123	0.35	45.24	0.203	0.367	2594	2687	-0.420878	0.077038
comp8528_c0_seq22.1	0.5199	0.123	0.4767	0.1347	0.199	-0.107	0.357	43.03	0.198	0.369	2525	2620	-0.369199	0.085115
comp8528_c0_seq23.1	0.5032	0.1275	0.4879	0.1331	0.186	-0.12	0.353	45.28	0.201	0.365	2552	2643	-0.424064	0.07832
comp8528_c0_seq3.1	0.5078	0.124	0.4836	0.135	0.183	-0.12	0.352	45.12	0.2	0.364	2723	2823	-0.412894	0.079702
comp8528_c0_seq6.1	0.5261	0.117	0.4699	0.1404	0.194	-0.111	0.355	42.97	0.197	0.37	2603	2702	-0.390822	0.081791
comp8528_c0_seq7.1	0.5098	0.1215	0.4808	0.1388	0.182	-0.123	0.35	45.02	0.2	0.366	2630	2725	-0.443853	0.075229
comp85418_c0_seq1.1	0.4318	0.2091	0.4406	0.1838	0.221	-0.016	0.413	51.67	0.303	0.4	264	268	-0.189179	0.08209
comp8547_c0_seq2.1	0.4467	0.1776	0.4462	0.1883	0.19	-0.093	0.365	48.96	0.284	0.398	652	668	-0.668563	0.080838
comp8562_c0_seq1.1	0.5513	0.1388	0.4105	0.1455	0.211	-0.08	0.379	45.3	0.221	0.373	593	604	-0.466391	0.057947
comp8613_c0_seq1.1	0.5469	0.112	0.4119	0.1215	0.214	-0.06	0.38	40.36	0.188	0.362	437	456	0.04386	0.048246
comp8613_c0_seq2.1	0.5479	0.1225	0.3872	0.1221	0.244	-0.023	0.412	38.98	0.201	0.377	512	533	-0.012946	0.04878
comp86363_c0_seq1.1	0.4606	0.1662	0.4344	0.2006	0.208	-0.095	0.371	49.63	0.283	0.382	428	436	-0.46422	0.057339
comp863_c0_seq1.1	0.352	0.1939	0.4627	0.2444	0.232	-0.006	0.418	53.14	0.336	0.444	244	253	0.075099	0.067194
comp86401_c0_seq1.1	0.4248	0.1504	0.4857	0.1935	0.138	-0.105	0.343	49.47	0.261	0.376	134	142	-0.383099	0.098592
comp8704_c0_seq3.1	0.4542	0.1993	0.4679	0.1434	0.191	-0.052	0.385	46.6	0.264	0.36	387	398	-0.398744	0.082915
comp8704_c0_seq4.1	0.4542	0.1993	0.4679	0.1434	0.191	-0.052	0.385	46.6	0.264	0.36	387	398	-0.398744	0.082915
comp8733_c0_seq1.1	0.461	0.1601	0.4251	0.1661	0.208	-0.041	0.39	44.63	0.259	0.402	1162	1216	0.205099	0.074836
comp87352_c0_seq1.1	0.4696	0.1261	0.473	0.219	0.176	-0.18	0.33	46.76	0.26	0.41	288	300	-0.645333	0.08
comp8750_c0_seq1.1	0.3964	0.1279	0.5541	0.1848	0.162	-0.093	0.359	47.44	0.242	0.393	529	552	-0.865761	0.061594
comp875_c0_seq1.1	0.4855	0.131	0.4395	0.1983	0.179	-0.149	0.336	51.25	0.255	0.381	640	657	-0.479452	0.042618
comp8781_c0_seq5.1	0.4689	0.1384	0.494	0.1985	0.188	-0.145	0.334	42.83	0.251	0.376	745	765	-0.652026	0.077124
comp88590_c0_seq1.1	0.557	0.151	0.3548	0.2368	0.222	-0.127	0.357	53.86	0.28	0.388	353	372	-0.356452	0.126344
comp8886_c0_seq1.1	0.4447	0.1603	0.524	0.1453	0.202	-0.112	0.365	44.7	0.235	0.375	647	669	-0.50568	0.089686
comp8914_c0_seq1.1	0.3793	0.2069	0.3793	0.3077	0.138	-0.143	0.333	*****	0.389	0.405	36	37	-0.667568	0.054054
comp8930_c0_seq1.1	0.4948	0.1767	0.3962	0.1793	0.169	-0.129	0.342	46.38	0.278	0.375	562	601	-0.258403	0.099834
comp8996_c0_seq1.1	0.4314	0.2059	0.495	0.1848	0.267	-0.055	0.394	51.3	0.288	0.367	132	140	-0.377143	0.092857
comp899_c0_seq1.1	0.5014	0.1091	0.46	0.1553	0.209	-0.062	0.371	43.96	0.205	0.382	1263	1313	0.041356	0.051028
comp899_c0_seq2.1	0.4951	0.0994	0.4475	0.1797	0.209	-0.065	0.367	43.97	0.217	0.393	1214	1263	0.091924	0.052257
comp899_c0_seq4.1	0.5035	0.0995	0.4302	0.1872	0.207	-0.065	0.367	44.08	0.223	0.39	1186	1236	0.088026	0.050971
comp90917_c0_seq1.1	0.4135	0.1603	0.467	0.161	0.144	-0.223	0.276	48.52	0.259	0.389	532	556	0.228417	0.091727
comp90974_c0_seq1.1	0.3623	0.3188	0.5507	0.0462	0.265	0.042	0.455	44.52	0.284	0.391	88	92	-0.808696	0.076087
comp91252_c0_seq1.1	0.4258	0.1367	0.4776	0.185	0.145	-0.131	0.337	50.26	0.254	0.388	303	319	-0.133229	0.087774
comp9126_c0_seq1.1	0.443	0.1889	0.4291	0.1856	0.195	-0.053	0.39	53.77	0.292	0.422	367	374	-0.190909	0.093583
comp919_c0_seq1.1	0.5121	0.1435	0.4273	0.1591	0.18	-0.061	0.383	48.31	0.238	0.385	3938	4024	-0.751889	0.041252
comp919_c0_seq2.1	0.5142	0.1416	0.4378	0.1537	0.175	-0.063	0.383	47.78	0.232	0.379	3497	3577	-0.781046	0.044451
comp9249_c0_seq1.1	0.4492	0.178	0.4094	0.2435	0.178	-0.103	0.35	50.89	0.316	0.389	437	457	-0.329759	0.074398
comp932_c0_seq1.1	0.4151	0.1854	0.485	0.2064	0.211	-0.067	0.372	48.55	0.296	0.384	896	941	-0.282785	0.082891
comp932_c0_seq2.1	0.4339	0.1768	0.4809	0.1918	0.207	-0.075	0.364	47.13	0.28	0.387	1545	1619	-0.278567	0.093885
comp939_c0_seq1.1	0.5311	0.1778	0.3889	0.1744	0.218	-0.074	0.376	42.4	0.268	0.385	537	559	-0.561538	0.091234
comp9400_c1_seq6.1	0.5083	0.1815	0.3702	0.2124	0.224	0.048	0.434	47.5	0.296	0.374	371	386	-0.102591	0.085492
comp9426_c0_seq1.1	0.5594	0.1254	0.4226	0.1397	0.191	-0.131	0.348	42.91	0.205	0.376	2682	2767	-0.527214	0.076256
comp9426_c0_seq1.2	0.5514	0.1304	0.4286	0.1215	0.2	-0.095	0.367	42.49	0.198	0.378	2054	2126	-0.454939	0.088899
comp9426_c0_seq2.1	0.5651	0.1254	0.4213	0.1367	0.191	-0.12	0.353	42.85	0.203	0.373	2671	2755	-0.539165	0.077677
comp9426_c0_seq2.2	0.5514	0.1304	0.4286	0.1215	0.2	-0.095	0.367	42.49	0.198	0.378	2054	2126	-0.454939	0.088899
comp9426_c0_seq3.1	0.5594	0.1254	0.4226	0.1397	0.191	-0.131	0.348	42.91	0.205	0.376	2682	2767	-0.527214	0.076256
comp9426_c0_seq3.2	0.5514	0.1304	0.4286	0.1215	0.2	-0.095	0.367	42.49	0.198	0.378	2054	2126	-0.454939	0.088899
comp9426_c0_seq4.1	0.5651	0.1254	0.4213	0.1367	0.191	-0.12	0.353	42.85	0.203	0.373	2671	2755	-0.539165	0.077677
comp9426_c0_seq4.2	0.5514	0.1304	0.4286	0.1215	0.2	-0.095	0.367	42.49	0.198	0.378	2054	2126	-0.454939	0.088899
comp9426_c0_seq5.1	0.5486	0.1438	0.4062	0.1462	0.197	-0.114	0.358	44.31	0.225	0.383	2028	2093	-0.444338	0.086479
comp9426_c0_seq5.2	0.5514	0.1304	0.4286	0.1215	0.2	-0.095	0.367	42.49	0.198	0.378	2054	2126	-0.454939	0.088899
comp9426_c0_seq6.1	0.556	0.1439	0.4044	0.1421	0.197	-0.099	0.365	44.26	0.222	0.38	2017	2081	-0.459683	0.088419
comp9426_c0_seq6.2	0.5514	0.1304	0.4286	0.1215	0.2	-0.095	0.367	42.49	0.198	0.378	2054	2126	-0.454939	0.088899
comp9426_c0_seq7.1	0.5486	0.1438	0.4062	0.1462	0.197	-0.114	0.358	44.31	0.225	0.383	2028	2093	-0.444338	0.086479
comp9426_c0_seq7.2	0.5514	0.1304	0.4286	0.1215	0.2	-0.095	0.367	42.49	0.198	0.378	2054	2126	-0.454939	0.088899
comp9426_c0_seq8.1	0.556	0.1439	0.4044	0.1421	0.197	-0.099	0.365	44.26	0.222	0.38	2017	2081	-0.459683	0.088419
comp9426_c0_seq8.2	0.5514	0.1304	0.4286	0.1215	0.2	-0.095	0.367	42.49	0.198	0.378	2054	2126	-0.454939	0.088899
comp946_c0_seq1.1	0.4838	0.1383	0.4767	0.1664	0.171	-0.127	0.343	45.1	0.235	0.402	1892	1979	-0.674027	0.060131
comp9514_c0_seq1.1	0.5222	0.1205	0.4705	0.146	0.195	-0.048	0.392	46.75	0.205	0.345	571	579	-0.598446	0.074266
comp9569_c0_seq1.1	0.4985	0.1254	0.4969	0.165	0.189	-0.109	0.367	44.94	0.219	0.362	425	442	-0.875792	0.08371
comp9602_c0_seq1.1	0.5061	0.1468	0.4742	0.1341	0.204	-0.097	0.359	42.67	0.216	0.378	1189	1236	-0.389482	0.075243
comp9602_c0_seq3.1	0.4708	0.1417	0.5142	0.1239	0.225	-0.082	0.368	39.61	0.205	0.368	302	313	-0.232588	0.047923
comp96196_c0_seq1.1	0.58	0.12	0.3913	0.1781	0.21	-0.165	0.341	46.13	0.218	0.354	229	239	-0.26318	0.129707
comp96434_c0_seq1.1	0.4339	0.1356	0.4512	0.2548	0.191	-0.12	0.352	48.47	0.301	0.385	395	403	-0.586849	0.039702
comp965_c0_seq1.1	0.4679	0.1667	0.4574	0.1798	0.165	-0.155	0.323	49.96	0.262	0.364	903	948	-0.159599	0.110759
comp966_c0_seq10.1	0.5536	0.1168	0.456	0.1695	0.21	-0.132	0.357	42.57	0.213	0.374	2885	3026	-0.727495	0.098149
comp966_c0_seq11.1	0.4895	0.1467	0.4082	0.1829	0.18	-0.119	0.352	43.53	0.255	0.376	611	631	-0.224406	0.049128
comp966_c0_seq11.2	0.5697	0.116	0.4373	0.1703	0.215	-0.131	0.362	43.78	0.212	0.376	2876	3014	-0.692568	0.094559
comp966_c0_seq12.1	0.4895	0.1467	0.4082	0.1829	0.18	-0.119	0.352	43.53	0.255	0.376	611	631	-0.224406	0.049128
comp966_c0_seq12.2	0.5714	0.1159	0.4396	0.1683	0.215	-0.134	0.361	43.75	0.21	0.374	2875	3011	-0.706543	0.095981
comp966_c0_seq13.1	0.4895	0.1467	0.4082	0.1829	0.18	-0.119	0.352	43.53	0.255	0.376	611	631	-0.224406	0.049128
comp966_c0_seq13.2	0.5486	0.115	0.4492	0.1808	0.208	-0.134	0.356	43.48	0.22	0.381	2853	2996	-0.722764	0.096796
comp966_c0_seq14.1	0.4895	0.1467	0.4082	0.1829	0.18	-0.119	0.352	43.53	0.255	0.376	611	631	-0.224406	0.049128
comp966_c0_seq14.2	0.5502	0.1149	0.4516	0.1788	0.208	-0.137	0.355	43.45	0.218	0.379	2852	2993	-0.736853	0.098229
comp966_c0_seq15.1	0.5537	0.1257	0.4415	0.1769	0.214	-0.115	0.367	44.28	0.224	0.378	2842	2980	-0.675973	0.093289
comp966_c0_seq16.1	0.5553	0.1256	0.4438	0.1749	0.214	-0.118	0.366	44.24	0.222	0.375	2841	2977	-0.690091	0.094726
comp966_c0_seq17.1	0.4895	0.1467	0.4082	0.1829	0.18	-0.119	0.352	43.53	0.255	0.376	611	631	-0.224406	0.049128
comp966_c0_seq17.2	0.5502	0.1238	0.4368	0.1863	0.212	-0.12	0.365	45.22	0.23	0.383	2809	2947	-0.6849	0.093315
comp966_c0_seq18.1	0.4895	0.1467	0.4082	0.1829	0.18	-0.119	0.352	43.53	0.255	0.376	611	631	-0.224406	0.049128
comp966_c0_seq18.2	0.5519	0.1237	0.4392	0.1844	0.212	-0.122	0.364	45.18	0.228	0.38	2808	2944	-0.699185	0.094769
comp966_c0_seq2.1	0.4895	0.1467	0.4082	0.1829	0.18	-0.119	0.352	43.53	0.255	0.376	611	631	-0.224406	0.049128
comp966_c0_seq2.2	0.5535	0.1048	0.4831	0.1483	0.181	-0.191	0.332	45.35	0.19	0.371	1164	1220	-0.833115	0.113115
comp966_c0_seq3.1	0.5708	0.1095	0.4538	0.1562	0.213	-0.14	0.355	41.21	0.198	0.371	2953	3096	-0.720414	0.097868
comp966_c0_seq4.1	0.5724	0.1094	0.4561	0.1541	0.213	-0.143	0.354	41.2	0.196	0.368	2952	3093	-0.734045	0.099256
comp966_c0_seq5.1	0.4895	0.1467	0.4082	0.1829	0.18	-0.119	0.352	43.53	0.255	0.376	611	631	-0.224406	0.049128
comp966_c0_seq5.2	0.5678	0.1075	0.4494	0.1652	0.211	-0.145	0.353	42.11	0.203	0.375	2920	3063	-0.729481	0.097943
comp966_c0_seq6.1	0.4895	0.1467	0.4082	0.1829	0.18	-0.119	0.352	43.53	0.255	0.376	611	631	-0.224406	0.049128
comp966_c0_seq6.2	0.5694	0.1075	0.4517	0.1632	0.211	-0.147	0.352	42.09	0.201	0.373	2919	3060	-0.743268	0.099346
comp966_c0_seq7.1	0.5729	0.1179	0.4418	0.1611	0.217	-0.126	0.364	42.81	0.207	0.372	2909	3047	-0.683755	0.094519
comp966_c0_seq8.1	0.5745	0.1178	0.4442	0.159	0.217	-0.129	0.363	42.78	0.205	0.369	2908	3044	-0.697569	0.095926
comp966_c0_seq9.1	0.552	0.1169	0.4536	0.1715	0.21	-0.129	0.358	42.6	0.215	0.377	2886	3029	-0.713569	0.096732
comp9683_c0_seq1.1	0.5327	0.1518	0.4115	0.188	0.228	-0.079	0.395	49.89	0.261	0.384	1607	1638	-1.03285	0.03663
comp9683_c0_seq1.2	0.5026	0.1587	0.4011	0.1935	0.196	-0.078	0.377	49.53	0.273	0.408	462	476	-0.477521	0.048319
comp971_c0_seq1.1	0.5024	0.2087	0.4221	0.1551	0.246	0.012	0.422	44.03	0.275	0.384	517	554	-0.280325	0.131769
comp97293_c0_seq1.1	0.4792	0.1319	0.4811	0.1562	0.172	-0.17	0.312	41.11	0.226	0.397	873	911	-0.415038	0.061471
comp9743_c0_seq1.1	0.3913	0.1522	0.4383	0.2378	0.16	-0.113	0.341	49.24	0.302	0.387	205	213	0.181221	0.112676
comp9743_c0_seq1.2	0.4642	0.1396	0.4257	0.1897	0.161	-0.105	0.335	50.28	0.261	0.384	310	329	0.036778	0.088146
comp9743_c0_seq2.1	0.4111	0.1818	0.412	0.2057	0.163	-0.087	0.347	50.69	0.309	0.4	579	607	0.142175	0.095552
comp9743_c0_seq3.1	0.3913	0.1522	0.4383	0.2378	0.16	-0.113	0.341	49.24	0.302	0.387	205	213	0.181221	0.112676
comp9743_c0_seq3.2	0.4642	0.1396	0.4257	0.1897	0.161	-0.105	0.335	50.28	0.261	0.384	310	329	0.036778	0.088146
comp9743_c0_seq4.1	0.4111	0.1818	0.412	0.2057	0.163	-0.087	0.347	50.69	0.309	0.4	579	607	0.142175	0.095552
comp97850_c0_seq1.1	0.4952	0.1841	0.3444	0.1625	0.193	-0.052	0.377	46.81	0.284	0.414	363	373	0.364611	0.075067
comp9785_c0_seq2.1	0.4303	0.1306	0.5208	0.1743	0.145	-0.16	0.324	44.36	0.233	0.371	417	444	-0.372973	0.06982
comp9785_c0_seq2.2	0.477	0.1463	0.512	0.1753	0.164	-0.175	0.315	47.08	0.238	0.366	483	502	-0.87251	0.091633
comp9803_c0_seq1.1	0.4787	0.1611	0.3937	0.1939	0.185	-0.086	0.363	45.27	0.277	0.379	732	756	0.029762	0.088624
comp9803_c0_seq2.1	0.4787	0.1611	0.3937	0.1939	0.185	-0.086	0.363	45.27	0.277	0.379	732	756	0.029762	0.088624
comp980_c0_seq1.1	0.4845	0.1246	0.5204	0.1469	0.184	-0.102	0.358	44.48	0.207	0.384	1295	1340	-0.595299	0.061194
comp9828_c0_seq1.1	0.44	0.12	0.518	0.1748	0.162	-0.156	0.326	46.31	0.227	0.381	423	437	-0.456522	0.066362
comp9828_c0_seq2.1	0.4382	0.1235	0.5184	0.1761	0.164	-0.152	0.329	46.37	0.23	0.383	413	427	-0.481265	0.067916
comp991_c0_seq1.1	0.5273	0.1521	0.414	0.1648	0.216	-0.059	0.391	44.59	0.243	0.372	1013	1050	-0.297619	0.086667
comp995_c0_seq1.1	0.5857	0.2143	0.36	0.0441	0.33	0.234	0.547	35.77	0.209	0.429	86	91	-0.09011	0.043956
comp997_c0_seq6.1	0.4601	0.169	0.4	0.163	0.189	-0.052	0.397	47.71	0.273	0.413	242	252	-0.357936	0.087302
comp997_c0_seq7.1	0.4601	0.169	0.4	0.163	0.189	-0.052	0.397	47.71	0.273	0.413	242	252	-0.357936	0.087302

## Sheet: 2900 no score increase summary
	0.48205	0.161993	0.431314	0.181409	0.202351	-0.0775077	0.373135	46.7598	0.264652	0.392015	748.069	777.393	-0.347654	0.0785212
title	T3s	C3s	A3s	G3s	CAI	CBI	Fop	Nc	GC3s	GC	L_sym	L_aa	Gravy	Aromo
comp100523_c0_seq1.1	0.4218	0.1659	0.4159	0.2256	0.155	-0.061	0.366	49.22	0.307	0.409	257	263	-0.293536	0.041825
comp1009_c0_seq1.1	0.5125	0.1662	0.4	0.1524	0.203	-0.096	0.377	45.14	0.253	0.391	1168	1205	-0.486058	0.071369
comp10140_c0_seq1.1	0.4385	0.2334	0.3586	0.2268	0.244	0.016	0.423	51.11	0.361	0.417	388	399	-0.230576	0.095238
comp1025_c0_seq1.1	0.4697	0.1236	0.4743	0.1809	0.176	-0.116	0.356	44.96	0.236	0.384	1092	1114	-0.535727	0.06553
comp10266_c0_seq2.1	0.507	0.1271	0.495	0.1446	0.183	-0.159	0.33	40.65	0.207	0.362	789	825	-0.523394	0.092121
comp10308_c0_seq1.1	0.4712	0.137	0.4456	0.2098	0.179	-0.134	0.344	44.19	0.265	0.398	506	533	-0.427392	0.069418
comp104553_c0_seq1.1	0.479	0.1939	0.3901	0.2337	0.202	-0.065	0.383	53.67	0.318	0.373	532	548	-0.407664	0.072993
comp104914_c0_seq1.1	0.4778	0.2704	0.3237	0.2321	0.232	0.012	0.437	52.28	0.377	0.402	332	351	-0.698575	0.116809
comp10530_c0_seq1.1	0.517	0.1548	0.3645	0.2409	0.18	-0.104	0.355	51.29	0.296	0.406	392	405	-0.29679	0.074074
comp10550_c0_seq1.1	0.5013	0.1328	0.4447	0.1729	0.205	-0.107	0.366	46.98	0.236	0.401	478	489	-0.529857	0.063395
comp10550_c0_seq2.1	0.5013	0.1328	0.4447	0.1729	0.205	-0.107	0.366	46.98	0.236	0.401	478	489	-0.529857	0.063395
comp10550_c0_seq3.1	0.5013	0.1328	0.4447	0.1729	0.205	-0.107	0.366	46.98	0.236	0.401	478	489	-0.529857	0.063395
comp105_c0_seq1.1	0.5213	0.1338	0.4234	0.1794	0.174	-0.12	0.35	41.06	0.241	0.379	1417	1477	-0.582126	0.04807
comp10611_c0_seq1.1	0.5166	0.1941	0.3744	0.1767	0.217	-0.057	0.386	46.41	0.283	0.373	2780	2924	-0.212585	0.118673
comp10611_c0_seq2.1	0.514	0.1904	0.3762	0.1812	0.215	-0.061	0.383	46.44	0.284	0.373	2774	2916	-0.207236	0.119685
comp10611_c0_seq3.1	0.4783	0.1014	0.4762	0.1639	0.162	-0.148	0.338	46.38	0.212	0.406	80	83	-0.633735	0.060241
comp10611_c0_seq3.2	0.5107	0.1948	0.3751	0.1804	0.213	-0.062	0.383	47.31	0.287	0.373	2661	2795	-0.209445	0.118784
comp1061_c0_seq1.1	0.5163	0.1144	0.4718	0.1876	0.198	-0.077	0.378	47.4	0.226	0.385	921	961	-0.896878	0.075963
comp1064_c0_seq1.1	0.4984	0.1558	0.4303	0.197	0.182	-0.107	0.357	51.55	0.265	0.38	775	800	-0.658125	0.06125
comp106641_c0_seq1.1	0.4391	0.1478	0.4258	0.2356	0.161	-0.098	0.353	51.05	0.294	0.378	269	284	-0.084859	0.109155
comp10691_c0_seq1.1	0.5058	0.135	0.4383	0.1906	0.183	-0.124	0.347	45.19	0.249	0.374	1271	1307	-0.648967	0.052793
comp10722_c0_seq1.1	0.4118	0.2471	0.3556	0.2346	0.227	0.011	0.421	49.4	0.374	0.434	107	109	-0.295413	0.073394
comp10887_c0_seq1.1	0.5055	0.1555	0.3874	0.2166	0.213	-0.052	0.386	47.16	0.282	0.383	1198	1236	-0.236003	0.085761
comp10887_c0_seq2.1	0.5055	0.1555	0.3874	0.2166	0.213	-0.052	0.386	47.16	0.282	0.383	1198	1236	-0.236003	0.085761
comp10895_c0_seq1.1	0.4817	0.1789	0.3803	0.1684	0.19	-0.029	0.391	50.15	0.279	0.408	258	277	-0.249098	0.097473
comp1092_c0_seq1.1	0.4327	0.1719	0.4486	0.2415	0.158	-0.136	0.338	51.81	0.308	0.38	426	437	-0.450343	0.086957
comp10997_c0_seq1.1	0.459	0.1574	0.4859	0.1672	0.164	-0.12	0.344	48.91	0.244	0.357	524	542	-0.253321	0.094096
comp1102_c0_seq1.1	0.505	0.1212	0.4867	0.1363	0.188	-0.08	0.367	41.07	0.2	0.362	1879	1943	-0.267215	0.092126
comp110_c0_seq1.1	0.4483	0.2759	0.3294	0.225	0.25	-0.007	0.44	50.21	0.385	0.451	109	116	-0.574138	0.086207
comp1112_c0_seq1.1	0.3905	0.2333	0.4301	0.1845	0.194	-0.054	0.384	45.59	0.331	0.408	242	259	0.190734	0.146718
comp11149_c0_seq1.1	0.4534	0.1833	0.4064	0.173	0.17	-0.103	0.351	48.55	0.286	0.398	699	721	0.000832	0.110957
comp111_c0_seq1.1	0.6062	0.0892	0.4295	0.066	0.284	0.035	0.449	33.75	0.128	0.418	376	390	-0.040769	0.064103
comp111_c0_seq3.1	0.6062	0.0892	0.4295	0.066	0.284	0.035	0.449	33.75	0.128	0.418	376	390	-0.040769	0.064103
comp111_c0_seq5.1	0.5949	0.0949	0.4644	0.0534	0.289	-0.009	0.424	33.65	0.122	0.405	370	384	-0.166146	0.075521
comp111_c0_seq6.1	0.5124	0.1491	0.4656	0.0759	0.293	0.046	0.456	36.48	0.186	0.434	377	391	-0.083887	0.079284
comp111_c0_seq7.1	0.5949	0.0949	0.4644	0.0534	0.289	-0.009	0.424	33.65	0.122	0.405	370	384	-0.166146	0.075521
comp11246_c0_seq1.1	0.5442	0.1313	0.4938	0.1413	0.227	-0.083	0.375	41.06	0.2	0.342	1064	1097	-0.494986	0.091158
comp113031_c0_seq1.1	0.4887	0.1584	0.4784	0.1667	0.215	-0.065	0.388	50.18	0.242	0.352	289	298	-0.434899	0.07047
comp1130_c0_seq1.1	0.5891	0.1194	0.4109	0.1346	0.24	-0.056	0.388	37.32	0.193	0.372	595	620	-0.278549	0.075806
comp1130_c0_seq2.1	0.6068	0.1396	0.362	0.1512	0.252	-0.048	0.399	41.69	0.219	0.377	424	438	-0.34863	0.079909
comp1130_c0_seq3.1	0.5931	0.1174	0.4022	0.1418	0.238	-0.065	0.383	36.98	0.197	0.372	595	620	-0.278549	0.075806
comp1130_c0_seq4.1	0.6068	0.1396	0.362	0.1512	0.252	-0.048	0.399	41.69	0.219	0.377	424	438	-0.34863	0.079909
comp11584_c0_seq1.1	0.4719	0.1826	0.4658	0.16	0.209	-0.029	0.404	45.82	0.262	0.394	431	454	-0.481057	0.121145
comp11627_c0_seq1.1	0.4783	0.1449	0.4034	0.1426	0.203	-0.037	0.389	45.38	0.237	0.42	772	809	0.499011	0.07293
comp11695_c0_seq1.1	0.5337	0.1578	0.4061	0.164	0.201	-0.124	0.349	43.28	0.247	0.381	827	866	-0.393649	0.112009
comp1177_c0_seq1.1	0.4429	0.2003	0.429	0.1848	0.181	-0.109	0.35	46.96	0.301	0.41	851	884	-0.349774	0.087104
comp11781_c0_seq10.1	0.5112	0.1119	0.5153	0.1394	0.2	-0.1	0.362	44.58	0.193	0.37	337	346	-0.691329	0.046243
comp11781_c0_seq9.1	0.4833	0.1078	0.5145	0.1362	0.207	-0.077	0.367	42.7	0.192	0.387	652	668	-0.448803	0.055389
comp1187_c0_seq1.1	0.4673	0.1611	0.4256	0.1914	0.151	-0.181	0.31	52.25	0.272	0.402	646	674	-0.469288	0.068249
comp1193_c0_seq1.1	0.5257	0.149	0.3974	0.1476	0.187	-0.144	0.335	41.19	0.233	0.384	1321	1382	0.007236	0.095514
comp11972_c0_seq1.1	0.4603	0.1896	0.4857	0.1568	0.21	-0.073	0.376	45.77	0.263	0.379	777	812	-0.425985	0.099754
comp1197_c0_seq1.1	0.4925	0.1498	0.3988	0.1834	0.236	-0.004	0.412	44.25	0.265	0.425	626	648	-0.243827	0.069444
comp1205_c1_seq1.1	0.477	0.1749	0.3985	0.1883	0.205	-0.05	0.378	47.1	0.283	0.413	1382	1439	-0.022307	0.066713
comp1205_c1_seq2.1	0.4837	0.1765	0.3878	0.2044	0.231	-0.003	0.412	47.77	0.291	0.406	537	567	0.008995	0.088183
comp12071_c0_seq1.1	0.4701	0.1602	0.424	0.2092	0.158	-0.136	0.327	52.24	0.279	0.373	684	699	-0.330758	0.061516
comp12389_c0_seq1.1	0.4833	0.1881	0.3474	0.1297	0.254	0.073	0.455	35.76	0.27	0.431	459	486	0.54712	0.078189
comp12401_c0_seq2.1	0.4583	0.1786	0.3974	0.1986	0.154	-0.118	0.348	56.56	0.298	0.409	198	203	-0.66404	0.044335
comp12401_c0_seq2.2	0.5053	0.145	0.453	0.1649	0.18	-0.144	0.338	43.61	0.237	0.362	557	577	-0.234489	0.095321
comp12401_c0_seq3.1	0.4583	0.1786	0.3974	0.1986	0.154	-0.118	0.348	56.56	0.298	0.409	198	203	-0.66404	0.044335
comp12401_c0_seq3.2	0.5052	0.147	0.455	0.1599	0.179	-0.149	0.332	45.08	0.235	0.362	570	589	-0.174024	0.096774
comp12583_c0_seq1.1	0.461	0.1468	0.4286	0.205	0.173	-0.137	0.34	48.66	0.275	0.395	530	550	-0.504545	0.056364
comp12633_c0_seq1.1	0.4833	0.1213	0.4966	0.1527	0.185	-0.126	0.343	44.21	0.213	0.376	1165	1220	-0.372295	0.085246
comp1269_c0_seq1.1	0.5667	0.175	0.349	0.1353	0.276	0.078	0.453	37.61	0.247	0.408	578	606	-0.160066	0.080858
comp12845_c0_seq1.1	0.5467	0.1412	0.4055	0.1444	0.215	-0.05	0.388	41.32	0.225	0.377	520	543	-0.279006	0.084715
comp12929_c0_seq1.1	0.4853	0.174	0.4488	0.1977	0.237	-0.061	0.391	47.38	0.279	0.401	499	530	-0.468868	0.116981
comp12962_c0_seq1.1	0.4946	0.172	0.3929	0.2308	0.209	-0.052	0.388	48.35	0.303	0.392	825	847	-0.541913	0.061393
comp12984_c0_seq1.1	0.5595	0.1167	0.4589	0.1657	0.214	-0.112	0.362	45.11	0.209	0.359	516	543	-0.684346	0.082873
comp12985_c0_seq1.1	0.5278	0.108	0.4653	0.1679	0.201	-0.118	0.357	44.74	0.204	0.335	392	406	-0.418719	0.073892
comp12986_c0_seq1.1	0.5283	0.1366	0.3983	0.1859	0.161	-0.125	0.341	47.66	0.249	0.373	1201	1237	-0.570817	0.046888
comp12986_c0_seq2.1	0.5283	0.1366	0.3983	0.1859	0.161	-0.125	0.341	47.66	0.249	0.373	1201	1237	-0.570817	0.046888
comp12988_c0_seq1.1	0.4855	0.1566	0.4062	0.2198	0.199	-0.125	0.348	48.01	0.284	0.398	983	1037	-0.422662	0.100289
comp12988_c0_seq2.1	0.4855	0.1566	0.4062	0.2198	0.199	-0.125	0.348	48.01	0.284	0.398	983	1037	-0.422662	0.100289
comp12988_c0_seq3.1	0.4855	0.1566	0.4062	0.2198	0.199	-0.125	0.348	48.01	0.284	0.398	983	1037	-0.422662	0.100289
comp12988_c0_seq4.1	0.4813	0.1577	0.3837	0.2414	0.205	-0.113	0.361	49.16	0.302	0.394	576	609	-0.354023	0.08867
comp12988_c0_seq5.1	0.4813	0.1577	0.3837	0.2414	0.205	-0.113	0.361	49.16	0.302	0.394	576	609	-0.354023	0.08867
comp12988_c0_seq6.1	0.4813	0.1577	0.3837	0.2414	0.205	-0.113	0.361	49.16	0.302	0.394	576	609	-0.354023	0.08867
comp13050_c0_seq1.1	0.4815	0.1667	0.3396	0.1957	0.202	0.068	0.468	43.71	0.29	0.386	62	63	0.106349	0.063492
comp132397_c0_seq1.1	0.4043	0.1489	0.5074	0.189	0.187	-0.004	0.404	52.08	0.263	0.396	171	181	-0.207182	0.077348
comp1335_c0_seq1.1	0.4432	0.1801	0.4129	0.1964	0.185	-0.106	0.349	49.2	0.299	0.421	438	453	-0.376159	0.07947
comp1335_c0_seq2.1	0.4432	0.1801	0.4129	0.1964	0.185	-0.106	0.349	49.2	0.299	0.421	438	453	-0.376159	0.07947
comp1338_c0_seq1.1	0.4583	0.1719	0.4857	0.1562	0.194	-0.125	0.364	47.82	0.251	0.366	231	238	-0.321429	0.067227
comp1343_c1_seq1.1	0.5285	0.136	0.4442	0.1542	0.201	-0.112	0.365	46.29	0.222	0.379	1696	1750	-0.506057	0.061714
comp1343_c1_seq2.1	0.5303	0.1321	0.4458	0.1514	0.201	-0.115	0.364	45.84	0.218	0.378	1773	1828	-0.51674	0.059628
comp13464_c0_seq1.1	0.4353	0.2471	0.3953	0.2484	0.241	-0.001	0.42	58.55	0.366	0.434	224	234	-0.595726	0.064103
comp1355_c0_seq3.1	0.5533	0.1536	0.3736	0.1488	0.234	-0.066	0.375	43.56	0.237	0.396	730	777	0.124196	0.123552
comp1355_c0_seq4.1	0.5609	0.1409	0.3977	0.1392	0.238	-0.105	0.359	42.68	0.218	0.394	1678	1757	-0.112066	0.108708
comp13565_c0_seq1.1	0.5313	0.167	0.3565	0.228	0.209	-0.079	0.376	46.73	0.296	0.388	638	657	-0.53242	0.097412
comp13662_c0_seq1.1	0.4634	0.1094	0.513	0.1652	0.167	-0.144	0.324	44.06	0.213	0.376	1072	1103	-0.488123	0.063463
comp13662_c0_seq12.1	0.3248	0.2222	0.3964	0.28	0.176	-0.093	0.353	55.6	0.397	0.416	136	141	0.251064	0.12766
comp13662_c0_seq14.1	0.3248	0.2222	0.3964	0.28	0.176	-0.093	0.353	55.6	0.397	0.416	136	141	0.251064	0.12766
comp13662_c0_seq2.1	0.4697	0.1269	0.4967	0.175	0.164	-0.117	0.339	45.45	0.231	0.374	1750	1807	-0.652297	0.064195
comp13726_c0_seq1.1	0.5166	0.1436	0.4483	0.1718	0.206	-0.094	0.373	46.74	0.238	0.37	694	736	-0.66644	0.084239
comp13740_c0_seq1.1	0.4254	0.1664	0.458	0.1947	0.165	-0.101	0.351	49.32	0.282	0.4	680	717	-0.309763	0.086471
comp13822_c0_seq1.1	0.4177	0.1317	0.5142	0.1583	0.167	-0.109	0.329	44.03	0.229	0.384	568	601	0.265391	0.079867
comp14026_c0_seq1.1	0.5376	0.1335	0.4864	0.1618	0.227	-0.033	0.404	43.74	0.218	0.344	685	714	-0.585154	0.102241
comp14026_c0_seq2.1	0.5376	0.1335	0.4864	0.1618	0.227	-0.033	0.404	43.74	0.218	0.344	685	714	-0.585154	0.102241
comp14065_c0_seq1.1	0.5	0.1841	0.337	0.2544	0.206	-0.138	0.346	48.84	0.33	0.428	485	503	-0.24175	0.085487
comp1408_c0_seq1.1	0.4208	0.2153	0.4222	0.1629	0.207	-0.108	0.342	45.64	0.304	0.41	474	502	0.379482	0.103586
comp14111_c0_seq1.1	0.4962	0.1464	0.4364	0.137	0.185	-0.089	0.351	43.32	0.228	0.401	618	655	-0.162748	0.076336
comp14171_c0_seq1.1	0.5218	0.1532	0.3769	0.2226	0.191	-0.095	0.365	45.62	0.283	0.37	2417	2477	-0.464392	0.07065
comp14187_c0_seq1.1	0.466	0.1152	0.4946	0.2169	0.192	-0.073	0.374	49.49	0.244	0.387	238	247	-0.48421	0.072874
comp1433_c0_seq1.1	0.4545	0.2769	0.3616	0.1995	0.239	-0.017	0.407	45.77	0.362	0.41	599	622	-0.42299	0.085209
comp1437_c0_seq1.1	0.5157	0.1442	0.427	0.1659	0.186	-0.137	0.342	44.17	0.239	0.374	1174	1213	-0.507667	0.062655
comp1437_c0_seq2.1	0.5157	0.1442	0.427	0.1659	0.186	-0.137	0.342	44.17	0.239	0.374	1174	1213	-0.507667	0.062655
comp14416_c0_seq1.1	0.4926	0.1314	0.4856	0.1414	0.195	-0.084	0.366	42.86	0.21	0.37	1065	1105	-0.270588	0.057919
comp1463_c0_seq1.1	0.5052	0.1581	0.3887	0.2301	0.206	-0.133	0.345	49.91	0.288	0.403	351	363	-0.34573	0.077135
comp14649_c0_seq1.1	0.4789	0.1514	0.4836	0.1452	0.191	-0.151	0.334	47.94	0.225	0.368	347	363	-0.110193	0.07438
comp14667_c0_seq1.1	0.445	0.1196	0.4757	0.1964	0.162	-0.164	0.314	45.03	0.243	0.396	239	256	0.260156	0.140625
comp14705_c0_seq1.1	0.491	0.1201	0.468	0.149	0.162	-0.169	0.318	44.73	0.211	0.374	758	785	-0.352866	0.081529
comp14716_c0_seq1.1	0.498	0.1777	0.3778	0.2	0.23	-0.053	0.391	45.65	0.293	0.417	645	661	-0.373222	0.043873
comp1475_c0_seq1.1	0.529	0.2031	0.3213	0.246	0.217	-0.058	0.396	49.18	0.332	0.391	555	585	-0.601709	0.068376
comp1490_c0_seq1.1	0.485	0.2186	0.3914	0.2329	0.257	0.035	0.447	48.05	0.331	0.412	447	471	-0.742888	0.089172
comp1490_c0_seq2.1	0.485	0.2186	0.3914	0.2329	0.257	0.035	0.447	48.05	0.331	0.412	447	471	-0.742888	0.089172
comp14915_c0_seq1.1	0.52	0.176	0.3144	0.2776	0.25	-0.043	0.4	43.15	0.345	0.422	325	335	-0.545373	0.053731
comp15006_c0_seq1.1	0.5521	0.1322	0.4469	0.1145	0.209	-0.079	0.371	43.12	0.193	0.374	711	750	-0.2692	0.084
comp1501_c0_seq1.1	0.5682	0.1546	0.3823	0.1678	0.221	-0.048	0.408	47.62	0.247	0.372	1066	1104	-0.885598	0.081522
comp1511_c0_seq1.1	0.4751	0.1973	0.3544	0.215	0.144	-0.183	0.301	45.3	0.318	0.398	594	622	-0.144373	0.106109
comp15123_c0_seq1.1	0.4286	0.2395	0.2933	0.3177	0.208	-0.079	0.388	57.8	0.42	0.42	281	295	-0.369153	0.091525
comp15476_c0_seq2.1	0.4286	0.1993	0.3942	0.2308	0.171	-0.149	0.333	51.1	0.331	0.379	354	368	-0.066848	0.119565
comp154_c0_seq1.1	0.4581	0.3017	0.3443	0.2035	0.301	0.123	0.496	43.47	0.38	0.423	234	244	-0.553689	0.086066
comp15546_c0_seq1.1	0.4658	0.138	0.4568	0.1905	0.184	-0.146	0.331	43.67	0.255	0.391	1106	1138	-0.267223	0.072935
comp15546_c0_seq3.1	0.4464	0.1567	0.4167	0.2068	0.186	-0.127	0.34	47.59	0.289	0.425	612	627	-0.182297	0.07177
comp15560_c0_seq1.1	0.4879	0.1102	0.4549	0.1789	0.194	-0.108	0.362	46.96	0.225	0.382	885	926	-0.266199	0.071274
comp15576_c0_seq1.1	0.4332	0.1935	0.4085	0.2152	0.199	-0.017	0.408	52.32	0.318	0.41	446	474	-0.411814	0.048523
comp15627_c0_seq1.1	0.4405	0.171	0.4612	0.1766	0.205	-0.027	0.393	45.28	0.272	0.394	875	903	-0.156257	0.083056
comp15642_c0_seq1.1	0.4917	0.1639	0.4306	0.1981	0.191	-0.049	0.396	45.32	0.272	0.406	452	475	-0.696842	0.056842
comp1573_c0_seq1.1	0.5186	0.1353	0.432	0.1861	0.193	-0.114	0.359	48.35	0.246	0.384	1408	1442	-0.668377	0.063107
comp1573_c0_seq2.1	0.5158	0.1347	0.4358	0.1887	0.191	-0.121	0.354	48.47	0.247	0.383	1391	1425	-0.662246	0.06386
comp1573_c0_seq3.1	0.5228	0.1358	0.4334	0.1905	0.194	-0.11	0.361	48.13	0.247	0.379	1378	1410	-0.724965	0.06383
comp1573_c0_seq4.1	0.52	0.1352	0.4373	0.1933	0.191	-0.117	0.356	48.25	0.248	0.378	1361	1393	-0.719383	0.064609
comp15747_c0_seq1.1	0.4723	0.1792	0.4031	0.1722	0.218	-0.036	0.4	46.39	0.281	0.415	727	755	-0.200795	0.087417
comp15747_c0_seq2.1	0.4274	0.1667	0.4348	0.1907	0.191	-0.088	0.361	44.91	0.286	0.406	280	290	-0.029655	0.096552
comp15786_c0_seq1.1	0.4469	0.1667	0.4495	0.1775	0.188	-0.042	0.395	48.21	0.272	0.413	486	509	-0.323379	0.076621
comp15961_c0_seq1.1	0.3876	0.1972	0.3442	0.2857	0.187	-0.058	0.38	56.09	0.389	0.474	519	539	-0.321707	0.074212
comp15961_c0_seq1.2	0.4797	0.1228	0.4798	0.1757	0.173	-0.134	0.347	48.01	0.231	0.398	1479	1518	-0.790975	0.059947
comp1597_c0_seq1.1	0.4912	0.193	0.3736	0.1949	0.228	-0.048	0.394	46.7	0.3	0.415	763	804	-0.261194	0.083333
comp16090_c0_seq1.1	0.469	0.1748	0.38	0.2357	0.19	-0.099	0.361	48.78	0.312	0.405	557	574	-0.195819	0.060976
comp16350_c0_seq1.1	0.4731	0.1116	0.4623	0.2222	0.161	-0.185	0.297	43.59	0.245	0.366	563	584	-0.184418	0.097603
comp16350_c0_seq2.1	0.459	0.1109	0.4817	0.2065	0.158	-0.183	0.295	43.27	0.238	0.374	1061	1094	-0.289671	0.08958
comp1637_c0_seq1.1	0.4681	0.1555	0.4068	0.1961	0.156	-0.141	0.337	48.14	0.276	0.407	709	747	-0.497457	0.048193
comp163_c1_seq1.1	0.5359	0.1157	0.4449	0.1533	0.194	-0.131	0.335	42.67	0.205	0.375	1816	1893	-0.104913	0.105652
comp163_c1_seq2.1	0.5359	0.1157	0.4449	0.1533	0.194	-0.131	0.335	42.67	0.205	0.375	1816	1893	-0.104913	0.105652
comp16493_c0_seq1.1	0.4294	0.2133	0.4057	0.1682	0.185	-0.055	0.378	51.02	0.308	0.415	429	454	-0.115639	0.0837
comp1668_c0_seq1.1	0.4962	0.1098	0.4997	0.1484	0.183	-0.116	0.349	43.05	0.199	0.358	2231	2297	-0.538659	0.064867
comp16718_c1_seq1.1	0.521	0.1136	0.4572	0.1672	0.209	-0.086	0.36	40.85	0.211	0.369	484	502	-0.032869	0.085657
comp1676_c0_seq1.1	0.5227	0.153	0.4143	0.1522	0.208	-0.106	0.36	41.82	0.237	0.374	1484	1534	-0.088396	0.104302
comp16776_c0_seq1.1	0.4764	0.1874	0.476	0.1178	0.205	-0.081	0.374	43.71	0.241	0.397	672	690	-0.526087	0.095652
comp16905_c0_seq1.1	0.5476	0.1095	0.4611	0.1468	0.204	-0.117	0.351	46.16	0.193	0.369	419	434	-0.307834	0.096774
comp17156_c0_seq1.1	0.5022	0.1389	0.4915	0.1483	0.196	-0.09	0.369	45.1	0.218	0.358	1406	1452	-0.543802	0.057851
comp171_c0_seq1.1	0.4829	0.1921	0.4388	0.1509	0.204	-0.095	0.365	43.32	0.269	0.424	677	721	-0.576976	0.104022
comp1725_c0_seq1.1	0.5435	0.1652	0.4016	0.1933	0.212	-0.056	0.384	47.37	0.265	0.371	846	879	-0.656997	0.093288
comp1725_c0_seq2.1	0.5443	0.1603	0.4006	0.203	0.21	-0.058	0.383	47.89	0.267	0.371	877	912	-0.679605	0.095395
comp1730_c0_seq9.1	0.4724	0.1871	0.369	0.1559	0.194	-0.073	0.376	51.36	0.281	0.415	466	486	0.447531	0.109053
comp17341_c0_seq1.1	0.4754	0.1071	0.4852	0.1474	0.166	-0.106	0.35	43.01	0.202	0.382	514	529	-0.437996	0.05104
comp1734_c0_seq1.1	0.5016	0.1361	0.4937	0.1374	0.21	-0.078	0.373	44.38	0.21	0.389	1122	1173	-0.566752	0.082694
comp17414_c0_seq1.1	0.5066	0.2205	0.3868	0.1615	0.294	0.057	0.466	45.06	0.293	0.412	481	503	-0.342744	0.089463
comp17414_c0_seq2.1	0.5066	0.2205	0.3868	0.1615	0.294	0.057	0.466	45.06	0.293	0.412	481	503	-0.342744	0.089463
comp17414_c0_seq3.1	0.4839	0.2581	0.3691	0.1937	0.306	0.048	0.46	45.32	0.338	0.426	485	506	-0.361858	0.090909
comp17414_c0_seq4.1	0.4839	0.2581	0.3691	0.1937	0.306	0.048	0.46	45.32	0.338	0.426	485	506	-0.361858	0.090909
comp17414_c0_seq5.1	0.5933	0.1642	0.388	0.1255	0.29	0.02	0.448	41.75	0.224	0.395	330	344	-0.499709	0.110465
comp17414_c0_seq6.1	0.5933	0.1642	0.388	0.1255	0.29	0.02	0.448	41.75	0.224	0.395	330	344	-0.499709	0.110465
comp17419_c0_seq1.1	0.4291	0.2126	0.3552	0.2417	0.252	0.071	0.457	53.66	0.358	0.419	313	329	0.016413	0.079027
comp17902_c0_seq2.1	0.4943	0.1761	0.4859	0.1515	0.23	-0.028	0.406	43.61	0.245	0.372	229	240	-0.76375	0.083333
comp17902_c0_seq4.1	0.4972	0.1808	0.4659	0.1646	0.222	-0.035	0.402	46.25	0.258	0.376	229	240	-0.76375	0.083333
comp1796_c0_seq1.1	0.5158	0.1095	0.4665	0.1444	0.188	-0.142	0.327	43.02	0.196	0.383	1229	1276	0.001097	0.101097
comp1814_c1_seq14.1	0.5962	0.1364	0.4138	0.125	0.231	-0.107	0.368	39.85	0.198	0.357	665	689	-0.697823	0.113208
comp1814_c1_seq16.1	0.5962	0.1364	0.4138	0.125	0.231	-0.107	0.368	39.85	0.198	0.357	665	689	-0.697823	0.113208
comp18277_c0_seq1.1	0.4854	0.1783	0.4371	0.1682	0.178	-0.084	0.367	50.22	0.264	0.361	937	966	-0.195031	0.082816
comp18277_c0_seq2.1	0.4575	0.1892	0.4605	0.1356	0.173	-0.096	0.356	51.59	0.256	0.375	601	623	0.082343	0.094703
comp18363_c0_seq1.1	0.4378	0.1405	0.4687	0.1994	0.189	-0.121	0.342	48.19	0.263	0.404	453	467	-0.293576	0.062099
comp18363_c0_seq3.1	0.4378	0.1405	0.4687	0.1994	0.189	-0.121	0.342	48.19	0.263	0.404	453	467	-0.293576	0.062099
comp183_c0_seq1.1	0.4659	0.1906	0.3747	0.2479	0.201	-0.102	0.366	49.08	0.333	0.421	514	547	-0.528519	0.085923
comp185_c0_seq1.1	0.4225	0.2249	0.3631	0.2259	0.21	-0.072	0.385	54.28	0.352	0.45	403	419	-0.046301	0.0358
comp1900_c0_seq1.1	0.5203	0.1338	0.4327	0.1895	0.219	-0.056	0.376	42.93	0.246	0.384	834	872	-0.422248	0.068807
comp19102_c0_seq1.1	0.4218	0.1633	0.449	0.1716	0.169	-0.033	0.383	52.14	0.269	0.404	175	185	0.061622	0.118919
comp19102_c0_seq2.1	0.4899	0.1212	0.4097	0.1852	0.148	-0.142	0.326	48.82	0.243	0.392	445	468	0.057265	0.115385
comp19188_c0_seq1.1	0.4972	0.1602	0.4917	0.1047	0.247	-0.02	0.425	44.74	0.208	0.385	226	228	-0.810965	0.04386
comp1926_c0_seq1.1	0.4012	0.1975	0.4601	0.2308	0.177	-0.094	0.365	54.63	0.327	0.429	208	215	-0.575814	0.097674
comp19273_c0_seq1.1	0.4671	0.1408	0.4749	0.1567	0.225	-0.037	0.385	43.83	0.232	0.377	530	547	-0.150274	0.036563
comp19519_c0_seq1.1	0.4206	0.1931	0.3707	0.2694	0.173	-0.067	0.367	53.86	0.356	0.418	379	390	-0.516923	0.074359
comp19551_c0_seq1.1	0.5044	0.19	0.375	0.2208	0.236	-0.047	0.397	50.2	0.309	0.383	564	587	-0.345145	0.120954
comp19551_c0_seq2.1	0.4851	0.1634	0.4381	0.2135	0.231	-0.088	0.386	46.42	0.28	0.375	264	277	-0.437184	0.086643
comp19564_c0_seq1.1	0.4898	0.1551	0.4524	0.1554	0.18	-0.134	0.336	42.42	0.24	0.372	283	296	-0.376689	0.114865
comp1960_c0_seq1.1	0.5179	0.1236	0.4522	0.187	0.184	-0.116	0.348	45.27	0.234	0.372	1903	1947	-0.729122	0.046739
comp1960_c0_seq2.1	0.5179	0.1236	0.4522	0.187	0.184	-0.116	0.348	45.27	0.234	0.372	1903	1947	-0.729122	0.046739
comp197_c0_seq1.1	0.4678	0.1905	0.4589	0.2	0.246	-0.027	0.411	45.5	0.288	0.377	462	478	-0.400837	0.089958
comp1981_c0_seq2.1	0.4531	0.1797	0.4561	0.1389	0.195	-0.143	0.372	48.14	0.257	0.391	148	157	-0.852866	0.038217
comp19843_c0_seq1.1	0.5052	0.1732	0.3779	0.191	0.21	-0.056	0.394	47.12	0.281	0.398	569	595	-0.23563	0.084034
comp1996_c0_seq1.1	0.4896	0.1319	0.5184	0.1644	0.19	-0.122	0.355	41.54	0.222	0.357	1007	1058	-0.821078	0.072779
comp20166_c0_seq1.1	0.5067	0.2036	0.3734	0.178	0.212	-0.098	0.366	46.78	0.295	0.391	954	994	-0.270523	0.105634
comp2022_c0_seq1.1	0.4757	0.1756	0.4355	0.1667	0.205	-0.077	0.377	48.68	0.263	0.388	945	976	-0.104406	0.097336
comp20248_c0_seq1.1	0.4863	0.1854	0.3557	0.2491	0.203	-0.094	0.368	49.83	0.33	0.42	397	417	-0.446523	0.076739
comp202_c0_seq1.1	0.4322	0.2027	0.4182	0.2078	0.21	-0.012	0.408	53.68	0.317	0.417	1712	1760	-0.69	0.061932
comp202_c0_seq2.1	0.4322	0.2027	0.4182	0.2078	0.21	-0.012	0.408	53.68	0.317	0.417	1712	1760	-0.69	0.061932
comp202_c0_seq3.1	0.4718	0.1238	0.4688	0.2105	0.174	-0.141	0.324	47.52	0.255	0.371	828	850	-0.430588	0.078824
comp202_c0_seq3.2	0.4322	0.2027	0.4182	0.2078	0.21	-0.012	0.408	53.68	0.317	0.417	1712	1760	-0.69	0.061932
comp202_c0_seq4.1	0.4718	0.1238	0.4688	0.2105	0.174	-0.141	0.324	47.52	0.255	0.371	828	850	-0.430588	0.078824
comp202_c0_seq4.2	0.4322	0.2027	0.4182	0.2078	0.21	-0.012	0.408	53.68	0.317	0.417	1712	1760	-0.69	0.061932
comp202_c0_seq5.1	0.4322	0.2027	0.4182	0.2078	0.21	-0.012	0.408	53.68	0.317	0.417	1712	1760	-0.69	0.061932
comp202_c0_seq6.1	0.4322	0.2027	0.4182	0.2078	0.21	-0.012	0.408	53.68	0.317	0.417	1712	1760	-0.69	0.061932
comp20331_c0_seq1.1	0.4387	0.1675	0.3934	0.2455	0.202	-0.08	0.359	50.1	0.32	0.422	518	540	-0.135926	0.038889
comp20332_c0_seq1.1	0.4598	0.1931	0.3699	0.1753	0.179	-0.096	0.345	51.03	0.3	0.397	493	515	0.239223	0.081553
comp2047_c0_seq1.1	0.5518	0.127	0.4242	0.1646	0.182	-0.178	0.325	45.3	0.219	0.361	1537	1591	-0.464551	0.091138
comp2053_c0_seq1.1	0.5	0.1161	0.4565	0.1556	0.172	-0.113	0.339	44.8	0.213	0.375	953	988	-0.340486	0.053644
comp20547_c0_seq13.1	0.5012	0.1894	0.3393	0.26	0.219	-0.134	0.354	57.93	0.327	0.381	480	501	-0.388024	0.103792
comp20651_c0_seq1.1	0.3687	0.2074	0.3894	0.3141	0.24	-0.003	0.425	46.1	0.395	0.423	266	279	-0.149462	0.096774
comp20690_c0_seq1.1	0.513	0.1506	0.4465	0.1529	0.242	-0.017	0.407	46.35	0.232	0.38	669	693	-0.176912	0.069264
comp2073_c0_seq1.1	0.5153	0.1397	0.4667	0.1286	0.256	-0.046	0.401	38.72	0.209	0.388	282	298	-0.202349	0.090604
comp2085_c0_seq1.1	0.4971	0.1306	0.4711	0.1714	0.201	-0.062	0.39	46.94	0.233	0.387	1103	1134	-0.860229	0.056437
comp20912_c0_seq1.1	0.4814	0.1948	0.3779	0.2132	0.237	-0.013	0.412	51.09	0.313	0.428	434	449	-0.321604	0.071269
comp2096_c0_seq1.1	0.4219	0.2159	0.418	0.2172	0.157	-0.216	0.304	47.94	0.33	0.392	342	355	-0.42338	0.087324
comp209_c0_seq3.1	0.541	0.1572	0.41	0.1145	0.227	-0.04	0.401	39.95	0.217	0.379	1197	1257	-0.241448	0.075577
comp209_c0_seq4.1	0.5246	0.1633	0.4013	0.1354	0.221	-0.043	0.4	41.06	0.237	0.384	1192	1255	-0.251155	0.076494
comp209_c0_seq5.1	0.5763	0.0919	0.4638	0.1019	0.193	-0.092	0.371	37.73	0.151	0.36	797	834	-0.383693	0.058753
comp209_c0_seq6.1	0.5725	0.1296	0.4311	0.1027	0.224	-0.016	0.416	38.51	0.182	0.374	779	814	-0.331204	0.063882
comp209_c0_seq7.1	0.5776	0.091	0.454	0.1025	0.192	-0.097	0.366	38.7	0.151	0.356	787	821	-0.351644	0.057247
comp209_c0_seq8.1	0.5739	0.1291	0.4211	0.1032	0.223	-0.02	0.411	39.84	0.183	0.371	769	801	-0.297503	0.062422
comp2104_c0_seq1.1	0.5134	0.092	0.5019	0.1885	0.199	-0.12	0.348	42.63	0.206	0.38	339	360	-0.240833	0.111111
comp2106_c0_seq1.1	0.4315	0.1781	0.4599	0.2213	0.182	-0.073	0.367	50.86	0.3	0.398	360	375	-0.362933	0.08
comp21096_c0_seq1.1	0.4348	0.1908	0.4343	0.1936	0.223	-0.037	0.392	48.09	0.297	0.405	1030	1079	-0.068119	0.07507
comp2121_c0_seq1.1	0.5216	0.1153	0.403	0.2451	0.157	-0.181	0.309	42.45	0.267	0.366	431	446	-0.497982	0.078475
comp21366_c0_seq1.1	0.4774	0.1765	0.4478	0.1903	0.246	-0.045	0.398	49.38	0.28	0.395	585	604	-0.537252	0.082781
comp2150_c0_seq1.1	0.4691	0.1418	0.4256	0.2	0.196	-0.044	0.383	48.82	0.269	0.426	472	482	-0.359959	0.072614
comp21536_c0_seq1.1	0.4844	0.1406	0.5053	0.1421	0.233	-0.076	0.384	46.86	0.219	0.413	242	251	-0.595219	0.075697
comp21765_c0_seq1.1	0.4021	0.1957	0.448	0.2103	0.182	-0.056	0.377	54.61	0.316	0.403	329	344	-0.388372	0.069767
comp2176_c0_seq1.1	0.4021	0.1851	0.4391	0.1395	0.162	-0.087	0.359	48.95	0.275	0.409	320	326	-0.172699	0.039877
comp21966_c0_seq1.1	0.4245	0.1909	0.3917	0.231	0.202	-0.033	0.39	49.32	0.328	0.435	418	436	-0.293119	0.059633
comp22234_c0_seq1.1	0.3889	0.2778	0.4444	0.1471	0.256	0.105	0.511	53.1	0.333	0.429	45	49	-0.461225	0.183673
comp2242_c0_seq1.1	0.5417	0.1296	0.4448	0.1556	0.246	-0.036	0.389	41.19	0.216	0.375	4905	5148	-0.2358	0.091103
comp2252_c0_seq1.1	0.4774	0.1094	0.4822	0.1747	0.161	-0.181	0.304	48.23	0.215	0.36	841	865	-0.110405	0.079769
comp22544_c0_seq1.1	0.4526	0.1961	0.4145	0.1991	0.192	-0.08	0.372	46.91	0.305	0.385	581	596	-0.439933	0.067114
comp22575_c0_seq1.1	0.4927	0.1171	0.4411	0.1504	0.179	-0.096	0.363	44.51	0.215	0.384	720	732	-0.253689	0.045082
comp22755_c0_seq1.1	0.4104	0.1833	0.4529	0.1946	0.156	-0.135	0.335	49.77	0.298	0.393	561	597	-0.224791	0.107203
comp22794_c0_seq3.1	0.3784	0.1351	0.5	0.1857	0.162	-0.134	0.333	45.72	0.256	0.381	90	97	-0.314433	0.030928
comp22828_c0_seq1.1	0.529	0.1972	0.3747	0.1742	0.254	0.017	0.427	46.58	0.283	0.386	520	552	-0.35616	0.070652
comp229_c0_seq1.1	0.5844	0.1234	0.4574	0.0984	0.259	-0.07	0.393	38.91	0.172	0.384	2147	2251	-0.492626	0.078632
comp23086_c0_seq1.1	0.5022	0.1137	0.483	0.1329	0.172	-0.127	0.339	42.23	0.194	0.361	1394	1433	-0.281647	0.050942
comp23271_c0_seq1.1	0.4816	0.1322	0.4455	0.203	0.193	-0.1	0.348	46.62	0.256	0.398	2384	2491	-0.382296	0.079085
comp2337_c0_seq1.1	0.4735	0.2061	0.3873	0.1505	0.177	-0.074	0.372	47.11	0.283	0.368	554	580	0.031035	0.115517
comp23388_c0_seq1.1	0.5052	0.1409	0.444	0.167	0.192	-0.099	0.357	49.61	0.238	0.383	698	745	-0.443087	0.091275
comp2342_c0_seq1.1	0.4582	0.1504	0.4631	0.1571	0.174	-0.113	0.356	44.58	0.245	0.381	503	520	-0.3925	0.067308
comp236_c0_seq1.1	0.5237	0.1709	0.376	0.1741	0.254	-0.01	0.402	42.98	0.266	0.399	1079	1132	-0.014134	0.086572
comp23792_c0_seq1.1	0.3648	0.239	0.3671	0.2148	0.173	-0.09	0.366	53.57	0.376	0.44	186	191	-0.097906	0.036649
comp2380_c0_seq3.1	0.556	0.1575	0.3758	0.1682	0.209	-0.076	0.39	49.45	0.249	0.392	626	657	-0.571385	0.074581
comp2380_c0_seq8.1	0.5163	0.1494	0.3629	0.1799	0.188	-0.096	0.374	47.35	0.263	0.403	779	822	-0.404866	0.072993
comp2380_c0_seq9.1	0.556	0.1575	0.3758	0.1682	0.209	-0.076	0.39	49.45	0.249	0.392	626	657	-0.571385	0.074581
comp2396_c1_seq1.1	0.5245	0.1593	0.4398	0.1625	0.208	-0.05	0.398	45.91	0.244	0.369	505	518	-0.544015	0.07529
comp2396_c1_seq2.1	0.5405	0.154	0.4341	0.1608	0.219	-0.041	0.405	45.9	0.238	0.368	479	492	-0.627033	0.077236
comp23977_c0_seq1.1	0.4388	0.1755	0.4866	0.1568	0.181	-0.069	0.365	49.08	0.256	0.372	523	545	-0.103119	0.106422
comp2408_c0_seq1.1	0.5689	0.0659	0.3987	0.1533	0.157	-0.205	0.317	39.93	0.175	0.377	378	392	-0.607143	0.030612
comp2408_c0_seq2.1	0.563	0.0802	0.4184	0.1171	0.167	-0.177	0.337	39.32	0.161	0.379	596	620	-0.577903	0.035484
comp2409_c0_seq1.1	0.5217	0.1266	0.4172	0.1285	0.219	-0.03	0.394	41.55	0.207	0.406	990	1046	0.169407	0.054493
comp24266_c0_seq1.1	0.5158	0.15	0.4587	0.1108	0.19	-0.114	0.343	44.89	0.205	0.38	449	474	-0.016878	0.094937
comp24266_c0_seq2.1	0.4785	0.1772	0.437	0.1349	0.184	-0.108	0.346	48.12	0.248	0.403	468	501	-0.062475	0.091816
comp24266_c0_seq3.1	0.5	0.1489	0.4324	0.1581	0.201	-0.098	0.35	49.2	0.239	0.382	440	467	0.046467	0.100642
comp24266_c0_seq4.1	0.4629	0.1765	0.4116	0.1791	0.193	-0.093	0.353	47.53	0.281	0.404	459	494	-0.003239	0.097166
comp24282_c0_seq1.1	0.4828	0.1379	0.4176	0.2257	0.177	-0.059	0.382	45.41	0.276	0.379	591	612	-0.487909	0.068627
comp24282_c0_seq2.1	0.4828	0.1379	0.4176	0.2257	0.177	-0.059	0.382	45.41	0.276	0.379	591	612	-0.487909	0.068627
comp24282_c0_seq3.1	0.4681	0.1827	0.3795	0.2278	0.195	-0.022	0.406	51.88	0.315	0.405	951	991	-0.55893	0.072654
comp24388_c0_seq1.1	0.4689	0.1196	0.4749	0.197	0.209	-0.1	0.356	44.21	0.245	0.392	523	548	-0.387591	0.087591
comp2441_c0_seq1.1	0.498	0.1767	0.3243	0.2788	0.203	-0.088	0.362	52.56	0.342	0.434	298	314	-0.470064	0.101911
comp24472_c0_seq1.1	0.4428	0.1531	0.4684	0.1851	0.213	-0.077	0.363	47.42	0.263	0.416	647	684	-0.222368	0.100877
comp24485_c0_seq1.1	0.4868	0.1513	0.4275	0.1719	0.232	-0.012	0.416	45.15	0.253	0.414	178	187	-0.271123	0.090909
comp2466_c0_seq1.1	0.5212	0.1403	0.4213	0.1372	0.255	0.029	0.421	40.83	0.221	0.406	534	550	-0.103455	0.072727
comp2470_c0_seq1.1	0.4967	0.1955	0.4119	0.1893	0.259	-0.007	0.415	41.83	0.291	0.395	998	1047	-0.327985	0.067813
comp24715_c0_seq1.1	0.4816	0.1562	0.4765	0.1412	0.198	-0.089	0.38	49.18	0.231	0.385	579	597	-0.713735	0.053601
comp24726_c0_seq1.1	0.4441	0.1899	0.438	0.2122	0.191	-0.048	0.393	51.05	0.301	0.396	445	459	-0.348584	0.087146
comp2494_c0_seq3.1	0.4714	0.128	0.5057	0.1369	0.194	-0.109	0.343	43.43	0.205	0.388	785	817	-0.098286	0.079559
comp2494_c0_seq4.1	0.482	0.1361	0.4982	0.1287	0.193	-0.1	0.347	42.26	0.205	0.381	723	756	-0.030556	0.083333
comp25041_c0_seq1.1	0.4478	0.1676	0.4145	0.2099	0.2	-0.004	0.406	47.06	0.292	0.403	456	467	-0.094432	0.038544
comp25079_c0_seq1.1	0.4265	0.1792	0.4155	0.2091	0.156	-0.098	0.354	56.78	0.307	0.43	342	351	-0.467237	0.062678
comp2512_c0_seq1.1	0.4718	0.1691	0.4292	0.1242	0.186	-0.024	0.393	49.15	0.24	0.402	797	818	0.042298	0.06357
comp25290_c0_seq1.1	0.4083	0.2339	0.3798	0.2143	0.196	-0.068	0.379	54.01	0.356	0.463	261	273	-0.301831	0.095238
comp25322_c0_seq1.1	0.4855	0.1455	0.4547	0.1983	0.21	-0.056	0.382	45.79	0.258	0.371	678	700	-0.518714	0.074286
comp2543_c0_seq1.1	0.4517	0.2399	0.3698	0.1774	0.204	-0.09	0.365	51	0.332	0.437	364	383	-0.517232	0.117493
comp2557_c2_seq5.1	0.4988	0.1639	0.4119	0.1931	0.201	-0.078	0.371	45.25	0.275	0.407	1039	1077	-0.531755	0.077994
comp256_c0_seq1.1	0.4714	0.1467	0.4988	0.1507	0.196	-0.082	0.369	43.93	0.229	0.367	1067	1092	-0.45293	0.083333
comp256_c0_seq2.1	0.4759	0.1493	0.4938	0.1448	0.196	-0.078	0.371	43.85	0.227	0.369	1062	1090	-0.422752	0.083486
comp25871_c0_seq1.1	0.458	0.1557	0.4342	0.1684	0.171	-0.086	0.353	44.38	0.259	0.393	761	808	0.037871	0.094059
comp25895_c0_seq1.1	0.5123	0.1461	0.4328	0.1848	0.184	-0.082	0.362	48.8	0.247	0.361	583	601	-0.380033	0.076539
comp25895_c0_seq2.1	0.5123	0.1461	0.4328	0.1848	0.184	-0.082	0.362	48.8	0.247	0.361	583	601	-0.380033	0.076539
comp2628_c0_seq1.1	0.6401	0.1083	0.4181	0.0797	0.276	0.015	0.427	36.38	0.147	0.379	382	397	-0.335013	0.065491
comp2628_c0_seq2.1	0.5559	0.1502	0.3893	0.1648	0.265	0.007	0.424	40.84	0.241	0.403	382	397	-0.350882	0.06801
comp2628_c0_seq3.1	0.6234	0.1044	0.4013	0.1191	0.274	-0.009	0.413	36.67	0.172	0.389	383	397	-0.319396	0.065491
comp2628_c0_seq4.1	0.6278	0.1073	0.3826	0.1309	0.273	-0.023	0.405	36.96	0.183	0.39	383	397	-0.31864	0.065491
comp2643_c0_seq1.1	0.4662	0.1588	0.4242	0.1736	0.19	-0.159	0.324	43.28	0.263	0.407	339	347	0.065994	0.066282
comp26506_c0_seq1.1	0.4808	0.1615	0.4302	0.2049	0.212	-0.042	0.402	47.18	0.28	0.396	328	338	-0.403255	0.073964
comp26667_c0_seq1.1	0.3544	0.3797	0.3506	0.1571	0.182	-0.033	0.396	48.1	0.427	0.428	96	99	-0.360606	0.090909
comp27072_c0_seq1.1	0.5207	0.1579	0.3904	0.1711	0.201	-0.097	0.364	45.48	0.259	0.387	648	672	-0.355952	0.077381
comp27191_c0_seq1.1	0.5607	0.141	0.434	0.1222	0.253	0.015	0.425	42	0.204	0.386	372	389	-0.354756	0.105398
comp27209_c0_seq1.1	0.4429	0.1938	0.4179	0.2	0.217	-0.052	0.374	50.48	0.304	0.39	345	365	0.141918	0.117808
comp27385_c0_seq1.1	0.4762	0.2338	0.3491	0.2222	0.21	-0.013	0.408	52.36	0.348	0.412	282	304	-0.328618	0.111842
comp27399_c0_seq1.1	0.4692	0.1859	0.4219	0.1972	0.204	-0.045	0.388	47.35	0.293	0.397	1143	1183	-0.361707	0.060862
comp27533_c0_seq1.1	0.539	0.138	0.4697	0.1313	0.259	-0.005	0.418	43.14	0.203	0.359	787	825	-0.361697	0.071515
comp2753_c0_seq2.1	0.4628	0.1694	0.4547	0.1935	0.197	-0.096	0.37	51.14	0.275	0.384	600	627	-0.647847	0.066986
comp27649_c0_seq1.1	0.4414	0.2042	0.4469	0.1728	0.233	-0.023	0.407	49.26	0.293	0.403	410	430	-0.192093	0.081395
comp2772_c0_seq1.1	0.5353	0.1114	0.4674	0.168	0.172	-0.114	0.362	44.95	0.213	0.365	478	498	-0.985542	0.078313
comp2772_c0_seq1.2	0.5223	0.1324	0.425	0.1976	0.161	-0.114	0.353	45.3	0.251	0.359	2757	2824	-0.858746	0.044263
comp2772_c0_seq2.1	0.5353	0.1114	0.4674	0.168	0.172	-0.114	0.362	44.95	0.213	0.365	478	498	-0.985542	0.078313
comp2772_c0_seq2.2	0.5223	0.1324	0.425	0.1976	0.161	-0.114	0.353	45.3	0.251	0.359	2757	2824	-0.858746	0.044263
comp277_c0_seq1.1	0.4986	0.1543	0.427	0.2143	0.226	-0.055	0.391	50.62	0.279	0.402	470	482	-0.627593	0.068465
comp27839_c0_seq5.1	0.4763	0.1051	0.4792	0.1798	0.158	-0.118	0.352	43.71	0.223	0.408	1435	1485	-1.00801	0.053199
comp2785_c0_seq1.1	0.4661	0.1491	0.4637	0.1794	0.182	-0.111	0.35	49.71	0.253	0.395	880	917	-0.396838	0.088332
comp28040_c0_seq1.1	0.5457	0.1091	0.4324	0.1349	0.195	-0.076	0.376	42.83	0.191	0.392	524	544	-0.405331	0.082721
comp2822_c0_seq1.1	0.4457	0.1603	0.4522	0.1672	0.181	-0.063	0.368	48.3	0.259	0.396	432	461	0.195878	0.095445
comp2822_c0_seq2.1	0.4718	0.14	0.4634	0.1471	0.169	-0.093	0.351	46.44	0.227	0.38	516	548	0.019526	0.083942
comp28346_c0_seq1.1	0.4679	0.1571	0.4508	0.189	0.226	-0.008	0.408	49.44	0.266	0.397	764	789	-0.379594	0.046895
comp2839_c0_seq1.1	0.5099	0.1437	0.4517	0.1447	0.218	-0.019	0.399	46.2	0.226	0.404	421	439	-0.390205	0.079727
comp28671_c0_seq1.1	0.454	0.1954	0.4121	0.2171	0.247	0.023	0.434	52.73	0.319	0.428	226	237	-0.270886	0.07173
comp28685_c0_seq1.1	0.4071	0.1445	0.4715	0.2383	0.166	-0.183	0.307	46.5	0.295	0.407	407	421	-0.382898	0.090261
comp2882_c0_seq1.1	0.525	0.1114	0.4634	0.1362	0.192	-0.093	0.354	44.1	0.192	0.378	1049	1088	-0.148346	0.078125
comp2882_c0_seq2.1	0.525	0.1114	0.4634	0.1362	0.192	-0.093	0.354	44.1	0.192	0.378	1049	1088	-0.148346	0.078125
comp288_c0_seq1.1	0.4924	0.1905	0.4129	0.17	0.222	-0.011	0.407	45.08	0.279	0.392	1391	1450	-0.363448	0.06069
comp28940_c0_seq1.1	0.485	0.1856	0.3671	0.156	0.291	0.012	0.432	43.2	0.276	0.4	192	196	0.182653	0.061224
comp28940_c0_seq2.1	0.4431	0.2156	0.3846	0.1594	0.277	0.014	0.432	43.38	0.302	0.401	192	196	0.179592	0.061224
comp2898_c0_seq1.1	0.4276	0.1519	0.4679	0.2078	0.178	-0.122	0.351	42.48	0.276	0.388	348	362	-0.078177	0.058011
comp29137_c0_seq1.1	0.5491	0.1419	0.4239	0.1911	0.241	-0.03	0.407	40.38	0.248	0.373	1183	1232	-0.489854	0.099838
comp29331_c0_seq1.1	0.4972	0.1161	0.4525	0.1593	0.169	-0.144	0.316	45.3	0.213	0.365	809	843	0.043772	0.073547
comp29331_c0_seq2.1	0.4927	0.1163	0.4466	0.1586	0.17	-0.136	0.321	44.95	0.215	0.372	783	816	0.058946	0.068627
comp29553_c0_seq1.1	0.4615	0.1868	0.3552	0.2807	0.223	-0.02	0.407	53.17	0.355	0.431	231	238	-0.241597	0.084034
comp29615_c0_seq1.1	0.519	0.1869	0.3755	0.1976	0.22	-0.042	0.407	45.32	0.291	0.389	354	362	-0.867127	0.058011
comp29629_c0_seq10.1	0.488	0.1717	0.4276	0.1978	0.19	-0.097	0.374	45.46	0.28	0.412	775	807	-0.813755	0.084263
comp2964_c0_seq1.1	0.5383	0.1341	0.4099	0.1778	0.198	-0.086	0.373	44.82	0.239	0.376	1387	1433	-0.58402	0.071877
comp2989_c0_seq1.1	0.3867	0.2109	0.4091	0.2377	0.177	-0.086	0.357	47.61	0.351	0.436	319	338	-0.221893	0.059172
comp2989_c0_seq2.1	0.3867	0.2109	0.4091	0.2377	0.177	-0.086	0.357	47.61	0.351	0.436	319	338	-0.221893	0.059172
comp2989_c0_seq3.1	0.3867	0.2109	0.4091	0.2377	0.177	-0.086	0.357	47.61	0.351	0.436	319	338	-0.221893	0.059172
comp29964_c0_seq1.1	0.4778	0.1756	0.4132	0.1951	0.231	-0.025	0.399	48.12	0.286	0.4	581	596	-0.158389	0.048658
comp30008_c0_seq1.1	0.4495	0.1516	0.4492	0.2073	0.171	-0.082	0.362	48.01	0.276	0.415	453	476	-0.560294	0.081933
comp30010_c0_seq2.1	0.5092	0.1209	0.434	0.1878	0.162	-0.14	0.336	46.75	0.237	0.375	333	340	-0.541176	0.055882
comp301_c0_seq1.1	0.4419	0.1536	0.4532	0.1411	0.19	-0.1	0.357	45.66	0.239	0.423	314	323	-0.054799	0.043344
comp301_c0_seq2.1	0.4404	0.1514	0.4777	0.1327	0.193	-0.097	0.359	47.12	0.225	0.414	262	270	0.001481	0.037037
comp3025_c0_seq1.1	0.4186	0.2016	0.437	0.1636	0.168	-0.131	0.333	44.64	0.293	0.415	150	160	-0.184375	0.1375
comp30419_c0_seq1.1	0.5137	0.2022	0.4032	0.1111	0.256	0.027	0.453	45.33	0.249	0.419	225	230	-0.476087	0.026087
comp30419_c0_seq2.1	0.5191	0.2022	0.3817	0.1279	0.251	0.02	0.449	46.13	0.262	0.425	225	230	-0.477391	0.026087
comp3047_c0_seq1.1	0.4917	0.2518	0.4127	0.1405	0.247	0	0.429	45.1	0.298	0.389	527	555	-0.281081	0.099099
comp30487_c0_seq1.1	0.4505	0.1126	0.5309	0.1826	0.162	-0.121	0.347	46.05	0.221	0.354	294	309	-0.521359	0.074434
comp305_c0_seq1.1	0.5197	0.19	0.3436	0.1942	0.226	-0.019	0.402	46.54	0.299	0.421	562	587	-0.240545	0.069847
comp3068_c0_seq1.1	0.45	0.1233	0.5798	0.1488	0.208	-0.104	0.369	45.5	0.204	0.362	393	404	-0.540594	0.074257
comp30869_c0_seq1.1	0.5211	0.1449	0.3862	0.1694	0.242	0.043	0.439	43.9	0.25	0.411	615	634	-0.094164	0.028391
comp3092_c0_seq1.1	0.5152	0.1188	0.4539	0.1362	0.205	-0.112	0.356	43.02	0.2	0.365	2191	2250	-0.241911	0.086222
comp3103_c0_seq1.1	0.4574	0.1738	0.4319	0.15	0.207	0.017	0.418	47.37	0.262	0.407	325	335	0.10806	0.059701
comp3104_c0_seq1.1	0.4354	0.1871	0.4318	0.2231	0.179	-0.091	0.368	45.94	0.311	0.384	351	368	-0.457065	0.089674
comp31181_c0_seq8.1	0.4222	0.2216	0.3826	0.2274	0.189	-0.116	0.356	52.88	0.353	0.417	402	424	-0.390094	0.096698
comp3155_c0_seq1.1	0.518	0.1781	0.3704	0.1628	0.23	-0.074	0.377	44.55	0.268	0.399	1030	1072	0.0625	0.11194
comp3155_c0_seq2.1	0.5196	0.1739	0.3895	0.1401	0.23	-0.076	0.375	43.73	0.25	0.395	1060	1103	0.057389	0.109701
comp31611_c0_seq1.1	0.5207	0.1113	0.4648	0.2205	0.194	-0.109	0.359	45.64	0.244	0.371	911	944	-0.67839	0.09322
comp31611_c0_seq2.1	0.5133	0.1276	0.4632	0.2076	0.214	-0.089	0.375	44.7	0.248	0.377	921	951	-0.646793	0.092534
comp31714_c0_seq1.1	0.4154	0.3	0.264	0.2479	0.273	0.101	0.477	61	0.439	0.49	155	162	-0.208642	0.055556
comp3177_c0_seq1.1	0.4301	0.1427	0.4697	0.2025	0.183	-0.082	0.362	49.82	0.268	0.406	1249	1281	-0.31936	0.064012
comp31812_c0_seq1.1	0.4883	0.1802	0.4141	0.2069	0.219	-0.029	0.396	44.8	0.292	0.381	1382	1443	-0.450935	0.090783
comp3188_c0_seq1.1	0.4415	0.1245	0.5309	0.1558	0.167	-0.144	0.317	42.74	0.215	0.355	627	648	0.049537	0.098765
comp3252_c0_seq1.1	0.4564	0.1541	0.5301	0.1282	0.192	-0.124	0.34	44.06	0.218	0.401	426	440	-0.384546	0.090909
comp32710_c0_seq1.1	0.4742	0.1831	0.4069	0.203	0.239	0.002	0.424	47.82	0.3	0.407	526	551	-0.458076	0.101633
comp32873_c0_seq1.1	0.4319	0.1784	0.3821	0.2347	0.171	-0.036	0.389	50.08	0.327	0.409	257	264	-0.356061	0.049242
comp32873_c0_seq1.2	0.4091	0.1364	0.5	0.1525	0.148	-0.093	0.34	46.01	0.235	0.399	153	162	0.021605	0.049383
comp32873_c0_seq2.1	0.4653	0.139	0.4387	0.1705	0.172	-0.071	0.365	43.86	0.248	0.407	395	410	-0.232927	0.039024
comp32969_c0_seq1.1	0.4306	0.1993	0.3755	0.2695	0.203	-0.084	0.369	51.85	0.357	0.416	350	362	-0.062707	0.077348
comp32969_c0_seq2.1	0.4306	0.1993	0.3755	0.2695	0.203	-0.084	0.369	51.85	0.357	0.416	350	362	-0.062707	0.077348
comp33053_c0_seq1.1	0.482	0.1856	0.4441	0.1667	0.228	-0.049	0.401	48.47	0.27	0.41	456	471	-0.470064	0.067941
comp3350_c0_seq1.1	0.4443	0.1476	0.4803	0.159	0.146	-0.15	0.318	44.58	0.239	0.369	773	804	0.026368	0.087065
comp3354_c0_seq1.1	0.4935	0.1348	0.4674	0.1771	0.181	-0.107	0.353	44.26	0.238	0.381	2029	2114	-0.685194	0.061022
comp335_c0_seq1.1	0.4754	0.1533	0.4476	0.1815	0.19	-0.148	0.324	43.23	0.258	0.389	1091	1129	-0.315766	0.070859
comp335_c0_seq2.1	0.4708	0.1551	0.4516	0.1835	0.191	-0.147	0.325	43.28	0.26	0.39	1089	1127	-0.319787	0.071872
comp335_c0_seq3.1	0.4685	0.1719	0.4377	0.1841	0.195	-0.13	0.335	44.24	0.274	0.389	1067	1104	-0.319837	0.072464
comp335_c0_seq4.1	0.455	0.1869	0.4345	0.1891	0.197	-0.114	0.347	46.23	0.289	0.393	1067	1104	-0.313315	0.076087
comp335_c0_seq5.1	0.4639	0.1738	0.4417	0.1862	0.195	-0.129	0.335	44.29	0.276	0.39	1065	1102	-0.323957	0.073503
comp335_c0_seq6.1	0.4502	0.1889	0.4386	0.1912	0.198	-0.113	0.347	46.57	0.291	0.394	1065	1102	-0.317423	0.077132
comp335_c0_seq7.1	0.4665	0.1668	0.4477	0.1759	0.194	-0.141	0.33	44.31	0.265	0.393	1091	1129	-0.309743	0.072631
comp335_c0_seq8.1	0.462	0.1687	0.4517	0.1778	0.194	-0.14	0.331	44.53	0.267	0.394	1089	1127	-0.313753	0.073647
comp3361_c0_seq1.1	0.5127	0.1929	0.3673	0.1592	0.239	-0.031	0.395	46.19	0.278	0.412	479	498	-0.01747	0.076305
comp3366_c0_seq1.1	0.5112	0.1518	0.4368	0.1585	0.18	-0.139	0.347	46.88	0.237	0.39	518	540	-0.409259	0.112963
comp3366_c0_seq2.1	0.5112	0.1518	0.4368	0.1585	0.18	-0.139	0.347	46.88	0.237	0.39	518	540	-0.409259	0.112963
comp34140_c0_seq1.1	0.4375	0.1587	0.4289	0.2385	0.198	-0.116	0.341	46.58	0.301	0.4	528	546	-0.125641	0.034799
comp34231_c0_seq1.1	0.4491	0.2073	0.4262	0.1726	0.225	-0.035	0.403	48.15	0.296	0.392	628	664	-0.025151	0.123494
comp34426_c0_seq1.1	0.4836	0.1776	0.4342	0.1856	0.21	-0.052	0.379	50.2	0.277	0.385	372	390	-0.443846	0.084615
comp3445_c0_seq2.1	0.4606	0.1783	0.3907	0.2068	0.158	-0.092	0.357	49.6	0.299	0.405	789	819	-0.263858	0.09768
comp344_c0_seq1.1	0.4825	0.164	0.4298	0.174	0.187	-0.086	0.371	48.19	0.263	0.381	898	926	-0.517387	0.047516
comp34677_c2_seq1.1	0.4884	0.1532	0.43	0.2022	0.189	-0.096	0.369	43.94	0.268	0.376	407	423	-0.461466	0.082742
comp34683_c0_seq1.1	0.5043	0.1578	0.3563	0.2253	0.186	-0.11	0.35	45.7	0.295	0.405	1082	1121	-0.351829	0.074041
comp348_c0_seq1.1	0.5305	0.1753	0.3615	0.1652	0.211	-0.03	0.407	46.39	0.268	0.414	786	826	-0.387046	0.056901
comp350_c1_seq1.1	0.4505	0.209	0.3926	0.1717	0.213	-0.01	0.389	47.77	0.302	0.402	871	907	0.296803	0.08269
comp3510_c0_seq1.1	0.5398	0.2159	0.3251	0.1626	0.297	0.096	0.462	39.87	0.295	0.41	465	481	-0.221622	0.081081
comp35319_c0_seq1.1	0.4873	0.1878	0.3757	0.2542	0.255	-0.05	0.398	55.03	0.329	0.424	249	257	-0.398054	0.101167
comp3542_c0_seq1.1	0.4777	0.1801	0.3805	0.218	0.165	-0.121	0.354	49.5	0.307	0.412	789	825	-0.519394	0.09697
comp3584_c0_seq1.1	0.4914	0.1252	0.4291	0.1082	0.214	-0.023	0.391	42.81	0.194	0.397	705	742	0.695148	0.083558
comp36204_c0_seq1.1	0.5037	0.1455	0.4444	0.2128	0.215	-0.073	0.391	43.34	0.262	0.375	340	348	-0.535632	0.074713
comp36249_c0_seq1.1	0.507	0.1408	0.425	0.2171	0.218	-0.031	0.399	54.71	0.275	0.416	193	202	-0.849505	0.059406
comp3646_c0_seq1.1	0.5043	0.1656	0.4025	0.1974	0.182	-0.097	0.359	47.27	0.273	0.365	2358	2429	-0.335694	0.082338
comp3650_c0_seq1.1	0.5044	0.1991	0.3824	0.1176	0.25	0.014	0.429	42.24	0.259	0.447	259	276	-0.278261	0.07971
comp365_c0_seq1.1	0.5025	0.1583	0.4183	0.1562	0.236	0.003	0.425	45.8	0.25	0.41	492	512	-0.363281	0.099609
comp3678_c0_seq1.1	0.4338	0.2022	0.3514	0.2607	0.211	-0.079	0.359	48.47	0.362	0.439	337	358	-0.156983	0.075419
comp3681_c0_seq1.1	0.49	0.1741	0.4141	0.2179	0.218	-0.07	0.379	46.62	0.293	0.386	808	831	-0.407341	0.09627
comp36906_c0_seq1.1	0.4343	0.1737	0.4378	0.1983	0.176	-0.103	0.362	49.82	0.287	0.398	506	526	-0.096198	0.055133
comp37004_c0_seq1.1	0.4717	0.1485	0.4534	0.156	0.184	-0.121	0.358	46.89	0.241	0.399	1009	1039	-0.384601	0.083734
comp37354_c0_seq1.1	0.4781	0.1625	0.4787	0.1828	0.197	-0.091	0.361	48.19	0.256	0.373	402	417	-0.344364	0.115108
comp3748_c0_seq3.1	0.4513	0.1504	0.4872	0.1792	0.186	-0.035	0.403	61	0.25	0.387	144	154	-0.45974	0.071429
comp37565_c0_seq1.1	0.4302	0.1493	0.4686	0.2444	0.166	-0.141	0.321	50.59	0.293	0.383	769	813	-0.188807	0.120541
comp37656_c0_seq1.1	0.4586	0.163	0.4871	0.1385	0.215	-0.041	0.393	42.77	0.236	0.385	440	458	-0.228821	0.072052
comp37731_c0_seq1.1	0.5057	0.1315	0.5047	0.1457	0.197	-0.061	0.38	48.06	0.21	0.354	553	567	-0.587478	0.068783
comp377_c0_seq1.1	0.4844	0.173	0.4332	0.1855	0.223	-0.008	0.42	47.15	0.275	0.371	735	760	-0.705395	0.056579
comp379_c0_seq3.1	0.4613	0.1805	0.4474	0.1708	0.199	-0.108	0.377	49.67	0.273	0.394	432	444	-0.698424	0.065315
comp38087_c0_seq1.1	0.4745	0.1608	0.448	0.1897	0.214	-0.008	0.403	49.37	0.267	0.385	318	330	-0.392424	0.112121
comp38121_c0_seq2.1	0.4883	0.1479	0.4552	0.1784	0.16	-0.154	0.333	47.29	0.248	0.368	520	536	-0.559328	0.065299
comp38137_c0_seq1.1	0.5411	0.1304	0.4416	0.163	0.179	-0.132	0.344	53.13	0.223	0.358	256	265	-0.481509	0.098113
comp38190_c0_seq1.1	0.4227	0.2268	0.3895	0.2414	0.266	0.029	0.43	52.06	0.355	0.424	121	125	-0.3928	0.072
comp381_c0_seq1.1	0.5323	0.1327	0.4119	0.1619	0.198	-0.114	0.349	43.4	0.226	0.376	702	726	-0.065703	0.099174
comp381_c0_seq2.1	0.5316	0.1329	0.4114	0.1609	0.199	-0.106	0.352	43.75	0.226	0.376	702	726	-0.062397	0.097796
comp382_c0_seq1.1	0.4828	0.1517	0.428	0.1926	0.209	-0.02	0.412	43.07	0.262	0.392	347	366	-0.129508	0.065574
comp38312_c0_seq1.1	0.4829	0.1581	0.3493	0.2718	0.169	-0.133	0.344	55.29	0.326	0.398	276	285	-0.321403	0.091228
comp38367_c0_seq1.1	0.399	0.2118	0.4948	0.1758	0.175	-0.151	0.351	52.59	0.299	0.399	251	262	-0.505344	0.076336
comp3844_c0_seq1.1	0.4968	0.1734	0.4045	0.1951	0.188	-0.088	0.369	45.75	0.281	0.377	1148	1203	-0.402411	0.061513
comp38546_c0_seq1.1	0.4802	0.1366	0.4977	0.1443	0.187	-0.149	0.333	46.58	0.217	0.388	276	287	-0.316376	0.108014
comp38595_c0_seq1.1	0.4917	0.1254	0.4743	0.178	0.172	-0.169	0.321	43.86	0.229	0.366	349	362	-0.436188	0.069061
comp38599_c0_seq1.1	0.4671	0.1423	0.4341	0.1844	0.181	-0.092	0.345	50.66	0.256	0.388	539	566	0.19629	0.095406
comp385_c0_seq1.1	0.4905	0.1601	0.3874	0.1496	0.193	-0.083	0.366	43.59	0.253	0.421	887	930	0.266559	0.078495
comp3861_c0_seq1.1	0.5446	0.1689	0.3782	0.1406	0.205	-0.069	0.376	42.55	0.244	0.375	3970	4084	-0.317703	0.068315
comp38968_c0_seq1.1	0.4822	0.1384	0.4633	0.1735	0.175	-0.107	0.354	48.92	0.24	0.373	576	602	-0.517442	0.084718
comp38978_c0_seq1.1	0.5545	0.1856	0.3691	0.1667	0.253	-0.031	0.411	46.6	0.268	0.393	489	509	-0.529077	0.088409
comp39002_c0_seq1.1	0.4264	0.188	0.4663	0.1623	0.187	-0.075	0.363	45.49	0.277	0.401	620	639	-0.258373	0.089202
comp39022_c0_seq1.1	0.3942	0.1913	0.4217	0.2066	0.164	-0.093	0.363	55.19	0.319	0.414	405	427	0.111475	0.096019
comp39061_c0_seq1.1	0.4201	0.1524	0.4774	0.1583	0.186	-0.07	0.361	43.9	0.254	0.435	335	346	-0.341908	0.043353
comp39168_c0_seq1.1	0.4548	0.1895	0.4511	0.1862	0.18	-0.114	0.349	50.26	0.285	0.368	418	438	-0.265982	0.09589
comp3916_c0_seq1.1	0.4689	0.2033	0.3867	0.1875	0.196	-0.097	0.363	44.34	0.306	0.41	576	588	-0.287245	0.081633
comp39198_c0_seq1.1	0.5031	0.1581	0.4161	0.1644	0.198	-0.038	0.394	45.34	0.252	0.38	596	616	-0.293669	0.071429
comp39218_c0_seq1.1	0.5395	0.1084	0.4332	0.1432	0.19	-0.127	0.349	39.89	0.198	0.369	516	533	-0.185366	0.075047
comp3930_c0_seq1.1	0.5364	0.1545	0.4328	0.1436	0.222	-0.056	0.376	41.48	0.229	0.382	266	274	-0.285037	0.124088
comp39313_c0_seq1.1	0.4739	0.1333	0.4392	0.1613	0.208	-0.086	0.358	44.5	0.232	0.381	643	672	0.380952	0.087798
comp39759_c0_seq1.1	0.4634	0.1707	0.4531	0.1777	0.189	-0.065	0.366	48.86	0.265	0.371	404	426	-0.146479	0.100939
comp39905_c0_seq1.1	0.3848	0.1623	0.4839	0.2121	0.157	-0.109	0.345	48.93	0.292	0.387	589	617	-0.085413	0.071313
comp40001_c0_seq1.1	0.3205	0.2607	0.3542	0.2955	0.18	-0.086	0.36	58.75	0.441	0.442	286	295	-0.27017	0.044068
comp40558_c0_seq1.1	0.4161	0.2662	0.3614	0.2198	0.205	0.014	0.416	54.39	0.375	0.408	531	551	-0.072958	0.094374
comp40588_c0_seq1.1	0.4438	0.1534	0.4315	0.2349	0.161	-0.125	0.339	48.29	0.295	0.405	440	460	-0.348044	0.086957
comp405_c1_seq1.1	0.4654	0.2	0.3805	0.2255	0.2	-0.076	0.373	50.42	0.325	0.404	625	663	-0.348718	0.076923
comp40665_c0_seq1.1	0.419	0.1498	0.5016	0.1172	0.157	-0.167	0.32	44.87	0.22	0.401	378	393	0.019338	0.068702
comp41018_c0_seq1.1	0.4672	0.1456	0.4401	0.1624	0.168	-0.086	0.359	50.52	0.247	0.377	729	743	-0.277658	0.049798
comp41018_c0_seq2.1	0.4672	0.1456	0.4401	0.1624	0.168	-0.086	0.359	50.52	0.247	0.377	729	743	-0.277658	0.049798
comp41065_c0_seq1.1	0.4489	0.1511	0.4592	0.1722	0.151	-0.118	0.348	49.71	0.254	0.383	256	262	-0.375954	0.080153
comp41070_c0_seq1.1	0.4198	0.1802	0.4194	0.2111	0.169	-0.126	0.346	51.39	0.312	0.43	584	606	-0.266502	0.079208
comp41305_c0_seq1.1	0.5271	0.1008	0.4339	0.1689	0.175	-0.142	0.338	42.94	0.21	0.377	305	319	-0.555172	0.100313
comp41391_c0_seq1.1	0.4822	0.2284	0.3301	0.2378	0.193	-0.087	0.369	52.3	0.353	0.413	252	260	-0.45	0.046154
comp41506_c0_seq1.1	0.461	0.1797	0.4742	0.2055	0.231	-0.06	0.399	50.9	0.28	0.375	539	564	-0.439894	0.097518
comp4177_c0_seq1.1	0.389	0.2274	0.422	0.2336	0.202	-0.022	0.406	51.88	0.354	0.431	446	455	-0.444615	0.057143
comp41892_c0_seq1.1	0.4795	0.1356	0.4573	0.1642	0.164	-0.102	0.346	48.6	0.233	0.367	373	386	-0.139378	0.062176
comp41904_c0_seq1.1	0.4993	0.1322	0.4539	0.1757	0.19	-0.114	0.349	47.94	0.238	0.394	835	870	-0.521839	0.058621
comp41950_c0_seq1.1	0.451	0.1961	0.4197	0.2056	0.222	0.01	0.42	48.57	0.308	0.429	250	264	-0.458712	0.079545
comp4199_c0_seq1.1	0.4107	0.1639	0.4257	0.232	0.154	-0.11	0.34	50.65	0.308	0.377	624	656	0.14436	0.120427
comp42465_c0_seq1.1	0.4348	0.2754	0.3132	0.2134	0.229	-0.01	0.418	51.67	0.385	0.446	239	246	-0.278862	0.069106
comp42517_c0_seq1.1	0.4981	0.0951	0.473	0.1921	0.233	-0.133	0.347	44.1	0.22	0.38	314	323	-0.396594	0.068111
comp42573_c0_seq1.1	0.4344	0.1809	0.4277	0.1872	0.166	-0.113	0.352	49.55	0.288	0.379	639	670	0.104627	0.092537
comp42589_c0_seq1.1	0.4549	0.1495	0.4019	0.2194	0.17	-0.161	0.324	48.62	0.29	0.41	531	545	-0.282569	0.089908
comp42590_c0_seq1.1	0.4426	0.1475	0.4455	0.1911	0.221	0.006	0.414	49.35	0.266	0.415	379	395	-0.037215	0.040506
comp42633_c0_seq1.1	0.4803	0.1362	0.4156	0.2136	0.175	-0.197	0.309	51.16	0.266	0.392	320	343	0.050437	0.113703
comp42704_c0_seq1.1	0.4808	0.1338	0.5102	0.1794	0.204	-0.123	0.345	42.71	0.232	0.366	962	1021	-0.496474	0.092067
comp429_c0_seq1.1	0.5434	0.1563	0.4179	0.1391	0.213	-0.106	0.373	42.82	0.229	0.387	2118	2198	-0.484258	0.070519
comp429_c0_seq2.1	0.5434	0.1563	0.4179	0.1391	0.213	-0.106	0.373	42.82	0.229	0.387	2118	2198	-0.484258	0.070519
comp42_c0_seq1.1	0.5212	0.1995	0.3836	0.2081	0.241	-0.039	0.403	46.78	0.304	0.38	516	534	-0.602435	0.082397
comp4306_c0_seq1.1	0.4064	0.1711	0.3915	0.2857	0.16	-0.217	0.289	42.68	0.353	0.435	232	239	-0.76569	0.075314
comp43079_c0_seq1.1	0.5103	0.0846	0.5064	0.1301	0.199	-0.074	0.36	41.11	0.169	0.379	478	500	-0.2904	0.072
comp4320_c0_seq1.1	0.4588	0.1102	0.5294	0.1719	0.178	-0.132	0.338	41.86	0.215	0.382	2058	2116	-0.542344	0.06569
comp43678_c0_seq1.1	0.4398	0.1257	0.4609	0.1837	0.147	-0.155	0.32	49.87	0.247	0.367	450	471	-0.030786	0.072187
comp43794_c0_seq1.1	0.446	0.1655	0.4313	0.2188	0.184	-0.099	0.361	46.31	0.296	0.391	534	557	-0.424417	0.070018
comp43995_c0_seq1.1	0.5594	0.1176	0.496	0.1009	0.248	-0.016	0.412	38.76	0.167	0.367	969	1010	-0.421089	0.086139
comp43998_c0_seq1.1	0.5296	0.1111	0.4874	0.1343	0.198	-0.101	0.371	44.57	0.186	0.334	318	325	-0.288	0.08
comp44535_c0_seq1.1	0.5127	0.1392	0.4315	0.2256	0.218	-0.01	0.408	45.79	0.265	0.365	196	202	-0.382178	0.094059
comp44738_c0_seq1.1	0.4507	0.2394	0.4	0.1493	0.243	-0.015	0.425	43.53	0.31	0.441	87	90	-0.507778	0.055556
comp44738_c0_seq2.1	0.4507	0.2394	0.4	0.1493	0.243	-0.015	0.425	43.53	0.31	0.441	87	90	-0.507778	0.055556
comp44845_c0_seq1.1	0.4081	0.2059	0.3876	0.2269	0.218	-0.079	0.377	60.02	0.343	0.436	321	326	-0.088037	0.055215
comp448_c0_seq1.1	0.4828	0.1425	0.4436	0.2164	0.211	-0.073	0.376	43.93	0.271	0.384	1588	1652	-0.462349	0.075666
comp4496_c0_seq1.1	0.5318	0.1247	0.4415	0.1503	0.176	-0.141	0.334	46	0.209	0.353	455	480	-0.150208	0.085417
comp44_c0_seq2.1	0.528	0.1355	0.4248	0.1798	0.167	-0.192	0.305	42.87	0.24	0.382	509	525	-0.759809	0.070476
comp44_c0_seq5.1	0.528	0.1355	0.4248	0.1798	0.167	-0.192	0.305	42.87	0.24	0.382	509	525	-0.759809	0.070476
comp45129_c0_seq1.1	0.4947	0.1496	0.422	0.201	0.197	-0.102	0.357	44.64	0.267	0.386	819	847	-0.237544	0.076741
comp451_c0_seq1.1	0.4065	0.2109	0.3743	0.243	0.179	-0.072	0.368	52.94	0.358	0.42	514	547	-0.10457	0.111517
comp45219_c0_seq1.1	0.4873	0.1211	0.4735	0.1656	0.209	-0.051	0.392	45.71	0.221	0.361	429	452	-0.440708	0.070796
comp45221_c0_seq3.1	0.4862	0.1508	0.4596	0.1776	0.177	-0.153	0.336	45.93	0.247	0.373	384	399	-0.161654	0.075188
comp45221_c0_seq6.1	0.4862	0.1508	0.4596	0.1776	0.177	-0.153	0.336	45.93	0.247	0.373	384	399	-0.161654	0.075188
comp45397_c0_seq1.1	0.4717	0.1269	0.4774	0.1623	0.172	-0.09	0.365	50.53	0.228	0.394	894	928	-0.769181	0.032328
comp45397_c0_seq2.1	0.4761	0.131	0.4799	0.1654	0.176	-0.084	0.367	49.59	0.23	0.39	1085	1124	-0.671619	0.048932
comp45397_c0_seq3.1	0.4717	0.1269	0.4774	0.1623	0.172	-0.09	0.365	50.53	0.228	0.394	894	928	-0.769181	0.032328
comp45397_c0_seq4.1	0.477	0.1279	0.4756	0.163	0.174	-0.084	0.367	49.94	0.228	0.391	964	1000	-0.6998	0.039
comp45708_c0_seq1.1	0.472	0.1873	0.4119	0.1611	0.183	-0.064	0.376	51.15	0.273	0.382	476	498	-0.210241	0.066265
comp45772_c0_seq1.1	0.4519	0.1296	0.4892	0.1515	0.155	-0.136	0.332	43.53	0.223	0.391	940	975	-0.233846	0.046154
comp4587_c0_seq3.1	0.4922	0.1612	0.385	0.2113	0.182	-0.12	0.343	49.33	0.284	0.384	805	840	-0.024167	0.105952
comp4587_c0_seq4.1	0.4922	0.1612	0.385	0.2113	0.182	-0.12	0.343	49.33	0.284	0.384	805	840	-0.024167	0.105952
comp45971_c0_seq1.1	0.4376	0.1248	0.5017	0.1922	0.173	-0.128	0.342	46.91	0.243	0.389	736	764	-0.507199	0.074607
comp4607_c0_seq1.1	0.5327	0.158	0.4798	0.1317	0.278	0.035	0.448	43.19	0.216	0.368	969	1005	-0.550149	0.069652
comp4607_c0_seq2.1	0.5022	0.1758	0.4589	0.1569	0.288	0.048	0.459	45.27	0.25	0.396	892	921	-0.599674	0.061889
comp460_c0_seq1.1	0.4494	0.1424	0.5103	0.1988	0.176	-0.142	0.341	49.11	0.253	0.354	715	746	-0.592761	0.089812
comp460_c0_seq2.1	0.4301	0.154	0.5282	0.207	0.171	-0.159	0.332	48.15	0.264	0.354	686	716	-0.570112	0.104749
comp46188_c0_seq1.1	0.4306	0.1472	0.5016	0.1661	0.154	-0.19	0.302	44.89	0.241	0.373	410	428	-0.043692	0.084112
comp46306_c0_seq1.1	0.5122	0.1319	0.4514	0.1374	0.173	-0.133	0.352	45.35	0.211	0.396	1009	1052	-0.419962	0.084601
comp46503_c0_seq1.1	0.3846	0.2028	0.4359	0.2534	0.188	-0.124	0.339	50.85	0.349	0.428	189	200	-0.6165	0.075
comp46507_c1_seq1.1	0.4482	0.1419	0.5012	0.1614	0.167	-0.146	0.331	47.28	0.237	0.421	544	572	-0.562762	0.087413
comp46507_c1_seq2.1	0.4482	0.1419	0.5012	0.1614	0.167	-0.146	0.331	47.28	0.237	0.421	544	572	-0.562762	0.087413
comp46803_c0_seq1.1	0.492	0.1609	0.4365	0.185	0.2	-0.063	0.382	45.51	0.263	0.394	547	578	-0.449654	0.079585
comp46821_c0_seq2.1	0.4509	0.1708	0.4399	0.2062	0.206	-0.076	0.382	53.93	0.289	0.404	1197	1237	-0.811479	0.049313
comp46826_c0_seq1.1	0.4841	0.1174	0.4691	0.1579	0.178	-0.142	0.34	47.66	0.216	0.381	485	493	-0.490264	0.028398
comp47042_c0_seq1.1	0.433	0.2105	0.4689	0.1494	0.206	-0.041	0.397	44.87	0.281	0.401	524	548	-0.314963	0.080292
comp47042_c0_seq2.1	0.4328	0.2103	0.4706	0.1481	0.207	-0.044	0.396	44.81	0.279	0.401	512	535	-0.331028	0.080374
comp4753_c0_seq1.1	0.4472	0.172	0.4837	0.1881	0.232	-0.035	0.392	46.26	0.273	0.409	554	576	-0.505208	0.088542
comp4753_c0_seq1.2	0.5055	0.1466	0.4452	0.144	0.223	-0.05	0.389	43.01	0.229	0.397	1409	1466	-0.266507	0.080491
comp4753_c0_seq2.1	0.4863	0.1549	0.4574	0.1512	0.231	-0.033	0.398	43.11	0.24	0.406	1905	1983	-0.348865	0.07766
comp4753_c0_seq3.1	0.4472	0.172	0.4837	0.1881	0.232	-0.035	0.392	46.26	0.273	0.409	554	576	-0.505208	0.088542
comp4753_c0_seq3.2	0.5166	0.1547	0.4563	0.1309	0.232	-0.039	0.399	43.29	0.222	0.389	948	986	-0.296248	0.086207
comp4753_c0_seq5.1	0.4872	0.1632	0.4686	0.1451	0.239	-0.02	0.407	43.45	0.239	0.403	1444	1503	-0.394677	0.080506
comp47752_c0_seq1.1	0.4832	0.2346	0.3502	0.2007	0.238	-0.087	0.384	48.72	0.335	0.424	427	452	-0.540708	0.095133
comp4795_c0_seq1.1	0.463	0.1808	0.3821	0.2406	0.174	-0.116	0.34	52.23	0.325	0.399	459	477	-0.149266	0.085954
comp4798_c0_seq1.1	0.4955	0.1329	0.4742	0.1748	0.202	-0.061	0.39	48.24	0.233	0.36	575	598	-0.525752	0.060201
comp479_c0_seq1.1	0.4663	0.2416	0.3563	0.2178	0.241	0.005	0.433	50.35	0.352	0.433	432	452	-0.648451	0.079646
comp480_c0_seq1.1	0.4179	0.208	0.3816	0.2576	0.208	-0.053	0.382	47.68	0.359	0.426	694	733	-0.139836	0.068213
comp48127_c0_seq1.1	0.4626	0.2426	0.3739	0.2139	0.254	0.072	0.46	50.95	0.343	0.407	563	597	-0.460637	0.092127
comp48130_c0_seq1.1	0.4648	0.1377	0.494	0.1719	0.179	-0.107	0.364	47.82	0.236	0.393	1273	1307	-0.707498	0.052793
comp48238_c0_seq1.1	0.4769	0.2028	0.424	0.1751	0.218	-0.058	0.389	47.06	0.291	0.397	712	742	-0.534367	0.08221
comp48430_c0_seq1.1	0.4351	0.1213	0.5123	0.2044	0.175	-0.091	0.368	52.27	0.247	0.371	304	316	-0.522468	0.063291
comp48455_c0_seq1.1	0.4807	0.1878	0.4489	0.1758	0.216	-0.06	0.367	48.44	0.275	0.381	229	238	-0.32395	0.130252
comp48474_c0_seq1.1	0.4164	0.1843	0.5051	0.2036	0.215	-0.072	0.379	46.96	0.29	0.396	383	396	-0.563384	0.078283
comp486_c0_seq1.1	0.524	0.1688	0.405	0.1834	0.219	-0.055	0.386	43.96	0.266	0.36	1965	2042	-0.348923	0.066112
comp4883_c0_seq1.1	0.4802	0.1225	0.4471	0.2311	0.159	-0.181	0.297	43.12	0.266	0.381	636	654	-0.463609	0.059633
comp4883_c0_seq2.1	0.4794	0.1336	0.4588	0.1945	0.165	-0.141	0.32	43.8	0.251	0.379	638	655	-0.439084	0.056489
comp4883_c0_seq4.1	0.4689	0.1148	0.4955	0.1456	0.184	-0.101	0.347	40.3	0.206	0.394	262	270	-0.391852	0.02963
comp489_c1_seq1.1	0.6123	0.207	0.3105	0.11	0.306	0.144	0.5	38.43	0.25	0.395	276	294	-0.318708	0.088435
comp489_c1_seq2.1	0.6123	0.207	0.3105	0.11	0.306	0.144	0.5	38.43	0.25	0.395	276	294	-0.318708	0.088435
comp489_c1_seq3.1	0.6123	0.207	0.3105	0.11	0.306	0.144	0.5	38.43	0.25	0.395	276	294	-0.318708	0.088435
comp489_c1_seq4.1	0.6123	0.207	0.3105	0.11	0.306	0.144	0.5	38.43	0.25	0.395	276	294	-0.318708	0.088435
comp489_c1_seq5.1	0.6123	0.207	0.3105	0.11	0.306	0.144	0.5	38.43	0.25	0.395	276	294	-0.318708	0.088435
comp489_c1_seq6.1	0.6123	0.207	0.3105	0.11	0.306	0.144	0.5	38.43	0.25	0.395	276	294	-0.318708	0.088435
comp49141_c0_seq1.1	0.4854	0.1756	0.4151	0.1796	0.182	-0.094	0.355	45.09	0.272	0.388	485	508	-0.279725	0.066929
comp4915_c0_seq1.1	0.496	0.2353	0.359	0.1638	0.239	-0.008	0.411	41.39	0.312	0.399	752	807	-0.05254	0.126394
comp49168_c0_seq3.1	0.5283	0.1293	0.4324	0.1474	0.192	-0.153	0.337	43.77	0.214	0.405	504	520	-0.422116	0.088462
comp49168_c0_seq3.2	0.4626	0.1634	0.4375	0.2135	0.192	-0.072	0.378	54.18	0.285	0.382	613	633	-0.573776	0.083728
comp49168_c0_seq4.1	0.5283	0.1293	0.4324	0.1474	0.192	-0.153	0.337	43.77	0.214	0.405	504	520	-0.422116	0.088462
comp49168_c0_seq5.1	0.4626	0.1634	0.4375	0.2135	0.192	-0.072	0.378	54.18	0.285	0.382	613	633	-0.573776	0.083728
comp49230_c0_seq1.1	0.4206	0.1587	0.407	0.2248	0.159	-0.106	0.334	54.93	0.305	0.407	885	919	0.10087	0.085963
comp49277_c0_seq1.1	0.5	0.1241	0.5057	0.1494	0.192	-0.064	0.381	46.7	0.206	0.348	339	354	-0.324859	0.10452
comp49554_c0_seq1.1	0.4518	0.1886	0.3551	0.2824	0.238	0.025	0.432	55.87	0.354	0.417	294	305	-0.116722	0.042623
comp498_c0_seq1.1	0.4825	0.1538	0.3588	0.2583	0.185	-0.092	0.361	58.71	0.314	0.404	169	175	-0.345143	0.051429
comp498_c0_seq2.1	0.4825	0.1538	0.3588	0.2583	0.185	-0.092	0.361	58.71	0.314	0.404	169	175	-0.345143	0.051429
comp49948_c0_seq1.1	0.4393	0.1542	0.4577	0.1852	0.195	-0.101	0.35	46.13	0.268	0.411	254	263	-0.24905	0.076046
comp5007_c0_seq1.1	0.545	0.2297	0.3131	0.2011	0.27	-0.002	0.419	45.04	0.321	0.395	277	294	-0.347279	0.088435
comp50149_c0_seq1.1	0.3574	0.2342	0.3547	0.2928	0.199	0	0.403	55.74	0.415	0.466	402	420	-0.247381	0.071429
comp50194_c0_seq1.1	0.4647	0.2193	0.4348	0.1913	0.217	-0.049	0.396	53.46	0.305	0.382	338	350	-0.552	0.071429
comp50215_c0_seq1.1	0.5	0.1286	0.45	0.1189	0.21	-0.034	0.398	47.8	0.202	0.39	322	340	0.127941	0.108824
comp5026_c0_seq1.1	0.4059	0.203	0.3448	0.3081	0.164	-0.134	0.328	51.4	0.392	0.427	250	260	-0.064231	0.046154
comp50554_c0_seq3.1	0.4005	0.2153	0.4016	0.2443	0.201	-0.049	0.389	53.43	0.356	0.443	463	473	-0.579704	0.063425
comp50721_c0_seq1.1	0.4409	0.1703	0.4277	0.1663	0.189	-0.051	0.382	47.07	0.271	0.396	634	661	0.21649	0.102874
comp509_c0_seq1.1	0.4745	0.1737	0.4222	0.1992	0.232	-0.08	0.387	48.15	0.287	0.428	1409	1481	-0.386901	0.076975
comp5108_c0_seq1.1	0.4597	0.1156	0.5177	0.1734	0.166	-0.128	0.341	42.43	0.222	0.398	464	487	-0.592197	0.063655
comp5131_c0_seq1.1	0.4826	0.1893	0.3429	0.2559	0.194	-0.117	0.358	49.51	0.334	0.417	374	383	-0.420366	0.088773
comp51325_c0_seq1.1	0.5182	0.1639	0.4	0.2165	0.201	-0.099	0.367	47.84	0.282	0.374	1381	1433	-0.626169	0.075366
comp51325_c0_seq3.1	0.4907	0.1543	0.4326	0.1909	0.219	-0.071	0.387	45.93	0.265	0.383	804	831	-0.522022	0.075812
comp5135_c0_seq1.1	0.4306	0.1736	0.4453	0.1799	0.18	-0.083	0.367	47.23	0.278	0.418	335	352	-0.048864	0.0625
comp5135_c0_seq2.1	0.4182	0.1584	0.4888	0.1921	0.177	-0.143	0.335	47.04	0.27	0.416	460	485	-0.218763	0.059794
comp5139_c0_seq1.1	0.4682	0.1727	0.4534	0.1906	0.21	-0.064	0.378	50.16	0.276	0.401	540	571	-0.495972	0.087566
comp51436_c0_seq1.1	0.4419	0.15	0.4642	0.2042	0.189	-0.099	0.341	46.4	0.272	0.391	912	944	-0.161441	0.066737
comp5145_c0_seq1.1	0.4381	0.1813	0.414	0.1975	0.219	0.001	0.411	50.44	0.298	0.413	409	442	0.037783	0.085973
comp5145_c0_seq2.1	0.4381	0.1813	0.414	0.1975	0.219	0.001	0.411	50.44	0.298	0.413	409	442	0.037783	0.085973
comp5145_c0_seq3.1	0.4381	0.1813	0.414	0.1975	0.219	0.001	0.411	50.44	0.298	0.413	409	442	0.037783	0.085973
comp5145_c0_seq4.1	0.4499	0.1862	0.4109	0.2013	0.22	0.001	0.413	49.79	0.301	0.407	429	461	-0.050325	0.093275
comp5145_c0_seq5.1	0.4499	0.1862	0.4109	0.2013	0.22	0.001	0.413	49.79	0.301	0.407	429	461	-0.050325	0.093275
comp5145_c0_seq6.1	0.4499	0.1862	0.4109	0.2013	0.22	0.001	0.413	49.79	0.301	0.407	429	461	-0.050325	0.093275
comp5148_c0_seq1.1	0.411	0.1675	0.4202	0.2485	0.189	-0.074	0.368	54.75	0.324	0.44	454	465	-0.325806	0.083871
comp51502_c0_seq1.1	0.4884	0.1628	0.4227	0.1921	0.244	0.018	0.436	47.86	0.276	0.431	388	399	-0.638095	0.032581
comp5151_c0_seq1.1	0.4032	0.1694	0.4631	0.2222	0.162	-0.119	0.361	58.25	0.302	0.406	305	311	-0.666238	0.054662
comp5151_c0_seq2.1	0.3946	0.157	0.4685	0.2201	0.171	-0.125	0.363	55.72	0.297	0.426	273	278	-0.716906	0.05036
comp5151_c0_seq3.1	0.4032	0.1694	0.4631	0.2222	0.162	-0.119	0.361	58.25	0.302	0.406	305	311	-0.666238	0.054662
comp5151_c0_seq4.1	0.3946	0.157	0.4685	0.2201	0.171	-0.125	0.363	55.72	0.297	0.426	273	278	-0.716906	0.05036
comp51601_c0_seq1.1	0.5148	0.1746	0.3924	0.1866	0.244	-0.055	0.388	44.54	0.273	0.379	410	419	-0.011933	0.076372
comp5162_c1_seq1.1	0.5021	0.1389	0.416	0.1462	0.207	-0.046	0.388	43.95	0.228	0.388	1405	1462	0.096648	0.062927
comp5163_c0_seq1.1	0.4537	0.1659	0.5082	0.1506	0.2	-0.063	0.384	50.64	0.241	0.385	245	258	-0.425194	0.116279
comp5163_c0_seq2.1	0.4537	0.1659	0.5082	0.1506	0.2	-0.063	0.384	50.64	0.241	0.385	245	258	-0.425194	0.116279
comp5163_c0_seq3.1	0.4537	0.1659	0.5082	0.1506	0.2	-0.063	0.384	50.64	0.241	0.385	245	258	-0.425194	0.116279
comp5192_c0_seq1.1	0.4427	0.1497	0.4938	0.1678	0.214	-0.032	0.396	42.68	0.247	0.397	396	404	-0.339852	0.069307
comp51965_c0_seq1.1	0.3841	0.2134	0.4167	0.2745	0.23	-0.051	0.381	51.64	0.367	0.427	210	217	-0.118433	0.078341
comp51974_c0_seq1.1	0.4848	0.1582	0.4561	0.1763	0.232	0.006	0.421	45.71	0.256	0.38	375	383	-0.530026	0.070496
comp5197_c0_seq1.1	0.4253	0.1765	0.5023	0.1675	0.203	-0.089	0.371	53.15	0.262	0.398	275	292	-0.164041	0.05137
comp52003_c0_seq1.1	0.412	0.1759	0.4126	0.2746	0.164	-0.165	0.313	47.64	0.343	0.417	265	270	-0.486296	0.077778
comp521_c0_seq1.1	0.4689	0.2028	0.4022	0.1929	0.208	-0.105	0.358	47.2	0.305	0.385	1089	1146	-0.252007	0.124782
comp52279_c0_seq1.1	0.4404	0.1353	0.5285	0.153	0.172	-0.133	0.341	45.15	0.224	0.398	522	545	-0.363853	0.084404
comp52461_c0_seq1.1	0.4667	0.1826	0.4455	0.128	0.167	-0.064	0.364	49.87	0.248	0.374	404	428	-0.123598	0.07243
comp5248_c0_seq1.1	0.4172	0.1807	0.471	0.1907	0.189	-0.081	0.373	49.44	0.286	0.402	732	775	-0.262968	0.083871
comp52619_c0_seq1.1	0.5047	0.1661	0.3968	0.2253	0.193	-0.062	0.38	51.62	0.294	0.389	405	422	-0.652133	0.07346
comp52889_c0_seq1.1	0.4481	0.1311	0.4444	0.2342	0.193	-0.105	0.352	49.77	0.279	0.418	219	224	-0.397768	0.080357
comp5333_c0_seq1.1	0.4902	0.1078	0.4747	0.1889	0.18	-0.152	0.328	47.25	0.224	0.388	125	133	-0.276692	0.067669
comp53420_c0_seq1.1	0.434	0.2157	0.44	0.173	0.214	-0.048	0.391	50.81	0.301	0.404	465	479	-0.164718	0.096033
comp53576_c0_seq1.1	0.527	0.1622	0.4412	0.127	0.241	-0.084	0.382	44.25	0.225	0.403	89	96	-0.679167	0.09375
comp53622_c0_seq1.1	0.4964	0.1726	0.4133	0.2147	0.247	0.025	0.437	46.94	0.288	0.381	723	750	-0.4416	0.088
comp53622_c0_seq2.1	0.4964	0.1726	0.4133	0.2147	0.247	0.025	0.437	46.94	0.288	0.381	723	750	-0.4416	0.088
comp53622_c0_seq3.1	0.4964	0.1726	0.4133	0.2147	0.247	0.025	0.437	46.94	0.288	0.381	723	750	-0.4416	0.088
comp53622_c0_seq4.1	0.4964	0.1726	0.4133	0.2147	0.247	0.025	0.437	46.94	0.288	0.381	723	750	-0.4416	0.088
comp53622_c0_seq5.1	0.4964	0.1726	0.4133	0.2147	0.247	0.025	0.437	46.94	0.288	0.381	723	750	-0.4416	0.088
comp53622_c0_seq6.1	0.4964	0.1726	0.4133	0.2147	0.247	0.025	0.437	46.94	0.288	0.381	723	750	-0.4416	0.088
comp53632_c0_seq1.1	0.5015	0.137	0.4381	0.1877	0.211	-0.025	0.4	47.93	0.249	0.385	422	434	-0.240323	0.092166
comp53749_c0_seq1.1	0.4353	0.1745	0.4964	0.1958	0.174	-0.154	0.321	49.18	0.275	0.38	579	611	-0.317512	0.096563
comp53782_c0_seq1.1	0.4664	0.1366	0.5364	0.1878	0.201	-0.137	0.352	45.41	0.237	0.369	600	630	-0.627143	0.090476
comp53789_c0_seq1.1	0.4268	0.1757	0.4409	0.2039	0.164	-0.117	0.353	52.77	0.297	0.427	283	293	-0.272014	0.051195
comp53790_c0_seq1.1	0.4606	0.1452	0.4863	0.2072	0.167	-0.128	0.343	52.83	0.263	0.361	615	632	-0.541772	0.09019
comp53796_c0_seq1.1	0.4859	0.1667	0.5	0.1145	0.216	-0.066	0.376	42.91	0.217	0.367	428	450	-0.195778	0.095556
comp53868_c0_seq1.1	0.4167	0.197	0.4567	0.1818	0.198	-0.111	0.354	58.17	0.298	0.434	161	166	-0.531928	0.078313
comp5415_c0_seq1.1	0.4674	0.1478	0.4568	0.2171	0.177	-0.088	0.362	51.86	0.273	0.403	362	379	-0.583114	0.087071
comp54202_c0_seq3.1	0.3571	0.2007	0.4007	0.266	0.206	-0.061	0.383	57.85	0.374	0.455	358	374	-0.279679	0.085561
comp54202_c0_seq5.1	0.3571	0.2007	0.4007	0.266	0.206	-0.061	0.383	57.85	0.374	0.455	358	374	-0.279679	0.085561
comp543_c0_seq1.1	0.4691	0.1509	0.4383	0.2177	0.185	-0.108	0.35	49.93	0.281	0.4	680	709	-0.42299	0.081805
comp54515_c0_seq2.1	0.4043	0.1862	0.4725	0.1908	0.161	-0.08	0.378	56.5	0.296	0.424	230	238	-0.473109	0.079832
comp54515_c0_seq4.1	0.4739	0.1727	0.4299	0.1872	0.161	-0.185	0.33	50.9	0.278	0.404	291	300	-0.715333	0.08
comp54612_c0_seq1.1	0.4249	0.171	0.4474	0.2186	0.184	-0.122	0.354	51.94	0.304	0.404	240	247	-0.474494	0.08502
comp54780_c0_seq1.1	0.4686	0.1925	0.4074	0.163	0.178	-0.11	0.361	47.82	0.282	0.399	294	308	-0.359416	0.074675
comp55161_c0_seq1.1	0.4706	0.1667	0.4301	0.1667	0.215	-0.023	0.412	48.38	0.261	0.411	119	124	-0.233065	0.032258
comp551_c0_seq1.1	0.4309	0.1691	0.4099	0.2506	0.172	-0.136	0.337	49.43	0.323	0.418	591	620	-0.339516	0.083871
comp55275_c0_seq1.1	0.4171	0.2462	0.3384	0.2391	0.257	0.064	0.453	55.99	0.383	0.463	243	255	-0.142745	0.062745
comp55339_c0_seq1.1	0.5306	0.1898	0.3968	0.1662	0.266	0.013	0.429	48.91	0.269	0.395	592	609	-0.405911	0.09688
comp55341_c0_seq1.1	0.4844	0.136	0.471	0.1703	0.238	0.033	0.429	48.11	0.237	0.39	469	491	-0.321385	0.046843
comp55364_c0_seq1.1	0.52	0.1508	0.4172	0.1579	0.186	-0.113	0.347	48.76	0.233	0.367	378	397	0.080353	0.075567
comp5561_c0_seq1.1	0.5237	0.1532	0.4112	0.1655	0.204	-0.136	0.345	46.49	0.243	0.374	423	439	-0.243964	0.056948
comp55657_c0_seq1.1	0.5245	0.1887	0.4108	0.1943	0.229	-0.067	0.391	45.05	0.284	0.387	511	532	-0.716729	0.067669
comp55742_c0_seq1.1	0.4943	0.1586	0.448	0.1985	0.184	-0.13	0.354	46.59	0.265	0.375	562	573	-0.736998	0.04712
comp55833_c0_seq1.1	0.5047	0.1549	0.5025	0.1205	0.229	-0.065	0.391	46.66	0.21	0.388	524	550	-0.487273	0.063636
comp55889_c0_seq1.1	0.5059	0.1546	0.3982	0.2388	0.167	-0.163	0.326	48.72	0.291	0.383	739	773	-0.754851	0.065977
comp558_c0_seq1.1	0.5404	0.1284	0.4402	0.1509	0.214	-0.103	0.359	43.46	0.214	0.39	580	607	-0.285832	0.103789
comp558_c0_seq2.1	0.5333	0.1405	0.4351	0.1584	0.208	-0.095	0.361	46.08	0.227	0.378	665	694	-0.261527	0.106628
comp55_c0_seq17.1	0.444	0.276	0.3333	0.2284	0.256	0.03	0.427	44.6	0.386	0.412	316	335	-0.299104	0.083582
comp55_c0_seq20.1	0.4565	0.2522	0.3465	0.2311	0.257	0.023	0.423	44.1	0.368	0.41	291	308	-0.271104	0.081169
comp55_c0_seq22.1	0.4538	0.2771	0.3226	0.2294	0.26	0.045	0.435	44.81	0.387	0.412	315	334	-0.324551	0.083832
comp55_c0_seq24.1	0.4672	0.2533	0.3348	0.2322	0.262	0.038	0.431	43.61	0.369	0.41	290	307	-0.298697	0.081433
comp56360_c0_seq1.1	0.5125	0.1274	0.4684	0.1798	0.209	-0.063	0.374	44.78	0.233	0.376	473	491	-0.473931	0.0611
comp56399_c0_seq1.1	0.4367	0.1487	0.4739	0.1775	0.162	-0.166	0.309	42.08	0.253	0.389	379	393	0.027736	0.071247
comp565_c0_seq1.1	0.4939	0.2041	0.4167	0.1784	0.228	-0.066	0.378	44.81	0.289	0.403	304	316	-0.538924	0.101266
comp566_c0_seq1.1	0.3735	0.1084	0.4471	0.2346	0.14	-0.055	0.361	50.72	0.289	0.396	97	101	0.138614	0.069307
comp566_c2_seq25.1	0.5164	0.197	0.3726	0.1895	0.2	-0.121	0.354	48.42	0.293	0.395	410	423	-0.528842	0.066194
comp566_c2_seq4.1	0.5164	0.197	0.3726	0.1895	0.2	-0.121	0.354	48.42	0.293	0.395	410	423	-0.528842	0.066194
comp56729_c0_seq1.1	0.5118	0.1564	0.4227	0.1742	0.192	-0.095	0.362	50.58	0.252	0.368	254	262	-0.339695	0.076336
comp56783_c0_seq1.1	0.4746	0.144	0.435	0.1942	0.164	-0.087	0.359	50.48	0.265	0.399	596	619	-0.513732	0.04685
comp56875_c0_seq1.1	0.3949	0.121	0.5636	0.1946	0.162	-0.099	0.345	50.48	0.236	0.37	203	225	-0.164	0.084444
comp56899_c0_seq1.1	0.4526	0.1566	0.5127	0.1618	0.198	-0.094	0.357	44.99	0.241	0.378	868	915	-0.257377	0.099454
comp56_c2_seq1.1	0.5099	0.227	0.3286	0.1179	0.304	0.115	0.483	45.24	0.287	0.451	348	366	0.27459	0.076503
comp57026_c0_seq1.1	0.5	0.1778	0.4081	0.2006	0.2	-0.088	0.375	50.46	0.287	0.379	464	474	-0.674684	0.067511
comp57481_c0_seq1.1	0.4553	0.1383	0.4442	0.1919	0.159	-0.131	0.327	45.21	0.259	0.387	703	726	-0.25978	0.082645
comp57505_c0_seq1.1	0.4933	0.1812	0.383	0.2165	0.192	-0.123	0.352	51.32	0.3	0.398	710	742	-0.544205	0.106469
comp57536_c0_seq1.1	0.5034	0.1531	0.4128	0.188	0.214	-0.015	0.398	48.26	0.265	0.395	359	366	-0.276776	0.084699
comp5770_c0_seq1.1	0.499	0.1201	0.5242	0.1604	0.211	-0.129	0.344	42.7	0.21	0.374	620	651	-0.656375	0.092166
comp57815_c0_seq1.1	0.4711	0.2222	0.4444	0.1615	0.202	-0.054	0.391	51.82	0.29	0.376	279	292	-0.546575	0.106164
comp5800_c0_seq1.1	0.4163	0.1326	0.5081	0.1662	0.165	-0.077	0.365	45.74	0.236	0.41	521	536	-0.395336	0.057836
comp58186_c0_seq1.1	0.5047	0.1317	0.4564	0.1754	0.213	-0.079	0.37	47.72	0.234	0.378	381	395	-0.054177	0.108861
comp58332_c0_seq1.1	0.3772	0.2422	0.4187	0.2	0.193	-0.036	0.394	49.51	0.352	0.422	355	366	-0.339344	0.060109
comp5846_c0_seq1.1	0.4228	0.1324	0.5484	0.1484	0.163	-0.106	0.346	45.7	0.218	0.363	685	701	-0.372325	0.0699
comp5847_c0_seq1.1	0.511	0.1429	0.4282	0.1871	0.174	-0.117	0.347	46.07	0.251	0.368	1057	1086	-0.639595	0.058932
comp58724_c0_seq1.1	0.4531	0.1339	0.4894	0.1705	0.195	-0.074	0.369	48.47	0.235	0.387	536	551	-0.201089	0.059891
comp58728_c0_seq1.1	0.4625	0.1542	0.4383	0.1927	0.181	-0.137	0.339	44	0.269	0.387	301	310	-0.190968	0.074194
comp587_c0_seq1.1	0.4209	0.1867	0.5185	0.1613	0.201	-0.106	0.363	47.64	0.266	0.385	391	407	-0.488698	0.100737
comp5902_c0_seq1.1	0.4812	0.183	0.3883	0.1662	0.218	-0.023	0.388	45.31	0.279	0.392	469	491	0.295519	0.107943
comp594_c0_seq1.1	0.4706	0.161	0.4331	0.2	0.196	-0.096	0.363	43.44	0.275	0.401	397	414	-0.261836	0.065217
comp5953_c0_seq1.1	0.4531	0.2298	0.375	0.184	0.222	0.014	0.413	47.99	0.328	0.407	378	405	0.095062	0.074074
comp59636_c0_seq1.1	0.4831	0.1528	0.4424	0.201	0.217	-0.047	0.387	46.3	0.27	0.39	563	587	-0.563714	0.083475
comp59665_c0_seq1.1	0.4619	0.1144	0.5	0.1858	0.186	-0.136	0.33	44.16	0.231	0.391	585	606	-0.365347	0.074257
comp5994_c0_seq1.1	0.4529	0.1824	0.4424	0.1892	0.202	-0.11	0.354	50.3	0.282	0.386	209	215	-0.286512	0.097674
comp60207_c0_seq1.1	0.418	0.1799	0.4044	0.253	0.188	-0.171	0.323	45.97	0.332	0.431	229	242	-0.080992	0.086777
comp608_c0_seq1.1	0.4693	0.1909	0.4066	0.2556	0.213	-0.12	0.356	44.29	0.332	0.397	419	444	-0.602703	0.074324
comp6129_c0_seq1.1	0.4847	0.1981	0.4038	0.1992	0.216	-0.035	0.398	50.33	0.298	0.375	758	797	-0.198871	0.10665
comp61474_c0_seq1.1	0.4399	0.2063	0.4447	0.1414	0.222	-0.007	0.416	48.08	0.277	0.418	524	546	-0.169048	0.069597
comp614_c1_seq13.1	0.549	0.1416	0.4167	0.1198	0.22	-0.123	0.364	43.76	0.208	0.387	533	548	-0.472628	0.082117
comp614_c1_seq14.1	0.57	0.1324	0.3934	0.1219	0.235	-0.085	0.378	41	0.202	0.386	909	949	-0.305585	0.083246
comp614_c1_seq18.1	0.4865	0.2382	0.3985	0.1834	0.26	0.022	0.438	46.05	0.316	0.389	740	786	-0.363104	0.110687
comp6179_c0_seq1.1	0.3137	0.098	0.5789	0.2037	0.178	-0.128	0.354	47.96	0.246	0.397	65	68	-0.426471	0.088235
comp62136_c0_seq1.1	0.5214	0.1634	0.356	0.1891	0.209	-0.045	0.39	43.71	0.281	0.419	310	323	-0.220124	0.071207
comp62155_c0_seq1.1	0.4176	0.1972	0.4468	0.1761	0.191	-0.056	0.38	51.87	0.293	0.373	492	519	0.220617	0.119461
comp62328_c0_seq1.1	0.502	0.1408	0.4896	0.1687	0.211	-0.071	0.385	46.1	0.231	0.36	949	978	-0.751534	0.079755
comp62346_c0_seq1.1	0.5604	0.0996	0.4729	0.1624	0.198	-0.158	0.326	40.09	0.192	0.339	1044	1092	-0.511081	0.111722
comp623_c0_seq1.1	0.6043	0.1925	0.385	0.1228	0.361	0.121	0.504	40.26	0.236	0.394	242	254	-0.487008	0.070866
comp62707_c0_seq1.1	0.4521	0.1264	0.4758	0.2227	0.179	-0.119	0.329	47.72	0.263	0.38	334	346	-0.353179	0.112717
comp627_c0_seq1.1	0.4914	0.1623	0.3916	0.216	0.165	-0.179	0.311	46.3	0.286	0.382	1007	1051	-0.038725	0.124643
comp62937_c0_seq1.1	0.4182	0.1622	0.4342	0.169	0.152	-0.156	0.321	46.68	0.271	0.416	783	818	0.457335	0.077017
comp6299_c0_seq1.1	0.535	0.2387	0.3543	0.1346	0.246	0.019	0.437	52.48	0.292	0.389	295	306	-0.595752	0.071895
comp629_c0_seq1.1	0.5054	0.1739	0.3925	0.1939	0.202	-0.055	0.382	45.05	0.282	0.398	678	703	-0.502134	0.055477
comp63183_c0_seq1.1	0.5083	0.1201	0.498	0.1479	0.192	-0.124	0.345	42.18	0.202	0.35	652	663	-0.357164	0.07089
comp63268_c0_seq1.1	0.4419	0.2093	0.4667	0.0732	0.154	-0.114	0.327	37.53	0.231	0.403	52	53	-0.15283	0.018868
comp6332_c0_seq1.1	0.518	0.1339	0.4254	0.1688	0.201	-0.069	0.368	43.81	0.235	0.377	1727	1759	-0.159011	0.0722
comp63810_c0_seq1.1	0.4647	0.2119	0.4498	0.153	0.253	0.051	0.453	50.71	0.278	0.386	353	370	-0.325676	0.075676
comp63948_c0_seq1.1	0.5011	0.1495	0.4161	0.1843	0.21	-0.078	0.376	47.27	0.258	0.394	585	598	-0.274415	0.04515
comp64037_c0_seq1.1	0.4803	0.1362	0.4655	0.1714	0.205	-0.062	0.391	42.11	0.24	0.381	717	742	-0.634771	0.040431
comp64060_c0_seq1.1	0.4535	0.1814	0.4109	0.2174	0.184	-0.104	0.352	48.53	0.304	0.417	526	547	-0.322669	0.073126
comp64065_c0_seq1.1	0.4667	0.1783	0.4414	0.1773	0.189	-0.053	0.375	46.18	0.275	0.393	794	815	-0.300982	0.071166
comp642_c0_seq1.1	0.4834	0.1809	0.415	0.1806	0.22	-0.055	0.38	46.24	0.28	0.407	886	919	-0.381284	0.067465
comp64449_c0_seq2.1	0.5108	0.2366	0.3653	0.1176	0.225	-0.028	0.404	49.95	0.284	0.388	218	225	-0.388445	0.057778
comp64635_c0_seq1.1	0.5329	0.1447	0.3929	0.1679	0.202	-0.087	0.367	52.4	0.244	0.398	180	185	-0.43946	0.075676
comp6468_c0_seq1.1	0.482	0.1454	0.4224	0.2151	0.179	-0.098	0.362	50.46	0.276	0.392	746	774	-0.611111	0.059432
comp6475_c0_seq1.1	0.5139	0.1975	0.3555	0.2099	0.233	-0.037	0.393	39.89	0.31	0.396	809	852	-0.305164	0.070423
comp64863_c0_seq1.1	0.5185	0.162	0.3915	0.1671	0.203	-0.049	0.402	46.75	0.259	0.403	502	520	-0.629039	0.080769
comp6489_c0_seq1.1	0.474	0.2569	0.4508	0.1347	0.329	0.14	0.512	53	0.287	0.394	449	472	-0.457415	0.099576
comp64_c0_seq1.1	0.5353	0.1627	0.3737	0.1938	0.246	-0.026	0.405	43.71	0.272	0.414	625	643	-0.430793	0.062208
comp64_c0_seq2.1	0.4926	0.1601	0.4165	0.2114	0.231	-0.049	0.394	43.55	0.28	0.413	510	524	-0.490458	0.055344
comp64_c0_seq3.1	0.5225	0.2049	0.3443	0.2063	0.269	0.025	0.435	43.7	0.313	0.408	614	632	-0.447627	0.05538
comp6517_c0_seq1.1	0.4609	0.1924	0.4651	0.1846	0.208	-0.085	0.375	49.75	0.284	0.407	557	581	-0.566782	0.082616
comp651_c0_seq1.1	0.5117	0.1572	0.4158	0.1755	0.222	-0.103	0.354	44.55	0.251	0.384	359	372	-0.149731	0.077957
comp6549_c0_seq1.1	0.5374	0.1298	0.4711	0.1144	0.18	-0.125	0.347	40.68	0.189	0.35	776	797	-0.360602	0.065245
comp654_c0_seq1.1	0.4993	0.162	0.383	0.2025	0.174	-0.11	0.347	49.1	0.279	0.383	795	830	-0.349759	0.054217
comp65502_c0_seq1.1	0.476	0.2067	0.3654	0.2251	0.207	-0.069	0.379	46.77	0.33	0.429	261	273	-0.433333	0.084249
comp6566_c1_seq1.1	0.5794	0.103	0.4381	0.2011	0.201	-0.167	0.325	42.55	0.215	0.348	289	303	-0.611551	0.108911
comp65836_c0_seq1.1	0.4482	0.1684	0.4483	0.2151	0.204	-0.077	0.364	53.42	0.289	0.385	481	499	-0.215832	0.076152
comp65964_c0_seq1.1	0.4405	0.1413	0.5129	0.1644	0.176	-0.128	0.336	44.96	0.237	0.394	1511	1568	-0.332589	0.076531
comp659_c0_seq2.1	0.5411	0.2319	0.3439	0.1348	0.288	0.094	0.478	40.74	0.289	0.443	249	264	-0.392046	0.087121
comp661_c0_seq1.1	0.4886	0.1856	0.377	0.1778	0.222	-0.072	0.371	45.71	0.287	0.422	310	330	-0.019697	0.066667
comp661_c0_seq2.1	0.4886	0.1856	0.377	0.1778	0.222	-0.072	0.371	45.71	0.287	0.422	310	330	-0.019697	0.066667
comp661_c0_seq3.1	0.4886	0.1856	0.377	0.1778	0.222	-0.072	0.371	45.71	0.287	0.422	310	330	-0.019697	0.066667
comp665_c0_seq1.1	0.4957	0.1719	0.4316	0.1678	0.221	-0.031	0.389	43.98	0.26	0.38	2573	2699	-0.152019	0.088922
comp665_c0_seq2.1	0.4842	0.1815	0.4166	0.1859	0.228	-0.02	0.397	44.79	0.281	0.388	2558	2691	-0.14515	0.090673
comp665_c0_seq3.1	0.4964	0.1704	0.4334	0.1669	0.222	-0.031	0.389	43.96	0.258	0.379	2576	2699	-0.157169	0.088922
comp6681_c0_seq1.1	0.3775	0.1921	0.4571	0.25	0.134	-0.195	0.304	53.87	0.331	0.425	181	189	-0.576191	0.068783
comp6681_c0_seq3.1	0.3775	0.1921	0.4571	0.25	0.134	-0.195	0.304	53.87	0.331	0.425	181	189	-0.576191	0.068783
comp66881_c0_seq1.1	0.5177	0.1678	0.4618	0.148	0.218	-0.082	0.376	43.97	0.238	0.372	1059	1101	-0.633152	0.084469
comp66954_c0_seq1.1	0.4594	0.1211	0.4811	0.1757	0.169	-0.099	0.347	45.13	0.23	0.384	957	998	-0.033868	0.056112
comp67108_c0_seq1.1	0.5422	0.1422	0.4098	0.1429	0.175	-0.1	0.364	44.79	0.22	0.358	264	270	-0.502963	0.07037
comp6741_c0_seq1.1	0.5479	0.1492	0.4027	0.1368	0.215	-0.051	0.401	42.52	0.226	0.378	773	794	-0.561209	0.075567
comp67518_c0_seq1.1	0.5597	0.1451	0.4212	0.166	0.24	-0.077	0.383	44.47	0.232	0.376	723	754	-0.680637	0.084881
comp6792_c0_seq1.1	0.4893	0.1718	0.437	0.1466	0.205	-0.064	0.378	45.66	0.251	0.408	510	528	-0.164773	0.073864
comp68047_c0_seq1.1	0.528	0.0994	0.4757	0.1648	0.269	0.012	0.427	45.13	0.206	0.368	218	222	-0.561261	0.04955
comp68288_c0_seq1.1	0.4728	0.1288	0.4904	0.1359	0.197	-0.078	0.37	46.14	0.209	0.389	589	603	-0.062189	0.06136
comp683_c0_seq1.1	0.4939	0.1681	0.4407	0.1405	0.238	-0.036	0.399	43.26	0.243	0.413	1374	1435	-0.244042	0.079443
comp68416_c0_seq1.1	0.4843	0.2023	0.4177	0.1595	0.234	0.036	0.44	42.97	0.28	0.383	853	882	-0.365873	0.090703
comp684_c0_seq1.1	0.4462	0.1673	0.483	0.204	0.236	-0.061	0.399	48.69	0.278	0.414	676	698	-0.632092	0.065903
comp688_c0_seq1.1	0.5137	0.1601	0.4378	0.1647	0.215	-0.078	0.383	44.96	0.248	0.405	818	858	-0.681935	0.076923
comp692_c0_seq1.1	0.4355	0.2574	0.2777	0.2657	0.217	0	0.413	55.49	0.409	0.444	2206	2283	-0.079282	0.091546
comp6972_c0_seq1.1	0.4732	0.1838	0.4339	0.1623	0.226	-0.04	0.388	47.24	0.268	0.383	1435	1496	0.013503	0.106283
comp70078_c0_seq1.1	0.4743	0.1471	0.4528	0.2085	0.172	-0.104	0.349	45.91	0.263	0.375	338	352	-0.332955	0.088068
comp70139_c0_seq1.1	0.4359	0.1283	0.5131	0.1716	0.209	-0.118	0.36	45.9	0.234	0.383	728	745	-0.457987	0.052349
comp7096_c0_seq1.1	0.3613	0.1597	0.5579	0.1767	0.176	-0.069	0.36	44.45	0.26	0.39	292	307	-0.132248	0.110749
comp70_c0_seq1.1	0.5109	0.175	0.4035	0.1955	0.239	-0.003	0.417	44.51	0.28	0.384	806	829	-0.465863	0.089264
comp71241_c0_seq1.1	0.5124	0.1377	0.4652	0.1958	0.262	-0.011	0.426	50.56	0.247	0.388	469	482	-0.706639	0.058091
comp71416_c0_seq1.1	0.543	0.1261	0.4469	0.1645	0.196	-0.101	0.362	45.83	0.219	0.353	666	686	-0.498251	0.099125
comp71522_c0_seq1.1	0.3978	0.1429	0.51	0.2159	0.175	-0.128	0.328	47.74	0.271	0.397	439	454	-0.057049	0.072687
comp7166_c0_seq1.1	0.3899	0.1677	0.4554	0.2317	0.15	-0.111	0.348	51.52	0.309	0.404	557	578	-0.311765	0.065744
comp71687_c0_seq1.1	0.4935	0.1516	0.458	0.1875	0.157	-0.11	0.359	52.2	0.251	0.355	379	387	-0.571576	0.072351
comp71785_c0_seq1.1	0.4146	0.1585	0.4531	0.1586	0.162	-0.098	0.361	49.39	0.26	0.426	288	302	-0.207947	0.033113
comp72046_c0_seq1.1	0.51	0.1133	0.5103	0.1624	0.211	-0.061	0.388	41.87	0.206	0.362	379	391	-0.608951	0.089514
comp7204_c0_seq1.1	0.4264	0.2791	0.3626	0.212	0.246	0.04	0.452	44.25	0.379	0.433	330	349	-0.398854	0.091691
comp722_c0_seq1.1	0.4502	0.1767	0.4362	0.1987	0.19	-0.09	0.372	48.35	0.291	0.41	4584	4705	-0.731839	0.056323
comp722_c0_seq3.1	0.4275	0.1993	0.4273	0.1953	0.192	-0.073	0.38	49.85	0.309	0.418	2996	3064	-0.554406	0.056462
comp72427_c0_seq1.1	0.4624	0.1864	0.4603	0.177	0.21	-0.051	0.395	45.61	0.273	0.375	337	345	-0.27942	0.098551
comp725_c0_seq1.1	0.4737	0.2431	0.3567	0.1835	0.222	-0.008	0.41	45.79	0.332	0.407	473	492	-0.328252	0.095528
comp72700_c0_seq1.1	0.5202	0.1667	0.4085	0.1479	0.257	-0.011	0.405	42.87	0.245	0.411	489	509	-0.206483	0.05501
comp72700_c0_seq2.1	0.5253	0.1591	0.3858	0.1753	0.246	-0.05	0.386	44.76	0.259	0.413	479	500	-0.2346	0.066
comp72868_c0_seq1.1	0.5621	0.1207	0.4755	0.1434	0.199	-0.159	0.326	40.06	0.195	0.342	359	383	-0.525849	0.086162
comp72992_c0_seq1.1	0.2982	0.2105	0.4815	0.22	0.245	-0.04	0.409	44.6	0.348	0.441	66	68	-0.226471	0.088235
comp73267_c0_seq1.1	0.392	0.2346	0.4299	0.2048	0.187	-0.082	0.377	53.07	0.339	0.422	401	418	-0.382536	0.069378
comp7328_c0_seq1.1	0.5205	0.1462	0.4246	0.1433	0.219	-0.039	0.385	45.87	0.225	0.37	408	422	0.139336	0.087678
comp73390_c0_seq1.1	0.5513	0.1239	0.4715	0.1092	0.218	-0.042	0.398	37.99	0.181	0.363	299	311	-0.423473	0.038585
comp737_c0_seq1.1	0.4613	0.1436	0.4097	0.2778	0.213	-0.043	0.397	48.03	0.315	0.387	466	484	-0.379752	0.086777
comp74215_c0_seq1.1	0.5079	0.1623	0.394	0.2324	0.197	-0.123	0.352	49.97	0.291	0.378	702	735	-0.43034	0.088435
comp74586_c0_seq1.1	0.4741	0.2016	0.3606	0.1957	0.216	-0.045	0.389	48.39	0.314	0.408	440	453	-0.064238	0.059603
comp74751_c0_seq1.1	0.3698	0.2969	0.3579	0.2921	0.24	0.066	0.456	59.13	0.44	0.453	248	265	-0.557736	0.116981
comp7484_c0_seq1.1	0.5219	0.2117	0.3452	0.1674	0.254	-0.01	0.419	47.07	0.297	0.418	327	344	-0.135465	0.072674
comp75051_c0_seq1.1	0.4253	0.1897	0.459	0.1744	0.18	-0.088	0.357	46.91	0.285	0.391	442	459	-0.479956	0.058824
comp752_c0_seq1.1	0.3565	0.2176	0.4714	0.198	0.194	-0.023	0.388	49.9	0.331	0.413	263	271	-0.323616	0.073801
comp752_c0_seq2.1	0.3623	0.2077	0.4755	0.2041	0.2	-0.015	0.392	50.2	0.325	0.408	255	263	-0.304183	0.076046
comp75332_c0_seq1.1	0.5029	0.1052	0.4754	0.2045	0.187	-0.145	0.331	46.21	0.227	0.357	640	663	-0.296229	0.084465
comp7550_c0_seq1.1	0.5087	0.1384	0.428	0.1732	0.205	-0.078	0.383	46.27	0.243	0.389	1623	1660	-0.650542	0.04759
comp76031_c0_seq1.1	0.4943	0.1322	0.4508	0.2431	0.241	-0.069	0.383	49.38	0.279	0.394	240	248	-0.740323	0.060484
comp7614_c0_seq1.1	0.4918	0.1673	0.4256	0.2015	0.201	-0.11	0.362	47.71	0.279	0.395	588	624	-0.576282	0.112179
comp76435_c0_seq1.1	0.4812	0.1216	0.4971	0.1253	0.2	-0.092	0.369	44.04	0.196	0.385	659	681	-0.216887	0.0837
comp76490_c0_seq1.1	0.4921	0.219	0.3866	0.2083	0.202	-0.033	0.395	49.5	0.315	0.372	562	580	-0.469655	0.1
comp765_c0_seq1.1	0.4896	0.149	0.4282	0.1855	0.169	-0.167	0.311	47.91	0.255	0.372	967	1000	-0.1465	0.08
comp76704_c0_seq2.1	0.5721	0.2115	0.2926	0.1714	0.225	0.011	0.44	55.8	0.298	0.386	248	254	-0.645669	0.090551
comp7716_c0_seq1.1	0.4355	0.1265	0.4602	0.2282	0.163	-0.137	0.326	53.23	0.271	0.384	491	518	-0.167954	0.061776
comp7716_c0_seq2.1	0.4355	0.1265	0.4602	0.2282	0.163	-0.137	0.326	53.23	0.271	0.384	491	518	-0.167954	0.061776
comp7738_c1_seq1.1	0.4784	0.1784	0.3899	0.2014	0.179	-0.148	0.331	48.43	0.293	0.403	426	448	-0.320982	0.098214
comp78145_c0_seq1.1	0.4404	0.1437	0.477	0.1439	0.177	-0.137	0.335	48.79	0.234	0.387	364	389	-0.046016	0.100257
comp7819_c0_seq1.1	0.469	0.1542	0.4527	0.157	0.184	-0.09	0.37	45.54	0.247	0.4	754	770	-0.596364	0.048052
comp7852_c0_seq1.1	0.4641	0.164	0.4182	0.2123	0.187	-0.07	0.372	51.75	0.288	0.39	833	876	-0.262101	0.08105
comp78594_c0_seq1.1	0.3953	0.2193	0.4536	0.1697	0.176	-0.067	0.36	54.27	0.306	0.399	369	383	-0.126371	0.073107
comp7862_c0_seq1.1	0.4798	0.154	0.4028	0.1526	0.164	-0.136	0.332	42.3	0.248	0.38	443	459	0.031808	0.091503
comp7862_c1_seq5.1	0.6078	0.0883	0.3668	0.2068	0.221	-0.108	0.352	40.02	0.217	0.367	341	351	-0.354131	0.088319
comp7862_c1_seq7.1	0.6	0.0744	0.399	0.1868	0.215	-0.122	0.349	40.11	0.194	0.358	258	266	-0.37406	0.082707
comp7908_c0_seq2.1	0.3944	0.187	0.4979	0.2003	0.17	-0.109	0.339	49.55	0.295	0.378	942	975	-0.121846	0.117949
comp79925_c0_seq1.1	0.5164	0.1273	0.4731	0.1767	0.185	-0.157	0.332	45.29	0.225	0.366	662	691	-0.559334	0.12301
comp7_c1_seq1.1	0.4944	0.141	0.4408	0.1681	0.197	-0.079	0.378	42.68	0.242	0.38	632	657	-0.45312	0.09589
comp7_c1_seq1.2	0.1915	0.2128	0.4074	0.4286	0.119	-0.333	0.242	42.89	0.5	0.466	62	68	-0.313235	0.088235
comp80021_c0_seq1.1	0.5166	0.1258	0.4865	0.1655	0.228	-0.074	0.378	47.03	0.219	0.378	384	397	-0.548111	0.055416
comp81133_c0_seq1.1	0.5045	0.1629	0.4297	0.1543	0.173	-0.096	0.369	49.45	0.247	0.377	523	538	-0.513755	0.089219
comp81174_c0_seq1.1	0.501	0.1277	0.4475	0.1805	0.158	-0.152	0.314	49.96	0.233	0.36	583	609	-0.024302	0.08867
comp8230_c0_seq1.1	0.4851	0.1213	0.4917	0.1732	0.185	-0.117	0.341	44.18	0.223	0.372	1860	1908	-0.396908	0.073899
comp8231_c0_seq1.1	0.3981	0.2362	0.4196	0.2068	0.204	-0.012	0.408	53.83	0.344	0.439	390	400	-0.39975	0.0675
comp8234_c0_seq1.1	0.454	0.1551	0.4589	0.1808	0.187	-0.076	0.362	47.51	0.259	0.389	961	1003	-0.123828	0.088734
comp82589_c0_seq1.1	0.5041	0.1074	0.4519	0.1725	0.149	-0.235	0.282	40.69	0.214	0.377	412	425	-0.155529	0.077647
comp828_c0_seq1.1	0.4934	0.1549	0.3871	0.1704	0.201	-0.083	0.366	39.99	0.259	0.389	432	449	0.165033	0.066815
comp83526_c0_seq1.1	0.521	0.1513	0.4211	0.1765	0.213	-0.061	0.397	49.45	0.247	0.395	146	157	-0.267516	0.070064
comp83949_c0_seq1.1	0.455	0.1058	0.5583	0.1571	0.177	-0.084	0.359	40.86	0.199	0.357	251	264	-0.495076	0.083333
comp84128_c0_seq1.1	0.5024	0.1374	0.5074	0.0978	0.2	-0.043	0.379	44.81	0.184	0.356	256	264	-0.140152	0.07197
comp84405_c0_seq1.1	0.371	0.1943	0.3857	0.2706	0.167	-0.054	0.377	49.29	0.368	0.414	337	357	0.217927	0.109244
comp84761_c0_seq1.1	0.4009	0.1441	0.4675	0.2546	0.186	-0.08	0.366	50.58	0.306	0.392	284	293	-0.351877	0.05802
comp84785_c0_seq1.1	0.4638	0.1063	0.5126	0.2057	0.157	-0.197	0.297	50.8	0.227	0.337	256	267	-0.092884	0.082397
comp84969_c0_seq1.1	0.4444	0.1874	0.4113	0.204	0.18	-0.139	0.335	54.06	0.305	0.389	514	529	-0.278639	0.081285
comp84_c0_seq1.1	0.5378	0.1737	0.3937	0.1852	0.224	-0.055	0.393	43.19	0.269	0.393	435	456	-0.620395	0.107456
comp8528_c0_seq1.1	0.5072	0.1221	0.4803	0.1394	0.181	-0.123	0.35	45.07	0.201	0.366	2765	2867	-0.41008	0.078479
comp8528_c0_seq10.1	0.527	0.1189	0.4732	0.1358	0.197	-0.107	0.357	42.94	0.196	0.368	2561	2658	-0.393491	0.083145
comp8528_c0_seq11.1	0.5004	0.1259	0.4837	0.1384	0.183	-0.124	0.35	45.26	0.204	0.366	2729	2829	-0.387805	0.08024
comp8528_c0_seq12.1	0.5104	0.1235	0.4842	0.1342	0.184	-0.12	0.353	45.08	0.199	0.365	2588	2681	-0.44737	0.076464
comp8528_c0_seq15.1	0.5009	0.1278	0.487	0.134	0.185	-0.12	0.352	45.3	0.202	0.365	2687	2785	-0.390305	0.081508
comp8528_c0_seq18.1	0.5191	0.1209	0.4734	0.1394	0.197	-0.111	0.354	43.08	0.2	0.37	2567	2664	-0.366892	0.083709
comp8528_c0_seq19.1	0.5027	0.1255	0.4843	0.1378	0.184	-0.123	0.35	45.24	0.203	0.367	2594	2687	-0.420878	0.077038
comp8528_c0_seq22.1	0.5199	0.123	0.4767	0.1347	0.199	-0.107	0.357	43.03	0.198	0.369	2525	2620	-0.369199	0.085115
comp8528_c0_seq23.1	0.5032	0.1275	0.4879	0.1331	0.186	-0.12	0.353	45.28	0.201	0.365	2552	2643	-0.424064	0.07832
comp8528_c0_seq3.1	0.5078	0.124	0.4836	0.135	0.183	-0.12	0.352	45.12	0.2	0.364	2723	2823	-0.412894	0.079702
comp8528_c0_seq6.1	0.5261	0.117	0.4699	0.1404	0.194	-0.111	0.355	42.97	0.197	0.37	2603	2702	-0.390822	0.081791
comp8528_c0_seq7.1	0.5098	0.1215	0.4808	0.1388	0.182	-0.123	0.35	45.02	0.2	0.366	2630	2725	-0.443853	0.075229
comp85418_c0_seq1.1	0.4318	0.2091	0.4406	0.1838	0.221	-0.016	0.413	51.67	0.303	0.4	264	268	-0.189179	0.08209
comp8547_c0_seq2.1	0.4467	0.1776	0.4462	0.1883	0.19	-0.093	0.365	48.96	0.284	0.398	652	668	-0.668563	0.080838
comp8562_c0_seq1.1	0.5513	0.1388	0.4105	0.1455	0.211	-0.08	0.379	45.3	0.221	0.373	593	604	-0.466391	0.057947
comp8613_c0_seq1.1	0.5469	0.112	0.4119	0.1215	0.214	-0.06	0.38	40.36	0.188	0.362	437	456	0.04386	0.048246
comp8613_c0_seq2.1	0.5479	0.1225	0.3872	0.1221	0.244	-0.023	0.412	38.98	0.201	0.377	512	533	-0.012946	0.04878
comp86363_c0_seq1.1	0.4606	0.1662	0.4344	0.2006	0.208	-0.095	0.371	49.63	0.283	0.382	428	436	-0.46422	0.057339
comp863_c0_seq1.1	0.352	0.1939	0.4627	0.2444	0.232	-0.006	0.418	53.14	0.336	0.444	244	253	0.075099	0.067194
comp86401_c0_seq1.1	0.4248	0.1504	0.4857	0.1935	0.138	-0.105	0.343	49.47	0.261	0.376	134	142	-0.383099	0.098592
comp8704_c0_seq3.1	0.4542	0.1993	0.4679	0.1434	0.191	-0.052	0.385	46.6	0.264	0.36	387	398	-0.398744	0.082915
comp8704_c0_seq4.1	0.4542	0.1993	0.4679	0.1434	0.191	-0.052	0.385	46.6	0.264	0.36	387	398	-0.398744	0.082915
comp8733_c0_seq1.1	0.461	0.1601	0.4251	0.1661	0.208	-0.041	0.39	44.63	0.259	0.402	1162	1216	0.205099	0.074836
comp87352_c0_seq1.1	0.4696	0.1261	0.473	0.219	0.176	-0.18	0.33	46.76	0.26	0.41	288	300	-0.645333	0.08
comp8750_c0_seq1.1	0.3964	0.1279	0.5541	0.1848	0.162	-0.093	0.359	47.44	0.242	0.393	529	552	-0.865761	0.061594
comp875_c0_seq1.1	0.4855	0.131	0.4395	0.1983	0.179	-0.149	0.336	51.25	0.255	0.381	640	657	-0.479452	0.042618
comp8781_c0_seq5.1	0.4689	0.1384	0.494	0.1985	0.188	-0.145	0.334	42.83	0.251	0.376	745	765	-0.652026	0.077124
comp88590_c0_seq1.1	0.557	0.151	0.3548	0.2368	0.222	-0.127	0.357	53.86	0.28	0.388	353	372	-0.356452	0.126344
comp8886_c0_seq1.1	0.4447	0.1603	0.524	0.1453	0.202	-0.112	0.365	44.7	0.235	0.375	647	669	-0.50568	0.089686
comp8914_c0_seq1.1	0.3793	0.2069	0.3793	0.3077	0.138	-0.143	0.333	*****	0.389	0.405	36	37	-0.667568	0.054054
comp8930_c0_seq1.1	0.4948	0.1767	0.3962	0.1793	0.169	-0.129	0.342	46.38	0.278	0.375	562	601	-0.258403	0.099834
comp8996_c0_seq1.1	0.4314	0.2059	0.495	0.1848	0.267	-0.055	0.394	51.3	0.288	0.367	132	140	-0.377143	0.092857
comp899_c0_seq1.1	0.5014	0.1091	0.46	0.1553	0.209	-0.062	0.371	43.96	0.205	0.382	1263	1313	0.041356	0.051028
comp899_c0_seq2.1	0.4951	0.0994	0.4475	0.1797	0.209	-0.065	0.367	43.97	0.217	0.393	1214	1263	0.091924	0.052257
comp899_c0_seq4.1	0.5035	0.0995	0.4302	0.1872	0.207	-0.065	0.367	44.08	0.223	0.39	1186	1236	0.088026	0.050971
comp90917_c0_seq1.1	0.4135	0.1603	0.467	0.161	0.144	-0.223	0.276	48.52	0.259	0.389	532	556	0.228417	0.091727
comp90974_c0_seq1.1	0.3623	0.3188	0.5507	0.0462	0.265	0.042	0.455	44.52	0.284	0.391	88	92	-0.808696	0.076087
comp91252_c0_seq1.1	0.4258	0.1367	0.4776	0.185	0.145	-0.131	0.337	50.26	0.254	0.388	303	319	-0.133229	0.087774
comp9126_c0_seq1.1	0.443	0.1889	0.4291	0.1856	0.195	-0.053	0.39	53.77	0.292	0.422	367	374	-0.190909	0.093583
comp919_c0_seq1.1	0.5121	0.1435	0.4273	0.1591	0.18	-0.061	0.383	48.31	0.238	0.385	3938	4024	-0.751889	0.041252
comp919_c0_seq2.1	0.5142	0.1416	0.4378	0.1537	0.175	-0.063	0.383	47.78	0.232	0.379	3497	3577	-0.781046	0.044451
comp9249_c0_seq1.1	0.4492	0.178	0.4094	0.2435	0.178	-0.103	0.35	50.89	0.316	0.389	437	457	-0.329759	0.074398
comp932_c0_seq1.1	0.4151	0.1854	0.485	0.2064	0.211	-0.067	0.372	48.55	0.296	0.384	896	941	-0.282785	0.082891
comp932_c0_seq2.1	0.4339	0.1768	0.4809	0.1918	0.207	-0.075	0.364	47.13	0.28	0.387	1545	1619	-0.278567	0.093885
comp939_c0_seq1.1	0.5311	0.1778	0.3889	0.1744	0.218	-0.074	0.376	42.4	0.268	0.385	537	559	-0.561538	0.091234
comp9400_c1_seq6.1	0.5083	0.1815	0.3702	0.2124	0.224	0.048	0.434	47.5	0.296	0.374	371	386	-0.102591	0.085492
comp9426_c0_seq1.1	0.5594	0.1254	0.4226	0.1397	0.191	-0.131	0.348	42.91	0.205	0.376	2682	2767	-0.527214	0.076256
comp9426_c0_seq1.2	0.5514	0.1304	0.4286	0.1215	0.2	-0.095	0.367	42.49	0.198	0.378	2054	2126	-0.454939	0.088899
comp9426_c0_seq2.1	0.5651	0.1254	0.4213	0.1367	0.191	-0.12	0.353	42.85	0.203	0.373	2671	2755	-0.539165	0.077677
comp9426_c0_seq2.2	0.5514	0.1304	0.4286	0.1215	0.2	-0.095	0.367	42.49	0.198	0.378	2054	2126	-0.454939	0.088899
comp9426_c0_seq3.1	0.5594	0.1254	0.4226	0.1397	0.191	-0.131	0.348	42.91	0.205	0.376	2682	2767	-0.527214	0.076256
comp9426_c0_seq3.2	0.5514	0.1304	0.4286	0.1215	0.2	-0.095	0.367	42.49	0.198	0.378	2054	2126	-0.454939	0.088899
comp9426_c0_seq4.1	0.5651	0.1254	0.4213	0.1367	0.191	-0.12	0.353	42.85	0.203	0.373	2671	2755	-0.539165	0.077677
comp9426_c0_seq4.2	0.5514	0.1304	0.4286	0.1215	0.2	-0.095	0.367	42.49	0.198	0.378	2054	2126	-0.454939	0.088899
comp9426_c0_seq5.1	0.5486	0.1438	0.4062	0.1462	0.197	-0.114	0.358	44.31	0.225	0.383	2028	2093	-0.444338	0.086479
comp9426_c0_seq5.2	0.5514	0.1304	0.4286	0.1215	0.2	-0.095	0.367	42.49	0.198	0.378	2054	2126	-0.454939	0.088899
comp9426_c0_seq6.1	0.556	0.1439	0.4044	0.1421	0.197	-0.099	0.365	44.26	0.222	0.38	2017	2081	-0.459683	0.088419
comp9426_c0_seq6.2	0.5514	0.1304	0.4286	0.1215	0.2	-0.095	0.367	42.49	0.198	0.378	2054	2126	-0.454939	0.088899
comp9426_c0_seq7.1	0.5486	0.1438	0.4062	0.1462	0.197	-0.114	0.358	44.31	0.225	0.383	2028	2093	-0.444338	0.086479
comp9426_c0_seq7.2	0.5514	0.1304	0.4286	0.1215	0.2	-0.095	0.367	42.49	0.198	0.378	2054	2126	-0.454939	0.088899
comp9426_c0_seq8.1	0.556	0.1439	0.4044	0.1421	0.197	-0.099	0.365	44.26	0.222	0.38	2017	2081	-0.459683	0.088419
comp9426_c0_seq8.2	0.5514	0.1304	0.4286	0.1215	0.2	-0.095	0.367	42.49	0.198	0.378	2054	2126	-0.454939	0.088899
comp946_c0_seq1.1	0.4838	0.1383	0.4767	0.1664	0.171	-0.127	0.343	45.1	0.235	0.402	1892	1979	-0.674027	0.060131
comp9514_c0_seq1.1	0.5222	0.1205	0.4705	0.146	0.195	-0.048	0.392	46.75	0.205	0.345	571	579	-0.598446	0.074266
comp9569_c0_seq1.1	0.4985	0.1254	0.4969	0.165	0.189	-0.109	0.367	44.94	0.219	0.362	425	442	-0.875792	0.08371
comp9602_c0_seq1.1	0.5061	0.1468	0.4742	0.1341	0.204	-0.097	0.359	42.67	0.216	0.378	1189	1236	-0.389482	0.075243
comp9602_c0_seq3.1	0.4708	0.1417	0.5142	0.1239	0.225	-0.082	0.368	39.61	0.205	0.368	302	313	-0.232588	0.047923
comp96196_c0_seq1.1	0.58	0.12	0.3913	0.1781	0.21	-0.165	0.341	46.13	0.218	0.354	229	239	-0.26318	0.129707
comp96434_c0_seq1.1	0.4339	0.1356	0.4512	0.2548	0.191	-0.12	0.352	48.47	0.301	0.385	395	403	-0.586849	0.039702
comp965_c0_seq1.1	0.4679	0.1667	0.4574	0.1798	0.165	-0.155	0.323	49.96	0.262	0.364	903	948	-0.159599	0.110759
comp966_c0_seq10.1	0.5536	0.1168	0.456	0.1695	0.21	-0.132	0.357	42.57	0.213	0.374	2885	3026	-0.727495	0.098149
comp966_c0_seq11.1	0.4895	0.1467	0.4082	0.1829	0.18	-0.119	0.352	43.53	0.255	0.376	611	631	-0.224406	0.049128
comp966_c0_seq11.2	0.5697	0.116	0.4373	0.1703	0.215	-0.131	0.362	43.78	0.212	0.376	2876	3014	-0.692568	0.094559
comp966_c0_seq12.1	0.4895	0.1467	0.4082	0.1829	0.18	-0.119	0.352	43.53	0.255	0.376	611	631	-0.224406	0.049128
comp966_c0_seq12.2	0.5714	0.1159	0.4396	0.1683	0.215	-0.134	0.361	43.75	0.21	0.374	2875	3011	-0.706543	0.095981
comp966_c0_seq13.1	0.4895	0.1467	0.4082	0.1829	0.18	-0.119	0.352	43.53	0.255	0.376	611	631	-0.224406	0.049128
comp966_c0_seq13.2	0.5486	0.115	0.4492	0.1808	0.208	-0.134	0.356	43.48	0.22	0.381	2853	2996	-0.722764	0.096796
comp966_c0_seq14.1	0.4895	0.1467	0.4082	0.1829	0.18	-0.119	0.352	43.53	0.255	0.376	611	631	-0.224406	0.049128
comp966_c0_seq14.2	0.5502	0.1149	0.4516	0.1788	0.208	-0.137	0.355	43.45	0.218	0.379	2852	2993	-0.736853	0.098229
comp966_c0_seq15.1	0.5537	0.1257	0.4415	0.1769	0.214	-0.115	0.367	44.28	0.224	0.378	2842	2980	-0.675973	0.093289
comp966_c0_seq16.1	0.5553	0.1256	0.4438	0.1749	0.214	-0.118	0.366	44.24	0.222	0.375	2841	2977	-0.690091	0.094726
comp966_c0_seq17.1	0.4895	0.1467	0.4082	0.1829	0.18	-0.119	0.352	43.53	0.255	0.376	611	631	-0.224406	0.049128
comp966_c0_seq17.2	0.5502	0.1238	0.4368	0.1863	0.212	-0.12	0.365	45.22	0.23	0.383	2809	2947	-0.6849	0.093315
comp966_c0_seq18.1	0.4895	0.1467	0.4082	0.1829	0.18	-0.119	0.352	43.53	0.255	0.376	611	631	-0.224406	0.049128
comp966_c0_seq18.2	0.5519	0.1237	0.4392	0.1844	0.212	-0.122	0.364	45.18	0.228	0.38	2808	2944	-0.699185	0.094769
comp966_c0_seq2.1	0.4895	0.1467	0.4082	0.1829	0.18	-0.119	0.352	43.53	0.255	0.376	611	631	-0.224406	0.049128
comp966_c0_seq2.2	0.5535	0.1048	0.4831	0.1483	0.181	-0.191	0.332	45.35	0.19	0.371	1164	1220	-0.833115	0.113115
comp966_c0_seq3.1	0.5708	0.1095	0.4538	0.1562	0.213	-0.14	0.355	41.21	0.198	0.371	2953	3096	-0.720414	0.097868
comp966_c0_seq4.1	0.5724	0.1094	0.4561	0.1541	0.213	-0.143	0.354	41.2	0.196	0.368	2952	3093	-0.734045	0.099256
comp966_c0_seq5.1	0.4895	0.1467	0.4082	0.1829	0.18	-0.119	0.352	43.53	0.255	0.376	611	631	-0.224406	0.049128
comp966_c0_seq5.2	0.5678	0.1075	0.4494	0.1652	0.211	-0.145	0.353	42.11	0.203	0.375	2920	3063	-0.729481	0.097943
comp966_c0_seq6.1	0.4895	0.1467	0.4082	0.1829	0.18	-0.119	0.352	43.53	0.255	0.376	611	631	-0.224406	0.049128
comp966_c0_seq6.2	0.5694	0.1075	0.4517	0.1632	0.211	-0.147	0.352	42.09	0.201	0.373	2919	3060	-0.743268	0.099346
comp966_c0_seq7.1	0.5729	0.1179	0.4418	0.1611	0.217	-0.126	0.364	42.81	0.207	0.372	2909	3047	-0.683755	0.094519
comp966_c0_seq8.1	0.5745	0.1178	0.4442	0.159	0.217	-0.129	0.363	42.78	0.205	0.369	2908	3044	-0.697569	0.095926
comp966_c0_seq9.1	0.552	0.1169	0.4536	0.1715	0.21	-0.129	0.358	42.6	0.215	0.377	2886	3029	-0.713569	0.096732
comp9683_c0_seq1.1	0.5327	0.1518	0.4115	0.188	0.228	-0.079	0.395	49.89	0.261	0.384	1607	1638	-1.03285	0.03663
comp9683_c0_seq1.2	0.5026	0.1587	0.4011	0.1935	0.196	-0.078	0.377	49.53	0.273	0.408	462	476	-0.477521	0.048319
comp971_c0_seq1.1	0.5024	0.2087	0.4221	0.1551	0.246	0.012	0.422	44.03	0.275	0.384	517	554	-0.280325	0.131769
comp97293_c0_seq1.1	0.4792	0.1319	0.4811	0.1562	0.172	-0.17	0.312	41.11	0.226	0.397	873	911	-0.415038	0.061471
comp9743_c0_seq1.1	0.3913	0.1522	0.4383	0.2378	0.16	-0.113	0.341	49.24	0.302	0.387	205	213	0.181221	0.112676
comp9743_c0_seq1.2	0.4642	0.1396	0.4257	0.1897	0.161	-0.105	0.335	50.28	0.261	0.384	310	329	0.036778	0.088146
comp9743_c0_seq2.1	0.4111	0.1818	0.412	0.2057	0.163	-0.087	0.347	50.69	0.309	0.4	579	607	0.142175	0.095552
comp9743_c0_seq3.1	0.3913	0.1522	0.4383	0.2378	0.16	-0.113	0.341	49.24	0.302	0.387	205	213	0.181221	0.112676
comp9743_c0_seq3.2	0.4642	0.1396	0.4257	0.1897	0.161	-0.105	0.335	50.28	0.261	0.384	310	329	0.036778	0.088146
comp9743_c0_seq4.1	0.4111	0.1818	0.412	0.2057	0.163	-0.087	0.347	50.69	0.309	0.4	579	607	0.142175	0.095552
comp97850_c0_seq1.1	0.4952	0.1841	0.3444	0.1625	0.193	-0.052	0.377	46.81	0.284	0.414	363	373	0.364611	0.075067
comp9785_c0_seq2.1	0.4303	0.1306	0.5208	0.1743	0.145	-0.16	0.324	44.36	0.233	0.371	417	444	-0.372973	0.06982
comp9785_c0_seq2.2	0.477	0.1463	0.512	0.1753	0.164	-0.175	0.315	47.08	0.238	0.366	483	502	-0.87251	0.091633
comp9803_c0_seq1.1	0.4787	0.1611	0.3937	0.1939	0.185	-0.086	0.363	45.27	0.277	0.379	732	756	0.029762	0.088624
comp9803_c0_seq2.1	0.4787	0.1611	0.3937	0.1939	0.185	-0.086	0.363	45.27	0.277	0.379	732	756	0.029762	0.088624
comp980_c0_seq1.1	0.4845	0.1246	0.5204	0.1469	0.184	-0.102	0.358	44.48	0.207	0.384	1295	1340	-0.595299	0.061194
comp9828_c0_seq1.1	0.44	0.12	0.518	0.1748	0.162	-0.156	0.326	46.31	0.227	0.381	423	437	-0.456522	0.066362
comp9828_c0_seq2.1	0.4382	0.1235	0.5184	0.1761	0.164	-0.152	0.329	46.37	0.23	0.383	413	427	-0.481265	0.067916
comp991_c0_seq1.1	0.5273	0.1521	0.414	0.1648	0.216	-0.059	0.391	44.59	0.243	0.372	1013	1050	-0.297619	0.086667
comp995_c0_seq1.1	0.5857	0.2143	0.36	0.0441	0.33	0.234	0.547	35.77	0.209	0.429	86	91	-0.09011	0.043956
comp997_c0_seq6.1	0.4601	0.169	0.4	0.163	0.189	-0.052	0.397	47.71	0.273	0.413	242	252	-0.357936	0.087302
comp997_c0_seq7.1	0.4601	0.169	0.4	0.163	0.189	-0.052	0.397	47.71	0.273	0.413	242	252	-0.357936	0.087302

## Sheet: 2006 yes score increase summary
average down	0.473945	0.153627	0.44412	0.185394	0.179849	-0.103504	0.355504	48.3319	0.261043	0.382855	749.794	777.315	-0.385673	0.0769919
title	T3s	C3s	A3s	G3s	CAI	CBI	Fop	Nc	GC3s	GC	L_sym	L_aa	Gravy	Aromo
poscp10084_c0_seq1.1	0.3836	0.1761	0.4825	0.1811	0.162	-0.105	0.337	49.39	0.282	0.386	181	184	-0.029891	0.092391
poscp10091_c0_seq1.1	0.4818	0.1347	0.5178	0.1549	0.2	-0.05	0.398	46.4	0.217	0.369	816	849	-0.702002	0.06596
poscp10141_c0_seq1.1	0.4656	0.1531	0.4485	0.1879	0.202	-0.033	0.4	47.13	0.267	0.377	405	419	-0.636754	0.057279
poscp101755_c0_seq1.1	0.4227	0.2165	0.4578	0.2025	0.217	-0.109	0.362	50.42	0.319	0.395	116	119	-0.507563	0.12605
poscp1028_c0_seq1.1	0.5016	0.1432	0.4354	0.1895	0.168	-0.131	0.346	47.14	0.25	0.355	1166	1201	-0.475354	0.064946
poscp103597_c0_seq1.1	0.4867	0.1901	0.3937	0.2255	0.22	-0.07	0.384	45.89	0.311	0.405	331	343	-0.537318	0.099125
poscp103726_c0_seq1.1	0.4141	0.1667	0.5079	0.157	0.155	-0.143	0.332	51.83	0.252	0.377	238	247	-0.425911	0.072874
poscp10437_c0_seq1.1	0.4825	0.1784	0.4225	0.2114	0.182	-0.09	0.372	50.46	0.293	0.374	860	885	-0.614011	0.068927
poscp104979_c0_seq1.1	0.4118	0.1647	0.3977	0.2771	0.139	-0.187	0.308	47.73	0.346	0.426	107	112	-0.763393	0.0625
poscp1052_c0_seq1.1	0.3855	0.1975	0.4633	0.2139	0.173	-0.074	0.361	50.28	0.317	0.406	764	804	-0.222139	0.105721
poscp10655_c0_seq1.1	0.4371	0.1457	0.412	0.2257	0.139	-0.128	0.328	49.9	0.291	0.388	351	365	-0.12274	0.071233
poscp10655_c0_seq1.2	0.5048	0.1305	0.4669	0.1429	0.182	-0.142	0.334	45.54	0.211	0.371	2603	2692	-0.286924	0.099926
poscp10655_c0_seq1.3	0.5013	0.13	0.4678	0.1943	0.168	-0.17	0.327	49.36	0.24	0.358	459	474	-0.604008	0.090717
poscp107413_c0_seq1.1	0.4532	0.1691	0.4472	0.1864	0.153	-0.207	0.296	50.11	0.272	0.362	324	337	0.008012	0.086053
poscp107805_c0_seq1.1	0.4817	0.1677	0.4121	0.1781	0.167	-0.102	0.36	49.03	0.272	0.377	394	401	-0.569576	0.067332
poscp107999_c0_seq1.1	0.3743	0.1696	0.4241	0.2649	0.146	-0.094	0.345	51.77	0.345	0.395	200	206	-0.156796	0.097087
poscp108492_c0_seq1.1	0.408	0.24	0.3906	0.1864	0.198	-0.071	0.373	50.01	0.34	0.418	153	157	-0.326752	0.044586
poscp108839_c0_seq1.1	0.5068	0.1584	0.4051	0.1829	0.182	-0.125	0.353	48.11	0.26	0.385	258	263	-0.130798	0.095057
poscp11021_c0_seq1.1	0.5322	0.1092	0.4082	0.1964	0.197	-0.058	0.394	48.94	0.236	0.381	444	458	-0.583406	0.039301
poscp11161_c0_seq1.1	0.4963	0.1464	0.4066	0.2173	0.173	-0.136	0.327	48.09	0.276	0.381	496	506	-0.362055	0.086957
poscp115419_c0_seq1.1	0.4623	0.113	0.5087	0.1711	0.173	-0.124	0.334	45.65	0.217	0.363	359	375	-0.2728	0.069333
poscp11750_c0_seq1.1	0.5065	0.1278	0.4878	0.1788	0.166	-0.077	0.373	47.75	0.23	0.358	1405	1452	-1.00021	0.051653
poscp117884_c0_seq1.1	0.4072	0.1392	0.5281	0.1265	0.148	-0.105	0.344	48.28	0.217	0.404	221	227	-0.196916	0.061674
poscp11843_c1_seq1.1	0.4517	0.1282	0.5287	0.1438	0.15	-0.196	0.294	45.53	0.211	0.351	606	628	-0.100478	0.100318
poscp11843_c1_seq2.1	0.4036	0.253	0.275	0.2685	0.215	0.045	0.446	54.05	0.425	0.51	193	198	-0.39697	0.055556
poscp11843_c1_seq2.2	0.4517	0.1282	0.5287	0.1438	0.15	-0.196	0.294	45.53	0.211	0.351	606	628	-0.100478	0.100318
poscp11843_c1_seq3.1	0.3896	0.2597	0.2715	0.2786	0.216	0.048	0.444	54.87	0.439	0.51	180	185	-0.277838	0.054054
poscp11843_c1_seq3.2	0.4517	0.1282	0.5287	0.1438	0.15	-0.196	0.294	45.53	0.211	0.351	606	628	-0.100478	0.100318
poscp12155_c0_seq1.1	0.5068	0.1588	0.4632	0.1627	0.219	-0.029	0.398	46.59	0.242	0.388	364	382	-0.562827	0.109948
poscp12216_c0_seq1.1	0.538	0.1582	0.3935	0.1348	0.178	0.024	0.426	45.42	0.232	0.375	190	199	-0.255779	0.070352
poscp12408_c0_seq1.1	0.5209	0.1521	0.4672	0.1297	0.211	-0.086	0.368	46.02	0.216	0.353	329	343	-0.690379	0.043732
poscp12414_c1_seq1.1	0.4683	0.1587	0.434	0.1826	0.161	-0.127	0.337	51.21	0.267	0.393	300	311	-0.453055	0.073955
poscp12558_c0_seq1.1	0.5209	0.1387	0.4321	0.2041	0.206	-0.141	0.35	47.8	0.256	0.375	477	488	-0.809631	0.067623
poscp12558_c0_seq2.1	0.5209	0.1387	0.4321	0.2041	0.206	-0.141	0.35	47.8	0.256	0.375	477	488	-0.809631	0.067623
poscp12558_c0_seq2.2	0.5142	0.1327	0.4571	0.1989	0.195	-0.102	0.361	46.46	0.246	0.359	1951	2013	-0.642871	0.066071
poscp12623_c0_seq1.1	0.4161	0.2081	0.4044	0.2177	0.162	-0.057	0.377	55.98	0.331	0.405	175	182	-0.387912	0.093407
poscp126315_c0_seq1.1	0.4912	0.1535	0.488	0.1606	0.219	-0.096	0.371	48.6	0.236	0.378	280	292	-0.380479	0.089041
poscp12664_c0_seq1.1	0.4511	0.163	0.4744	0.1729	0.206	-0.041	0.396	49.4	0.26	0.392	462	481	-0.296466	0.064449
poscp127046_c0_seq1.1	0.3203	0.3047	0.4505	0.1262	0.211	-0.03	0.392	46.42	0.364	0.418	143	146	0.134931	0.109589
poscp127114_c0_seq1.1	0.5043	0.1347	0.4558	0.1713	0.185	-0.058	0.381	46.33	0.233	0.358	438	453	-0.443929	0.07064
poscp12997_c0_seq1.1	0.5171	0.1263	0.4728	0.1675	0.183	-0.143	0.343	47.2	0.22	0.34	905	939	-0.48573	0.094782
poscp13019_c0_seq4.1	0.5058	0.1364	0.4913	0.1429	0.175	-0.171	0.326	45.49	0.211	0.374	927	957	-0.563114	0.063741
poscp13019_c0_seq7.1	0.5016	0.1328	0.4888	0.1499	0.168	-0.172	0.323	47.23	0.213	0.363	722	746	-0.471984	0.053619
poscp13246_c0_seq3.1	0.4176	0.1648	0.4643	0.1923	0.142	-0.198	0.299	55.1	0.28	0.383	107	115	-0.113913	0.095652
poscp13266_c0_seq1.1	0.5042	0.1597	0.4009	0.2184	0.164	-0.114	0.349	50.31	0.284	0.374	1166	1196	-0.567391	0.08612
poscp13557_c0_seq1.1	0.4555	0.1566	0.4259	0.2329	0.171	-0.07	0.374	49.5	0.296	0.394	345	354	-0.40565	0.09322
poscp138184_c0_seq1.1	0.418	0.1557	0.4831	0.233	0.141	-0.178	0.318	50.7	0.285	0.367	151	160	-0.18125	0.06875
poscp13833_c0_seq1.1	0.5445	0.1342	0.3993	0.1942	0.17	-0.132	0.346	50.17	0.248	0.366	778	803	-0.739975	0.070984
poscp13870_c0_seq1.1	0.4286	0.1278	0.472	0.2522	0.155	-0.265	0.265	51.89	0.284	0.363	162	170	-0.278235	0.082353
poscp13870_c0_seq2.1	0.4286	0.1278	0.472	0.2522	0.155	-0.265	0.265	51.89	0.284	0.363	162	170	-0.278235	0.082353
poscp14078_c0_seq1.1	0.5015	0.1454	0.418	0.1452	0.169	-0.085	0.368	42.49	0.234	0.38	397	406	-0.390148	0.05665
poscp14118_c0_seq1.1	0.4757	0.1559	0.427	0.1696	0.163	-0.108	0.336	51.96	0.253	0.368	569	584	0.068493	0.063356
poscp14133_c0_seq1.1	0.4653	0.1532	0.4286	0.2376	0.162	-0.152	0.32	53.36	0.291	0.387	413	431	-0.264733	0.081207
poscp14133_c0_seq1.2	0.4773	0.1724	0.4279	0.199	0.169	-0.127	0.342	48.65	0.282	0.378	1098	1144	-0.365385	0.079545
poscp14230_c1_seq1.1	0.45	0.1364	0.5074	0.1631	0.174	-0.119	0.333	47.23	0.231	0.382	787	813	-0.237269	0.081181
poscp14637_c0_seq1.1	0.5225	0.125	0.4559	0.1803	0.165	-0.107	0.355	49.94	0.227	0.356	598	620	-0.475484	0.066129
poscp14637_c0_seq1.2	0.493	0.1154	0.4699	0.1878	0.173	-0.146	0.33	45.44	0.229	0.355	345	354	-0.297458	0.084746
poscp14637_c0_seq2.1	0.5225	0.125	0.4559	0.1803	0.165	-0.107	0.355	49.94	0.227	0.356	598	620	-0.475484	0.066129
poscp14637_c0_seq2.2	0.493	0.1154	0.4699	0.1878	0.173	-0.146	0.33	45.44	0.229	0.355	345	354	-0.297458	0.084746
poscp14687_c0_seq1.1	0.4943	0.1521	0.4382	0.2083	0.216	-0.02	0.409	52.3	0.273	0.402	330	347	-0.65389	0.097983
poscp14701_c0_seq1.1	0.4682	0.1239	0.4942	0.1451	0.16	-0.161	0.319	45.66	0.21	0.359	1096	1128	-0.241223	0.085106
poscp148855_c0_seq1.1	0.4898	0.1429	0.4719	0.1687	0.177	-0.094	0.356	56.65	0.237	0.372	118	122	-0.451639	0.098361
poscp14885_c0_seq4.1	0.5547	0.1619	0.3801	0.1852	0.168	-0.15	0.344	49.06	0.259	0.354	803	826	-0.698668	0.079903
poscp14885_c0_seq6.1	0.5315	0.1748	0.391	0.188	0.168	-0.167	0.331	52.15	0.273	0.36	516	535	-0.595327	0.095327
poscp1495_c0_seq1.1	0.4784	0.0962	0.4975	0.174	0.18	-0.16	0.334	46.3	0.21	0.404	509	527	-0.554269	0.056926
poscp149_c0_seq1.1	0.4746	0.1545	0.4122	0.2074	0.162	-0.174	0.321	48.19	0.275	0.378	520	546	-0.154579	0.089744
poscp15171_c0_seq1.1	0.4732	0.1311	0.4551	0.1578	0.163	-0.127	0.336	43.98	0.23	0.389	1871	1901	-0.183903	0.073645
poscp15406_c0_seq5.1	0.5063	0.1434	0.4479	0.1578	0.179	-0.108	0.353	48.03	0.231	0.361	1223	1259	-0.257188	0.077045
poscp15463_c0_seq2.1	0.4752	0.1702	0.4697	0.1624	0.223	-0.001	0.424	51.01	0.25	0.354	172	178	-0.408427	0.08427
poscp15463_c0_seq3.1	0.4752	0.1702	0.4697	0.1624	0.223	-0.001	0.424	51.01	0.25	0.354	172	178	-0.408427	0.08427
poscp15499_c0_seq1.1	0.4657	0.141	0.4709	0.1542	0.173	-0.128	0.338	45.06	0.232	0.383	3868	3994	-0.237156	0.089134
poscp15500_c0_seq1.1	0.5	0.1307	0.4765	0.1361	0.209	-0.034	0.397	48.36	0.211	0.411	951	962	-0.8079	0.027027
poscp15596_c0_seq1.1	0.4323	0.1097	0.4113	0.246	0.121	-0.197	0.301	45.96	0.277	0.374	173	182	0.417582	0.098901
poscp15700_c0_seq1.1	0.5272	0.1223	0.4604	0.1226	0.212	-0.069	0.371	40.5	0.192	0.38	1153	1199	-0.174645	0.075063
poscp15792_c0_seq1.1	0.5364	0.1273	0.4788	0.1354	0.173	-0.139	0.342	48.57	0.198	0.359	520	549	-0.512386	0.107468
poscp15796_c0_seq1.1	0.548	0.1271	0.4142	0.1868	0.187	-0.104	0.364	47.8	0.241	0.367	456	470	-0.815106	0.051064
poscp15925_c0_seq1.1	0.4414	0.1797	0.4211	0.1854	0.178	-0.069	0.369	54.32	0.287	0.399	293	303	-0.193069	0.10231
poscp15925_c0_seq3.1	0.4749	0.1506	0.4971	0.1473	0.163	-0.136	0.34	47.96	0.229	0.37	1149	1187	-0.621146	0.075821
poscp15925_c0_seq3.2	0.4414	0.1797	0.4211	0.1854	0.178	-0.069	0.369	54.32	0.287	0.399	293	303	-0.193069	0.10231
poscp1594_c0_seq1.1	0.5204	0.1633	0.3852	0.1909	0.197	-0.107	0.367	51.78	0.269	0.372	1597	1641	-0.394881	0.084704
poscp1594_c0_seq1.2	0.592	0.0995	0.375	0.1592	0.214	-0.053	0.396	41.93	0.198	0.39	227	240	-0.2975	0.083333
poscp1594_c0_seq2.1	0.5576	0.1316	0.4098	0.1612	0.202	-0.133	0.36	45.03	0.222	0.362	1435	1479	-0.59094	0.065585
poscp1594_c0_seq3.1	0.563	0.1291	0.4056	0.1574	0.204	-0.122	0.366	45.81	0.218	0.364	1453	1500	-0.5694	0.068667
poscp15986_c0_seq1.1	0.4671	0.2039	0.3878	0.2158	0.172	-0.07	0.37	54.24	0.323	0.407	189	200	-0.3375	0.07
poscp1648_c0_seq1.1	0.523	0.1533	0.4428	0.161	0.212	-0.031	0.401	49.37	0.239	0.383	669	684	-0.683918	0.068713
poscp16733_c0_seq1.1	0.4219	0.2031	0.4522	0.181	0.191	-0.094	0.358	53.34	0.298	0.421	151	156	-0.423718	0.076923
poscp17259_c0_seq1.1	0.4551	0.1796	0.4119	0.1787	0.168	-0.09	0.342	49.55	0.284	0.41	395	418	0.07512	0.083732
poscp17259_c0_seq1.2	0.4595	0.1575	0.4489	0.1917	0.157	-0.135	0.328	47.66	0.268	0.377	1020	1048	-0.412214	0.076336
poscp1730_c0_seq6.1	0.505	0.1807	0.4228	0.1646	0.241	0.024	0.435	46.12	0.265	0.385	520	535	-0.554579	0.072897
poscp17420_c0_seq1.1	0.4351	0.1517	0.4478	0.2103	0.134	-0.151	0.31	47.99	0.284	0.394	680	729	-0.376955	0.067215
poscp17420_c0_seq2.1	0.4351	0.1517	0.4478	0.2103	0.134	-0.151	0.31	47.99	0.284	0.394	680	729	-0.376955	0.067215
poscp17462_c0_seq3.1	0.3085	0.117	0.5253	0.2472	0.144	-0.119	0.342	43.94	0.289	0.412	114	119	-0.241176	0.042017
poscp1753_c0_seq1.1	0.5302	0.1256	0.4298	0.2072	0.185	-0.13	0.352	49.21	0.246	0.368	483	507	-0.590927	0.076923
poscp1753_c0_seq1.2	0.3571	0.0536	0.6545	0.098	0.12	-0.269	0.25	38.29	0.125	0.374	64	66	0.039394	0.060606
poscp1753_c0_seq1.3	0.5372	0.1433	0.3945	0.1945	0.202	-0.078	0.385	45.38	0.256	0.351	1142	1180	-0.607712	0.067797
poscp17635_c0_seq1.1	0.4286	0.1888	0.4436	0.2086	0.151	-0.088	0.351	52.32	0.302	0.378	971	1009	-0.39782	0.085233
poscp17692_c0_seq1.1	0.483	0.1761	0.3838	0.2042	0.16	-0.114	0.343	51.81	0.292	0.383	821	865	-0.240347	0.073988
poscp17700_c0_seq1.1	0.4509	0.1321	0.5158	0.1662	0.188	-0.088	0.352	46.69	0.227	0.36	988	1027	-0.066991	0.107108
poscp1781_c1_seq1.1	0.4559	0.1473	0.444	0.2235	0.169	-0.131	0.341	47.18	0.283	0.395	1068	1105	-0.424706	0.074208
poscp1781_c1_seq3.1	0.4574	0.1303	0.5097	0.1731	0.164	-0.196	0.311	43.4	0.231	0.376	463	480	-0.443333	0.083333
poscp18218_c0_seq1.1	0.4884	0.1302	0.448	0.2188	0.146	-0.19	0.301	44.54	0.264	0.362	994	1028	-0.681128	0.062257
poscp18379_c0_seq1.1	0.4484	0.1889	0.4142	0.1848	0.184	-0.121	0.351	46.71	0.292	0.385	473	493	-0.141582	0.083164
poscp183_c2_seq1.1	0.3564	0.3036	0.3483	0.2532	0.252	0.043	0.446	57.3	0.433	0.465	395	405	-0.534568	0.051852
poscp183_c2_seq1.2	0.5037	0.0963	0.4898	0.1439	0.146	-0.107	0.353	43.91	0.191	0.347	173	177	-0.758757	0.033898
poscp183_c2_seq2.1	0.3564	0.3036	0.3483	0.2532	0.252	0.043	0.446	57.3	0.433	0.465	395	405	-0.534568	0.051852
poscp18517_c0_seq1.1	0.446	0.1934	0.4361	0.1941	0.18	-0.111	0.35	49.83	0.298	0.397	705	724	-0.425	0.060773
poscp1885_c0_seq1.1	0.4684	0.1421	0.466	0.1894	0.156	-0.116	0.343	46.09	0.253	0.367	1156	1195	-0.393138	0.081172
poscp1885_c0_seq1.2	0.4345	0.1586	0.4626	0.1885	0.174	-0.065	0.37	45.42	0.271	0.372	351	358	-0.446927	0.058659
poscp18938_c0_seq3.1	0.5281	0.2022	0.3026	0.1594	0.214	-0.059	0.384	50.82	0.293	0.422	99	102	-0.289216	0.058824
poscp18958_c0_seq2.1	0.4984	0.1693	0.4327	0.1877	0.189	-0.131	0.351	47.72	0.266	0.356	766	791	-0.566625	0.088496
poscp1910_c0_seq1.1	0.4609	0.1703	0.4069	0.21	0.173	-0.156	0.328	49.77	0.296	0.433	597	613	-0.589886	0.047308
poscp19215_c0_seq2.1	0.4553	0.2298	0.3137	0.2678	0.235	-0.011	0.401	50.02	0.376	0.443	274	293	-0.206826	0.109215
poscp19226_c0_seq1.1	0.4762	0.1203	0.4742	0.1676	0.134	-0.13	0.325	46.15	0.221	0.356	480	494	-0.234211	0.078947
poscp19310_c0_seq1.1	0.4846	0.1241	0.5037	0.1523	0.174	-0.118	0.337	45.29	0.211	0.362	1043	1066	-0.304034	0.094747
poscp19310_c0_seq1.2	0.5052	0.1217	0.4882	0.1625	0.186	-0.099	0.352	44.32	0.216	0.37	3317	3397	-0.529644	0.080365
poscp19361_c0_seq1.1	0.5053	0.1247	0.4831	0.1792	0.168	-0.161	0.331	43.36	0.227	0.371	586	601	-0.702496	0.078203
poscp19361_c0_seq3.1	0.5053	0.1247	0.4831	0.1792	0.168	-0.161	0.331	43.36	0.227	0.371	586	601	-0.702496	0.078203
poscp19361_c0_seq4.1	0.5053	0.1247	0.4831	0.1792	0.168	-0.161	0.331	43.36	0.227	0.371	586	601	-0.702496	0.078203
poscp1938_c0_seq2.1	0.503	0.1667	0.4032	0.1972	0.188	-0.082	0.375	49.97	0.276	0.384	1636	1686	-0.565836	0.067023
poscp1938_c0_seq3.1	0.503	0.1667	0.4032	0.1972	0.188	-0.082	0.375	49.97	0.276	0.384	1636	1686	-0.565836	0.067023
poscp19409_c0_seq1.1	0.5	0.2712	0.3232	0.1111	0.249	0.076	0.466	55.69	0.316	0.41	133	144	-0.131944	0.180556
poscp19409_c0_seq2.1	0.5	0.2712	0.3232	0.1111	0.249	0.076	0.466	55.69	0.316	0.41	133	144	-0.131944	0.180556
poscp1960_c0_seq10.1	0.5179	0.1236	0.4522	0.187	0.184	-0.116	0.348	45.27	0.234	0.372	1903	1947	-0.729122	0.046739
poscp1960_c0_seq11.1	0.5036	0.1268	0.4548	0.1818	0.168	-0.102	0.354	47.1	0.235	0.376	1710	1754	-0.688427	0.050741
poscp1960_c0_seq3.1	0.5179	0.1236	0.4522	0.187	0.184	-0.116	0.348	45.27	0.234	0.372	1903	1947	-0.729122	0.046739
poscp1960_c0_seq4.1	0.5179	0.1236	0.4522	0.187	0.184	-0.116	0.348	45.27	0.234	0.372	1903	1947	-0.729122	0.046739
poscp1960_c0_seq9.1	0.5179	0.1236	0.4522	0.187	0.184	-0.116	0.348	45.27	0.234	0.372	1903	1947	-0.729122	0.046739
poscp19774_c0_seq1.1	0.4725	0.1462	0.4967	0.1862	0.196	-0.086	0.366	49.24	0.246	0.368	1176	1220	-0.485082	0.078689
poscp19924_c0_seq1.1	0.5338	0.1955	0.3109	0.1802	0.222	-0.034	0.409	44.23	0.299	0.404	154	161	-0.487578	0.062112
poscp19924_c0_seq2.1	0.5338	0.1955	0.3109	0.1802	0.222	-0.034	0.409	44.23	0.299	0.404	154	161	-0.487578	0.062112
poscp20119_c0_seq1.1	0.4488	0.1359	0.499	0.1762	0.182	-0.101	0.352	46.16	0.238	0.368	644	683	0.009517	0.105417
poscp20487_c0_seq1.1	0.4994	0.1471	0.4245	0.1837	0.173	-0.078	0.363	48.99	0.252	0.371	935	968	-0.372624	0.06405
poscp20662_c0_seq1.1	0.486	0.112	0.4974	0.1588	0.163	-0.132	0.334	46.84	0.208	0.354	731	758	-0.39723	0.073879
poscp20816_c0_seq1.1	0.4774	0.1237	0.5101	0.1416	0.208	-0.051	0.386	46.21	0.206	0.397	928	952	-0.446639	0.061975
poscp20816_c0_seq2.1	0.4748	0.1227	0.5272	0.1341	0.182	-0.098	0.347	45.69	0.197	0.371	608	625	-0.32896	0.0736
poscp20978_c0_seq1.1	0.5699	0.1613	0.3763	0.1765	0.203	-0.105	0.356	59.74	0.254	0.38	118	122	-0.385246	0.090164
poscp209_c0_seq1.1	0.541	0.1572	0.41	0.1145	0.227	-0.04	0.401	39.95	0.217	0.379	1197	1257	-0.241448	0.075577
poscp209_c0_seq1.2	0.472	0.1626	0.4216	0.1951	0.178	-0.107	0.356	49.47	0.277	0.386	682	701	-0.376605	0.052782
poscp209_c0_seq2.1	0.5246	0.1633	0.4013	0.1354	0.221	-0.043	0.4	41.06	0.237	0.384	1192	1255	-0.251155	0.076494
poscp209_c0_seq2.2	0.472	0.1626	0.4216	0.1951	0.178	-0.107	0.356	49.47	0.277	0.386	682	701	-0.376605	0.052782
poscp20_c3_seq1.1	0.4926	0.1427	0.4243	0.1783	0.207	-0.091	0.376	51.15	0.251	0.398	3096	3143	-0.428285	0.044225
poscp21358_c0_seq1.1	0.4589	0.1255	0.4718	0.2208	0.203	-0.111	0.36	44.68	0.264	0.365	303	310	-0.650323	0.058065
poscp213_c0_seq2.1	0.5127	0.1557	0.4069	0.1695	0.192	-0.089	0.362	46.42	0.251	0.371	1733	1794	-0.109588	0.096433
poscp213_c0_seq3.1	0.5135	0.1543	0.4059	0.174	0.187	-0.101	0.355	46.97	0.252	0.371	1722	1785	-0.113501	0.098039
poscp213_c0_seq4.1	0.5131	0.156	0.409	0.1665	0.189	-0.097	0.357	45.81	0.249	0.37	1722	1783	-0.101178	0.096467
poscp213_c0_seq5.1	0.5139	0.1546	0.4079	0.1711	0.184	-0.11	0.35	46.36	0.25	0.37	1711	1774	-0.105073	0.098083
poscp2141_c0_seq1.1	0.5	0.1469	0.4596	0.156	0.193	-0.064	0.386	46.29	0.234	0.376	1346	1388	-0.610447	0.058357
poscp21732_c0_seq1.1	0.4577	0.1327	0.4641	0.1985	0.142	-0.152	0.32	47.02	0.253	0.35	724	746	-0.205764	0.057641
poscp21732_c0_seq1.2	0.4956	0.1489	0.4385	0.1878	0.162	-0.106	0.351	50.67	0.255	0.364	553	571	-0.576883	0.052539
poscp2179_c0_seq1.1	0.4601	0.1888	0.4338	0.1813	0.199	-0.04	0.393	53.59	0.286	0.414	458	480	-0.407083	0.066667
poscp21834_c0_seq1.1	0.3914	0.1575	0.4692	0.2401	0.154	-0.129	0.333	51.9	0.303	0.386	498	517	-0.138878	0.054159
poscp21924_c0_seq1.1	0.4834	0.1845	0.4367	0.1967	0.185	-0.105	0.364	48.21	0.284	0.376	689	709	-0.591961	0.070522
poscp22109_c1_seq1.1	0.4822	0.1537	0.4699	0.1947	0.193	-0.128	0.361	50.15	0.261	0.382	784	807	-0.891698	0.066914
poscp22109_c1_seq1.2	0.4819	0.1506	0.4268	0.2013	0.171	-0.07	0.379	50.61	0.272	0.363	206	210	-0.671905	0.066667
poscp2234_c0_seq1.1	0.4554	0.1566	0.389	0.2651	0.184	-0.081	0.363	50.46	0.32	0.414	518	532	-0.457895	0.050752
poscp2242_c0_seq2.1	0.5248	0.1396	0.4407	0.1657	0.238	-0.031	0.391	43.14	0.232	0.38	4925	5154	-0.249787	0.090415
poscp2242_c0_seq3.1	0.408	0.2347	0.3542	0.2804	0.225	-0.035	0.387	53.09	0.391	0.43	2532	2671	-0.154324	0.094347
poscp22475_c0_seq1.1	0.5084	0.1132	0.4527	0.1719	0.154	-0.141	0.338	44.31	0.221	0.365	3038	3122	-0.513581	0.061179
poscp22475_c0_seq1.2	0.4864	0.1364	0.4951	0.1152	0.149	-0.201	0.308	42.22	0.2	0.373	260	268	-0.676119	0.059701
poscp22475_c0_seq2.1	0.4989	0.1194	0.4565	0.1688	0.158	-0.134	0.339	44.61	0.223	0.371	2037	2101	-0.427844	0.063779
poscp22475_c0_seq2.2	0.4864	0.1364	0.4951	0.1152	0.149	-0.201	0.308	42.22	0.2	0.373	260	268	-0.676119	0.059701
poscp23329_c0_seq1.1	0.4585	0.2277	0.4051	0.1632	0.191	-0.014	0.41	56.91	0.304	0.402	398	412	-0.132281	0.099515
poscp23492_c0_seq1.1	0.4686	0.136	0.4495	0.1877	0.156	-0.127	0.329	47.52	0.251	0.37	2051	2134	-0.187067	0.085286
poscp2352_c0_seq1.1	0.3943	0.2743	0.3006	0.2697	0.191	0.015	0.43	58.38	0.43	0.484	207	213	-0.426291	0.061033
poscp2356_c0_seq1.1	0.4859	0.1531	0.4283	0.2027	0.216	-0.031	0.399	49.47	0.272	0.392	729	750	-0.336267	0.093333
poscp23638_c0_seq1.1	0.4651	0.137	0.488	0.1645	0.162	-0.143	0.333	48.9	0.233	0.386	447	466	-0.169742	0.103004
poscp23800_c0_seq1.1	0.4772	0.1508	0.4537	0.1744	0.208	-0.057	0.382	47.84	0.25	0.392	1655	1703	-0.164709	0.085731
poscp2408_c1_seq6.1	0.4743	0.1592	0.4362	0.2058	0.148	-0.115	0.339	50.34	0.276	0.371	767	794	-0.540302	0.066751
poscp24112_c0_seq1.1	0.4624	0.1784	0.4056	0.2219	0.17	-0.111	0.351	50.64	0.306	0.407	1010	1044	-0.577874	0.060345
poscp24133_c0_seq1.1	0.4227	0.1487	0.4783	0.1854	0.162	-0.124	0.328	51.79	0.264	0.403	406	421	-0.307126	0.071259
poscp2428_c0_seq1.1	0.5062	0.1559	0.4441	0.19	0.187	-0.134	0.343	49.74	0.258	0.392	880	926	-0.673434	0.110151
poscp2442_c0_seq1.1	0.5091	0.1136	0.4128	0.202	0.152	-0.139	0.336	48.48	0.246	0.356	268	277	-0.519495	0.039711
poscp24524_c0_seq1.1	0.4891	0.0895	0.5102	0.1344	0.169	-0.157	0.31	39.72	0.174	0.372	1916	1982	-0.143996	0.091826
poscp24837_c0_seq1.1	0.497	0.1273	0.4702	0.1624	0.191	-0.111	0.352	45.31	0.223	0.377	1999	2053	-0.515733	0.089625
poscp2494_c0_seq1.1	0.4451	0.1303	0.5234	0.137	0.185	-0.094	0.352	43.94	0.208	0.383	1170	1212	-0.067079	0.070957
poscp2494_c0_seq2.1	0.4552	0.1305	0.5214	0.1288	0.177	-0.093	0.352	44.48	0.202	0.38	1109	1151	-0.025717	0.071242
poscp24960_c0_seq1.1	0.4498	0.2008	0.3596	0.1971	0.163	-0.072	0.362	54.04	0.321	0.402	552	581	-0.030809	0.086059
poscp2501_c0_seq1.1	0.37	0.1924	0.4662	0.2028	0.148	-0.136	0.329	54.4	0.318	0.428	560	585	-0.391453	0.064957
poscp2501_c0_seq1.2	0.4238	0.1854	0.4178	0.2	0.183	-0.091	0.356	52.76	0.306	0.4	180	186	-0.137097	0.053763
poscp2501_c0_seq2.1	0.3854	0.1951	0.4503	0.2011	0.158	-0.118	0.34	54.39	0.317	0.423	732	763	-0.374705	0.058978
poscp2501_c0_seq3.1	0.37	0.1924	0.4662	0.2028	0.148	-0.136	0.329	54.4	0.318	0.428	560	585	-0.391453	0.064957
poscp2501_c0_seq3.2	0.4017	0.1595	0.4388	0.219	0.139	-0.157	0.317	49.9	0.303	0.432	413	433	-0.467668	0.050808
poscp2501_c0_seq4.1	0.3853	0.1816	0.4515	0.209	0.145	-0.14	0.327	54.01	0.313	0.431	965	1010	-0.458317	0.056436
poscp25039_c0_seq1.1	0.4813	0.1088	0.5028	0.1631	0.175	-0.184	0.309	43.6	0.204	0.346	690	715	-0.311189	0.081119
poscp25039_c0_seq1.2	0.4977	0.1156	0.4815	0.1429	0.19	-0.115	0.345	43.61	0.2	0.362	1511	1557	-0.162492	0.059088
poscp25842_c0_seq1.1	0.4873	0.1142	0.465	0.1826	0.157	-0.115	0.339	48.51	0.229	0.364	490	509	-0.29057	0.064833
poscp26377_c0_seq1.1	0.5072	0.1309	0.4559	0.204	0.17	-0.142	0.327	49.62	0.249	0.371	626	652	-0.572239	0.088957
poscp26424_c0_seq1.1	0.4766	0.167	0.4595	0.1619	0.186	-0.07	0.373	50.1	0.252	0.374	544	559	-0.456887	0.062612
poscp2646_c0_seq1.1	0.4751	0.1803	0.4096	0.2171	0.189	-0.097	0.348	48.27	0.298	0.376	3322	3458	-0.198178	0.091382
poscp265_c0_seq5.1	0.4133	0.2288	0.377	0.2251	0.178	-0.091	0.349	55.08	0.355	0.421	321	331	-0.293051	0.081571
poscp26695_c0_seq1.1	0.5556	0.1032	0.3992	0.136	0.197	-0.08	0.371	40.8	0.194	0.391	294	301	-0.413289	0.036545
poscp27024_c0_seq1.1	0.4537	0.222	0.4075	0.1847	0.232	-0.066	0.387	46.39	0.314	0.411	628	655	-0.227023	0.082443
poscp27165_c0_seq1.1	0.4894	0.1554	0.4768	0.1908	0.214	-0.061	0.388	50.45	0.255	0.387	1875	1966	-0.68001	0.093082
poscp27213_c0_seq1.1	0.4965	0.136	0.4601	0.1712	0.184	-0.101	0.358	47.82	0.232	0.349	681	705	-0.379149	0.073759
poscp2734_c0_seq2.1	0.3182	0.1667	0.5493	0.197	0.155	-0.161	0.298	42.43	0.286	0.394	84	88	-0.259091	0.079545
poscp2734_c0_seq4.1	0.5172	0.1445	0.4224	0.1541	0.161	-0.162	0.329	46.02	0.234	0.38	717	735	-0.494286	0.069388
poscp27404_c0_seq1.1	0.4379	0.1895	0.3925	0.2667	0.18	-0.071	0.373	55.25	0.344	0.411	579	604	-0.453973	0.066225
poscp2765_c0_seq1.1	0.4909	0.1374	0.4344	0.1983	0.145	-0.148	0.326	46.16	0.257	0.367	1814	1862	-0.686413	0.047261
poscp27839_c0_seq3.1	0.5067	0.1332	0.4315	0.1943	0.175	-0.122	0.352	48.53	0.25	0.387	1907	1981	-0.798284	0.060575
poscp28233_c0_seq1.1	0.4708	0.1646	0.4277	0.205	0.18	-0.106	0.352	46.91	0.283	0.396	810	832	-0.345913	0.0625
poscp2864_c0_seq1.1	0.4344	0.2049	0.4808	0.1848	0.187	-0.108	0.366	45.46	0.29	0.384	145	150	-0.438667	0.1
poscp28886_c0_seq1.1	0.4538	0.1549	0.4198	0.2	0.178	-0.076	0.364	50.51	0.282	0.392	451	468	-0.217949	0.059829
poscp2903_c0_seq1.1	0.4889	0.1899	0.3928	0.1686	0.169	-0.113	0.349	49.81	0.281	0.383	733	754	-0.434615	0.083554
poscp2945_c0_seq1.1	0.4915	0.1559	0.4539	0.168	0.184	-0.067	0.385	50.65	0.248	0.366	719	739	-0.722734	0.063599
poscp2945_c0_seq2.1	0.4915	0.1559	0.4539	0.168	0.184	-0.067	0.385	50.65	0.248	0.366	719	739	-0.722734	0.063599
poscp2945_c0_seq5.1	0.4915	0.1559	0.4539	0.168	0.184	-0.067	0.385	50.65	0.248	0.366	719	739	-0.722734	0.063599
poscp2945_c0_seq6.1	0.4915	0.1559	0.4539	0.168	0.184	-0.067	0.385	50.65	0.248	0.366	719	739	-0.722734	0.063599
poscp29729_c0_seq1.1	0.516	0.1216	0.4722	0.1692	0.204	-0.099	0.368	46.87	0.22	0.37	1566	1629	-0.587293	0.052793
poscp30474_c0_seq1.1	0.4685	0.1723	0.4211	0.1754	0.18	-0.069	0.371	49.67	0.273	0.393	1153	1194	-0.419682	0.075377
poscp30638_c0_seq1.1	0.4423	0.1683	0.3865	0.2246	0.179	-0.095	0.345	54.45	0.307	0.389	472	495	0.496768	0.129293
poscp31232_c0_seq1.1	0.4613	0.1439	0.4824	0.1602	0.153	-0.164	0.321	48.18	0.235	0.379	324	339	-0.222714	0.073746
poscp31450_c0_seq1.1	0.5085	0.1267	0.4741	0.1625	0.167	-0.119	0.336	47.3	0.218	0.37	637	665	-0.326165	0.069173
poscp31540_c0_seq1.1	0.5234	0.1402	0.4141	0.191	0.202	-0.163	0.31	44.61	0.248	0.377	129	137	-0.116059	0.124088
poscp3174_c1_seq4.1	0.4918	0.1678	0.4149	0.1916	0.161	-0.094	0.35	47.42	0.274	0.376	529	550	-0.267273	0.070909
poscp31795_c0_seq1.1	0.4786	0.1453	0.4526	0.1889	0.164	-0.158	0.327	49.08	0.254	0.384	765	802	-0.475686	0.09601
poscp31795_c0_seq1.2	0.4421	0.2446	0.4018	0.1709	0.211	-0.01	0.422	53.87	0.323	0.39	282	298	-0.384564	0.083893
poscp3204_c0_seq1.1	0.5157	0.1211	0.4814	0.1497	0.167	-0.116	0.365	45.22	0.208	0.354	1251	1301	-0.869562	0.057648
poscp3204_c0_seq1.2	0.5261	0.1256	0.4892	0.1499	0.188	-0.086	0.37	43.55	0.207	0.343	1531	1568	-0.680676	0.059311
poscp3204_c0_seq2.1	0.5157	0.1211	0.4814	0.1497	0.167	-0.116	0.365	45.22	0.208	0.354	1251	1301	-0.869562	0.057648
poscp3204_c0_seq2.2	0.5261	0.1256	0.4892	0.1499	0.188	-0.086	0.37	43.55	0.207	0.343	1531	1568	-0.680676	0.059311
poscp3206_c0_seq1.1	0.5151	0.1342	0.4207	0.1599	0.179	-0.099	0.371	49.31	0.23	0.386	434	453	-0.588079	0.07064
poscp3206_c0_seq2.1	0.5151	0.1342	0.4207	0.1599	0.179	-0.099	0.371	49.31	0.23	0.386	434	453	-0.588079	0.07064
poscp3206_c0_seq2.2	0.4947	0.2316	0.3176	0.2125	0.247	-0.012	0.434	46.63	0.345	0.425	113	120	-0.654167	0.108333
poscp32581_c0_seq1.1	0.4427	0.1476	0.506	0.1514	0.156	-0.148	0.322	47.61	0.232	0.36	969	997	-0.229087	0.076229
poscp32707_c0_seq1.1	0.4786	0.141	0.4359	0.1991	0.156	-0.118	0.336	50.24	0.26	0.347	289	297	-0.114142	0.080808
poscp33172_c0_seq1.1	0.4808	0.14	0.4593	0.165	0.147	-0.161	0.315	47.94	0.236	0.359	1106	1137	-0.372472	0.082674
poscp33181_c0_seq1.1	0.5238	0.1399	0.3938	0.1993	0.184	-0.073	0.36	45.65	0.26	0.375	411	427	-0.396019	0.058548
poscp33181_c0_seq1.2	0.5367	0.0895	0.5	0.1721	0.168	-0.216	0.304	40.32	0.188	0.322	372	390	-0.586154	0.074359
poscp33210_c0_seq1.1	0.4889	0.1266	0.4531	0.1775	0.158	-0.116	0.344	46	0.236	0.378	1058	1096	-0.400456	0.05292
poscp33210_c0_seq1.2	0.5446	0.149	0.3961	0.1349	0.212	-0.045	0.398	44.61	0.224	0.386	821	853	-0.333998	0.087925
poscp33894_c0_seq1.1	0.4497	0.1683	0.3716	0.1802	0.158	-0.11	0.342	51.37	0.291	0.418	444	466	0.244635	0.094421
poscp33894_c0_seq1.2	0.5143	0.1619	0.3173	0.2449	0.171	-0.174	0.32	46.23	0.32	0.409	128	132	-0.35303	0.083333
poscp34194_c0_seq1.1	0.5036	0.1299	0.5198	0.1244	0.178	-0.095	0.358	45.15	0.193	0.359	871	900	-0.567556	0.065556
poscp3424_c1_seq3.1	0.4597	0.1978	0.4335	0.1866	0.191	-0.06	0.377	48.56	0.292	0.379	1118	1164	-0.174828	0.121134
poscp342_c0_seq2.1	0.4104	0.1792	0.3197	0.3493	0.188	-0.084	0.36	57.29	0.406	0.464	739	765	-0.389542	0.086275
poscp342_c0_seq5.1	0.4104	0.1792	0.3197	0.3493	0.188	-0.084	0.36	57.29	0.406	0.464	739	765	-0.389542	0.086275
poscp34311_c0_seq1.1	0.4645	0.1473	0.4573	0.1926	0.16	-0.127	0.345	50.07	0.262	0.39	898	922	-0.565727	0.060738
poscp34450_c0_seq1.1	0.5109	0.1354	0.408	0.1793	0.158	-0.115	0.335	47.29	0.243	0.37	263	273	-0.200366	0.087912
poscp3445_c0_seq1.1	0.5	0.0319	0.4211	0.2857	0.159	-0.196	0.302	43.42	0.25	0.398	116	123	-0.623577	0.04065
poscp3445_c0_seq1.2	0.4715	0.1084	0.424	0.2186	0.14	-0.198	0.297	44.99	0.253	0.392	427	443	-0.155079	0.074492
poscp3445_c0_seq1.3	0.4616	0.1939	0.3825	0.1957	0.167	-0.055	0.38	50.67	0.304	0.408	841	875	-0.331314	0.093714
poscp34985_c0_seq1.1	0.4172	0.2038	0.4497	0.146	0.177	-0.055	0.377	51.55	0.282	0.407	369	378	-0.011376	0.068783
poscp35447_c0_seq1.1	0.4811	0.1415	0.5106	0.1609	0.163	-0.268	0.281	52.32	0.227	0.366	128	131	-0.68855	0.068702
poscp35456_c0_seq1.1	0.5634	0.1268	0.4557	0.0811	0.248	0.113	0.484	41.67	0.165	0.401	91	94	-0.617021	0.042553
poscp35456_c0_seq2.1	0.5634	0.1268	0.4557	0.0811	0.248	0.113	0.484	41.67	0.165	0.401	91	94	-0.617021	0.042553
poscp35808_c0_seq1.1	0.4321	0.1345	0.4645	0.1941	0.153	-0.137	0.327	49.83	0.26	0.401	863	903	-0.216722	0.058693
poscp35808_c0_seq2.1	0.4218	0.1386	0.4698	0.1915	0.149	-0.144	0.324	50.09	0.261	0.403	784	822	-0.163382	0.058394
poscp35808_c0_seq3.1	0.4206	0.1326	0.4731	0.1909	0.149	-0.143	0.325	49.26	0.257	0.404	668	701	-0.19572	0.055635
poscp3582_c0_seq1.1	0.5232	0.1226	0.4618	0.2038	0.185	-0.156	0.337	47.82	0.238	0.36	1458	1511	-0.618597	0.086698
poscp35986_c0_seq1.1	0.4582	0.1527	0.4993	0.164	0.222	-0.024	0.409	50.52	0.242	0.403	864	901	-0.414207	0.09101
poscp3600_c0_seq1.1	0.4686	0.1099	0.4877	0.1749	0.126	-0.21	0.296	43.08	0.224	0.356	550	563	-0.710657	0.058615
poscp36130_c0_seq1.1	0.4017	0.0961	0.5181	0.2284	0.169	-0.116	0.351	47.17	0.253	0.391	296	307	-0.684039	0.029316
poscp36497_c0_seq1.1	0.4468	0.2605	0.364	0.1861	0.182	-0.073	0.371	52.97	0.348	0.408	633	654	-0.423395	0.070336
poscp36497_c0_seq2.1	0.4468	0.2605	0.364	0.1861	0.182	-0.073	0.371	52.97	0.348	0.408	633	654	-0.423395	0.070336
poscp36558_c0_seq1.1	0.4604	0.1568	0.4753	0.1719	0.187	-0.129	0.336	46.14	0.251	0.365	706	740	0.048378	0.12027
poscp3661_c0_seq1.1	0.5064	0.189	0.3856	0.1746	0.197	-0.008	0.403	49.49	0.28	0.398	667	699	-0.315594	0.081545
poscp3661_c0_seq2.1	0.4825	0.2049	0.3753	0.1886	0.195	-0.018	0.396	49.47	0.305	0.404	455	479	-0.348225	0.068894
poscp36827_c0_seq1.1	0.4408	0.2204	0.3777	0.1896	0.189	-0.084	0.356	53.55	0.326	0.4	556	583	0.125729	0.108062
poscp37001_c0_seq2.1	0.4517	0.125	0.5608	0.1433	0.196	-0.119	0.361	41.59	0.203	0.363	454	468	-0.483974	0.061966
poscp37368_c0_seq1.1	0.461	0.156	0.4462	0.1917	0.147	-0.181	0.31	53.42	0.268	0.388	168	176	-0.382955	0.096591
poscp373_c0_seq1.1	0.4108	0.1784	0.5	0.205	0.183	-0.188	0.322	53.53	0.291	0.408	227	233	-0.636052	0.077253
poscp37453_c0_seq1.1	0.3298	0.1383	0.5	0.2619	0.137	-0.234	0.252	50.87	0.315	0.419	111	113	-0.210619	0.044248
poscp3754_c0_seq1.1	0.4315	0.1934	0.4334	0.2308	0.193	-0.088	0.368	50.66	0.322	0.412	892	931	-0.56928	0.077336
poscp3816_c0_seq1.1	0.4972	0.1453	0.4509	0.1924	0.201	-0.088	0.369	48.08	0.253	0.389	851	894	-0.435794	0.108501
poscp38266_c0_seq1.1	0.4753	0.1925	0.3543	0.1639	0.213	-0.076	0.382	53.41	0.294	0.433	650	671	-0.124739	0.09389
poscp38537_c0_seq1.1	0.4904	0.1562	0.4352	0.1655	0.169	-0.098	0.356	47.21	0.249	0.377	2104	2204	-0.195644	0.085753
poscp38619_c0_seq1.1	0.444	0.124	0.4426	0.2431	0.157	-0.148	0.327	47.8	0.277	0.393	303	313	-0.116294	0.070288
poscp3866_c0_seq1.1	0.4614	0.1848	0.4445	0.1825	0.189	-0.075	0.368	48.66	0.282	0.404	2326	2383	-0.634033	0.058749
poscp38796_c0_seq1.1	0.4947	0.1507	0.4558	0.1751	0.221	-0.046	0.386	47.78	0.247	0.366	583	608	-0.310362	0.095395
poscp388_c0_seq1.1	0.4906	0.195	0.3972	0.1838	0.198	-0.009	0.411	49.23	0.294	0.386	800	823	-0.625516	0.064399
poscp3951_c0_seq1.1	0.4818	0.17	0.3943	0.2121	0.191	-0.063	0.381	50.07	0.296	0.395	307	316	-0.425949	0.075949
poscp3951_c0_seq1.2	0.4717	0.1293	0.4193	0.2087	0.156	-0.165	0.321	46.02	0.267	0.386	521	539	-0.567161	0.059369
poscp3951_c0_seq1.3	0.519	0.1381	0.397	0.2295	0.156	-0.106	0.351	48.37	0.274	0.358	259	267	-0.562172	0.116105
poscp39654_c0_seq1.1	0.477	0.1531	0.4484	0.1928	0.182	-0.094	0.359	51.41	0.261	0.367	476	492	-0.245732	0.095528
poscp398_c0_seq1.1	0.4671	0.1347	0.4415	0.1938	0.156	-0.068	0.36	46.75	0.258	0.368	414	431	-0.27935	0.053364
poscp39970_c0_seq1.1	0.5462	0.1294	0.4536	0.1682	0.206	-0.093	0.369	45.56	0.221	0.362	750	768	-0.738802	0.071615
poscp40311_c0_seq1.1	0.5118	0.2118	0.4533	0.0851	0.198	0.006	0.429	47.12	0.236	0.371	203	210	-0.56381	0.07619
poscp40345_c0_seq1.1	0.42	0.18	0.4727	0.1509	0.198	-0.022	0.406	36.02	0.266	0.419	64	66	-0.537879	0.060606
poscp40566_c0_seq1.1	0.5068	0.1267	0.4032	0.2137	0.222	-0.007	0.431	48.04	0.269	0.396	290	303	-0.90561	0.039604
poscp40566_c0_seq1.2	0.4377	0.1698	0.4322	0.1719	0.154	-0.1	0.365	47.72	0.276	0.402	323	330	-0.736364	0.042424
poscp40566_c0_seq2.1	0.5068	0.1267	0.4032	0.2137	0.222	-0.007	0.431	48.04	0.269	0.396	290	303	-0.90561	0.039604
poscp40566_c0_seq2.2	0.4377	0.1698	0.4322	0.1719	0.154	-0.1	0.365	47.72	0.276	0.402	323	330	-0.736364	0.042424
poscp40566_c0_seq3.1	0.5068	0.1267	0.4032	0.2137	0.222	-0.007	0.431	48.04	0.269	0.396	290	303	-0.90561	0.039604
poscp40566_c0_seq4.1	0.5068	0.1267	0.4032	0.2137	0.222	-0.007	0.431	48.04	0.269	0.396	290	303	-0.90561	0.039604
poscp40601_c0_seq1.1	0.466	0.177	0.4342	0.1668	0.196	-0.067	0.381	45.58	0.269	0.39	1607	1690	-0.160592	0.111834
poscp4067_c0_seq1.1	0.3824	0.3333	0.3814	0.1977	0.245	0.051	0.449	53.76	0.402	0.431	127	136	-0.214706	0.080882
poscp40756_c0_seq1.1	0.4527	0.1272	0.477	0.2021	0.15	-0.149	0.332	50.04	0.251	0.406	398	423	-0.476123	0.092199
poscp4086_c0_seq1.1	0.4859	0.1509	0.4337	0.2082	0.189	-0.086	0.355	47.49	0.272	0.378	2334	2440	-0.403689	0.077049
poscp40996_c0_seq1.1	0.4687	0.1629	0.4738	0.1629	0.183	-0.122	0.336	48.88	0.251	0.394	491	506	-0.438538	0.083004
poscp41036_c0_seq1.1	0.3658	0.292	0.2915	0.3207	0.209	-0.018	0.402	55.27	0.474	0.471	829	860	-0.480349	0.084884
poscp41240_c0_seq1.1	0.4743	0.1164	0.4709	0.166	0.151	-0.135	0.337	47.81	0.222	0.37	689	716	-0.353352	0.047486
poscp4128_c0_seq1.1	0.4771	0.1307	0.442	0.2033	0.158	-0.145	0.318	44.51	0.251	0.357	179	185	0.025946	0.102703
poscp41439_c0_seq1.1	0.4857	0.1143	0.4545	0.2278	0.183	-0.141	0.342	48.69	0.253	0.388	257	274	-0.60219	0.076642
poscp41462_c0_seq1.1	0.4911	0.1642	0.4174	0.194	0.169	-0.114	0.355	50.12	0.276	0.389	1522	1559	-0.585696	0.078897
poscp41682_c0_seq1.1	0.4491	0.1528	0.4476	0.1822	0.168	-0.116	0.35	48.13	0.266	0.391	1006	1050	-0.496667	0.065714
poscp4180_c0_seq1.1	0.3991	0.2318	0.3779	0.2487	0.202	-0.037	0.388	58.27	0.371	0.437	278	289	-0.047405	0.083045
poscp4221_c0_seq1.1	0.4747	0.1932	0.4027	0.2027	0.19	-0.046	0.377	49.63	0.301	0.386	1041	1100	-0.217636	0.095455
poscp42346_c0_seq1.1	0.4916	0.1832	0.4524	0.1631	0.198	-0.12	0.354	45.12	0.261	0.372	639	673	-0.362704	0.118871
poscp42489_c0_seq1.1	0.641	0.0641	0.4028	0.0909	0.233	-0.013	0.4	40.89	0.122	0.366	90	93	-0.42043	0.053763
poscp4275_c0_seq1.1	0.478	0.1782	0.4272	0.1684	0.189	-0.045	0.383	47.42	0.269	0.377	1837	1913	-0.260167	0.07632
poscp43273_c0_seq1.1	0.4395	0.1973	0.4151	0.1919	0.197	-0.023	0.401	53.85	0.306	0.416	536	559	-0.270125	0.064401
poscp43728_c0_seq1.1	0.4527	0.1193	0.5327	0.1562	0.159	-0.196	0.3	44.27	0.208	0.341	283	291	0.130241	0.134021
poscp43767_c0_seq1.1	0.4949	0.1664	0.4629	0.1468	0.173	-0.122	0.345	48.63	0.239	0.356	831	872	-0.446445	0.098624
poscp4382_c0_seq1.1	0.5102	0.1837	0.4297	0.1062	0.214	-0.002	0.415	47.42	0.233	0.384	335	358	-0.151676	0.136872
poscp44421_c0_seq1.1	0.4975	0.1457	0.4656	0.1599	0.16	-0.146	0.335	48.49	0.235	0.384	498	510	-0.647647	0.058824
poscp44438_c0_seq1.1	0.4272	0.108	0.5178	0.1788	0.152	-0.148	0.323	48.89	0.222	0.367	248	255	0.040392	0.058824
poscp44477_c0_seq1.1	0.5125	0.1162	0.4716	0.1649	0.209	-0.12	0.353	43.27	0.214	0.376	529	558	-0.268817	0.078853
poscp4477_c0_seq1.1	0.4701	0.1524	0.4708	0.1698	0.196	-0.064	0.377	47.61	0.248	0.385	835	872	-0.190138	0.104358
poscp447_c0_seq1.1	0.4956	0.1449	0.4111	0.1835	0.162	-0.117	0.34	48.49	0.257	0.384	1874	1938	-0.320021	0.052116
poscp447_c0_seq10.1	0.4956	0.1449	0.4111	0.1835	0.162	-0.117	0.34	48.49	0.257	0.384	1874	1938	-0.320021	0.052116
poscp447_c0_seq2.1	0.4956	0.1449	0.4111	0.1835	0.162	-0.117	0.34	48.49	0.257	0.384	1874	1938	-0.320021	0.052116
poscp447_c0_seq3.1	0.4956	0.1449	0.4111	0.1835	0.162	-0.117	0.34	48.49	0.257	0.384	1874	1938	-0.320021	0.052116
poscp447_c0_seq4.1	0.4956	0.1449	0.4111	0.1835	0.162	-0.117	0.34	48.49	0.257	0.384	1874	1938	-0.320021	0.052116
poscp447_c0_seq5.1	0.4956	0.1449	0.4111	0.1835	0.162	-0.117	0.34	48.49	0.257	0.384	1874	1938	-0.320021	0.052116
poscp447_c0_seq6.1	0.4956	0.1449	0.4111	0.1835	0.162	-0.117	0.34	48.49	0.257	0.384	1874	1938	-0.320021	0.052116
poscp447_c0_seq7.1	0.4956	0.1449	0.4111	0.1835	0.162	-0.117	0.34	48.49	0.257	0.384	1874	1938	-0.320021	0.052116
poscp447_c0_seq8.1	0.4956	0.1449	0.4111	0.1835	0.162	-0.117	0.34	48.49	0.257	0.384	1874	1938	-0.320021	0.052116
poscp447_c0_seq9.1	0.4956	0.1449	0.4111	0.1835	0.162	-0.117	0.34	48.49	0.257	0.384	1874	1938	-0.320021	0.052116
poscp44802_c0_seq1.1	0.5075	0.1459	0.4158	0.184	0.176	-0.101	0.354	49.7	0.253	0.373	720	737	-0.366214	0.084125
poscp4491_c0_seq1.1	0.4598	0.1488	0.4714	0.1881	0.189	-0.064	0.382	45.78	0.259	0.4	942	960	-0.641979	0.082292
poscp45120_c0_seq1.1	0.4533	0.136	0.4944	0.1821	0.186	-0.095	0.354	47.98	0.241	0.379	457	485	-0.04701	0.084536
poscp45193_c0_seq1.1	0.5154	0.1501	0.4158	0.1992	0.184	-0.113	0.357	45.75	0.262	0.383	1026	1069	-0.47044	0.101029
poscp45201_c0_seq1.1	0.4483	0.1383	0.4498	0.2004	0.181	-0.111	0.352	50.55	0.265	0.396	750	775	-0.370839	0.069677
poscp4546_c0_seq2.1	0.447	0.1321	0.5491	0.1576	0.164	-0.207	0.301	45.26	0.22	0.364	774	799	-0.538173	0.085106
poscp4572_c0_seq1.1	0.4859	0.1359	0.4638	0.1689	0.147	-0.199	0.294	45.34	0.233	0.37	1068	1103	-0.403355	0.082502
poscp4572_c0_seq2.1	0.4859	0.1359	0.4638	0.1689	0.147	-0.199	0.294	45.34	0.233	0.37	1068	1103	-0.403355	0.082502
poscp46564_c0_seq1.1	0.4324	0.1532	0.4902	0.0769	0.146	-0.214	0.279	50.88	0.197	0.371	122	125	0.4248	0.096
poscp46665_c0_seq1.1	0.4473	0.1368	0.5091	0.1409	0.158	-0.193	0.292	46.66	0.217	0.36	415	419	0.053699	0.073986
poscp46844_c0_seq1.1	0.4408	0.1151	0.4667	0.2353	0.15	-0.172	0.32	45.32	0.268	0.373	384	395	-0.492658	0.048101
poscp46954_c0_seq1.1	0.5221	0.1531	0.3933	0.2156	0.179	-0.151	0.332	47.6	0.276	0.389	717	754	-0.583289	0.107427
poscp47552_c0_seq1.1	0.5	0.1298	0.5215	0.1397	0.176	-0.124	0.347	46.59	0.202	0.334	648	671	-0.528316	0.09538
poscp47552_c0_seq2.1	0.5169	0.1283	0.5134	0.1333	0.178	-0.115	0.354	46.18	0.196	0.331	694	719	-0.554381	0.097357
poscp4758_c0_seq1.1	0.4378	0.1165	0.4918	0.2	0.131	-0.184	0.3	40.19	0.244	0.383	303	313	-0.304153	0.057508
poscp47774_c0_seq1.1	0.3559	0.1525	0.3853	0.3163	0.167	-0.028	0.376	49.08	0.368	0.417	133	139	0.239568	0.079137
poscp4799_c0_seq1.1	0.4596	0.1739	0.4073	0.2189	0.201	-0.018	0.414	47.28	0.307	0.398	423	436	-0.836697	0.052752
poscp48094_c0_seq1.1	0.4592	0.1276	0.5256	0.136	0.17	-0.087	0.347	44.84	0.207	0.367	473	501	-0.342515	0.087824
poscp48183_c0_seq1.1	0.4643	0.1468	0.5392	0.1421	0.186	-0.087	0.378	50.86	0.217	0.34	299	310	-0.423226	0.106452
poscp48183_c0_seq1.2	0.5	0.1771	0.4333	0.1264	0.254	0.039	0.443	43.54	0.243	0.419	115	121	-0.396694	0.082645
poscp48233_c0_seq1.1	0.3684	0.1316	0.4634	0.3158	0.174	-0.179	0.32	37.94	0.34	0.37	50	54	-0.722222	0.092593
poscp48627_c0_seq1.1	0.5319	0.1717	0.3776	0.1792	0.188	-0.042	0.396	49.32	0.271	0.386	439	459	-0.7122	0.045752
poscp4898_c1_seq1.1	0.5058	0.1879	0.3668	0.2295	0.191	-0.096	0.361	53.45	0.311	0.399	424	446	-0.54731	0.065022
poscp4898_c1_seq2.1	0.5087	0.186	0.3758	0.2238	0.189	-0.103	0.356	51.44	0.304	0.393	421	444	-0.561712	0.06982
poscp4899_c0_seq1.1	0.4	0.2667	0.2903	0.2561	0.179	0.024	0.424	54.9	0.415	0.443	118	125	0.4176	0.16
poscp4916_c0_seq1.1	0.4615	0.1296	0.4885	0.1856	0.174	-0.11	0.35	47.08	0.242	0.373	875	908	-0.521476	0.055066
poscp4916_c0_seq1.2	0.4573	0.1338	0.4661	0.1912	0.141	-0.163	0.316	47.07	0.252	0.368	1141	1193	-0.373512	0.06622
poscp4967_c0_seq10.1	0.4656	0.1598	0.477	0.176	0.198	-0.064	0.369	45.54	0.254	0.369	2801	2944	-0.324015	0.086617
poscp4967_c0_seq11.1	0.4638	0.1626	0.491	0.1618	0.202	-0.054	0.376	44.73	0.246	0.368	2765	2909	-0.33692	0.087659
poscp4967_c0_seq12.1	0.4633	0.1614	0.4991	0.1531	0.201	-0.055	0.375	44.02	0.239	0.366	2760	2904	-0.331061	0.08781
poscp49740_c0_seq1.1	0.4365	0.1596	0.4906	0.181	0.173	-0.108	0.36	44.84	0.26	0.377	749	779	-0.268806	0.073171
poscp4_c1_seq1.1	0.4793	0.1316	0.4954	0.1851	0.194	-0.115	0.352	46.54	0.237	0.38	861	887	-0.545772	0.0823
poscp50041_c0_seq1.1	0.4762	0.1488	0.4249	0.1884	0.17	-0.153	0.337	47.45	0.264	0.389	398	416	-0.219712	0.079327
poscp50067_c0_seq1.1	0.4681	0.1141	0.5203	0.1634	0.187	-0.094	0.365	47.92	0.213	0.369	666	698	-0.508166	0.081662
poscp50157_c0_seq1.1	0.4595	0.1459	0.453	0.2335	0.207	-0.085	0.382	48.27	0.283	0.383	233	243	-0.575309	0.08642
poscp50214_c0_seq1.1	0.4664	0.1331	0.5044	0.156	0.171	-0.132	0.332	44.34	0.223	0.369	3252	3363	-0.380583	0.075528
poscp50633_c0_seq1.1	0.4668	0.1801	0.3857	0.2129	0.175	-0.056	0.373	51.61	0.308	0.393	1216	1249	-0.386709	0.060849
poscp50843_c0_seq1.1	0.5168	0.1157	0.4573	0.1812	0.174	-0.123	0.338	49.02	0.222	0.368	645	667	-0.44033	0.05997
poscp51202_c0_seq1.1	0.3707	0.1724	0.4231	0.2958	0.159	-0.174	0.306	52.86	0.358	0.415	288	297	-0.078115	0.074074
poscp51600_c0_seq1.1	0.4501	0.1507	0.5037	0.1791	0.175	-0.087	0.358	50.66	0.248	0.374	682	705	-0.378723	0.075177
poscp5164_c0_seq1.1	0.4268	0.1816	0.4482	0.2	0.157	-0.127	0.336	50.61	0.297	0.399	903	929	-0.405059	0.079656
poscp51926_c0_seq1.1	0.4788	0.1653	0.481	0.1604	0.206	-0.054	0.39	43.78	0.243	0.363	300	314	-0.342357	0.089172
poscp51968_c0_seq1.1	0.4911	0.1603	0.4401	0.1867	0.189	-0.094	0.368	53.34	0.263	0.403	476	494	-0.590283	0.078947
poscp51989_c0_seq1.1	0.5031	0.1333	0.4411	0.1754	0.194	-0.101	0.359	45.67	0.237	0.391	957	990	-0.249293	0.092929
poscp51995_c0_seq1.1	0.4663	0.2077	0.3985	0.1933	0.17	-0.085	0.369	50.98	0.307	0.405	675	700	-0.427429	0.084286
poscp52437_c0_seq1.1	0.3033	0.2432	0.3479	0.2968	0.189	-0.099	0.359	53.95	0.442	0.48	747	776	0.063789	0.064433
poscp52437_c0_seq2.1	0.3107	0.2427	0.3456	0.296	0.188	-0.094	0.36	54.02	0.439	0.479	725	752	0.083245	0.066489
poscp52800_c0_seq1.1	0.4562	0.161	0.484	0.1835	0.169	-0.078	0.356	50.58	0.258	0.358	1078	1125	-0.322133	0.086222
poscp52962_c0_seq1.1	0.4918	0.123	0.4435	0.1898	0.156	-0.136	0.334	46.04	0.242	0.387	293	309	-0.491586	0.071197
poscp52962_c0_seq1.2	0.5172	0.2069	0.3711	0.131	0.251	0.006	0.422	44.97	0.27	0.4	204	211	0	0.094787
poscp53012_c0_seq2.1	0.4916	0.1171	0.4774	0.1729	0.181	-0.1	0.348	45.48	0.222	0.375	365	373	-0.410456	0.0563
poscp53241_c0_seq1.1	0.4719	0.1353	0.5272	0.1685	0.24	-0.038	0.412	47.1	0.228	0.379	386	403	-0.734988	0.069479
poscp53241_c0_seq1.2	0.4818	0.1336	0.4835	0.1875	0.217	-0.014	0.412	48.51	0.241	0.367	311	329	-0.374468	0.075988
poscp5354_c0_seq1.1	0.477	0.1175	0.5067	0.1476	0.174	-0.12	0.36	46.55	0.207	0.364	547	562	-0.635943	0.044484
poscp54116_c0_seq1.1	0.5077	0.0991	0.4805	0.2147	0.164	-0.177	0.326	43.84	0.234	0.354	423	435	-0.873793	0.066667
poscp541_c1_seq10.1	0.4984	0.1336	0.4672	0.1719	0.173	-0.141	0.336	47.16	0.232	0.358	366	374	-0.54385	0.072193
poscp541_c1_seq4.1	0.4984	0.1336	0.4672	0.1719	0.173	-0.141	0.336	47.16	0.232	0.358	366	374	-0.54385	0.072193
poscp541_c1_seq5.1	0.4984	0.1336	0.4672	0.1719	0.173	-0.141	0.336	47.16	0.232	0.358	366	374	-0.54385	0.072193
poscp541_c1_seq6.1	0.4984	0.1336	0.4672	0.1719	0.173	-0.141	0.336	47.16	0.232	0.358	366	374	-0.54385	0.072193
poscp541_c1_seq8.1	0.4984	0.1336	0.4672	0.1719	0.173	-0.141	0.336	47.16	0.232	0.358	366	374	-0.54385	0.072193
poscp5455_c0_seq2.1	0.4723	0.1294	0.4655	0.1902	0.17	-0.143	0.318	48.19	0.243	0.386	701	739	-0.183762	0.08931
poscp5455_c0_seq4.1	0.4723	0.1294	0.4655	0.1902	0.17	-0.143	0.318	48.19	0.243	0.386	701	739	-0.183762	0.08931
poscp54736_c0_seq1.1	0.4663	0.1036	0.522	0.1786	0.17	-0.184	0.298	45.45	0.213	0.358	235	246	-0.262195	0.101626
poscp54736_c0_seq1.2	0.465	0.1262	0.5144	0.1521	0.178	-0.132	0.336	46.68	0.215	0.366	503	522	-0.25977	0.103448
poscp55225_c0_seq1.1	0.4499	0.2019	0.4172	0.1983	0.167	-0.049	0.374	50.95	0.307	0.375	787	820	-0.233659	0.086585
poscp55575_c0_seq1.1	0.4512	0.1829	0.4146	0.2243	0.189	-0.089	0.376	52.91	0.311	0.403	508	532	-0.555639	0.084586
poscp56048_c0_seq1.1	0.4486	0.1058	0.5135	0.1418	0.163	-0.141	0.319	45.33	0.195	0.354	775	799	0.289862	0.070088
poscp56081_c0_seq1.1	0.5141	0.1469	0.449	0.1328	0.178	-0.121	0.343	47.74	0.219	0.379	402	417	-0.35036	0.115108
poscp56293_c0_seq1.1	0.4829	0.1122	0.456	0.2	0.173	-0.083	0.349	50.7	0.235	0.371	238	249	-0.033735	0.092369
poscp56306_c0_seq1.1	0.4278	0.1255	0.5019	0.2322	0.149	-0.187	0.3	47.33	0.267	0.383	663	703	-0.460313	0.085349
poscp5664_c0_seq1.1	0.4739	0.1161	0.4175	0.2559	0.147	-0.188	0.308	48.46	0.283	0.381	519	529	-0.568809	0.058601
poscp5664_c0_seq1.2	0.466	0.1856	0.4444	0.1893	0.175	-0.122	0.364	52.89	0.283	0.366	594	608	-0.626316	0.083882
poscp56798_c0_seq1.1	0.4921	0.1623	0.3859	0.2321	0.194	-0.031	0.409	54.01	0.298	0.385	235	245	-0.427755	0.085714
poscp567_c0_seq1.1	0.418	0.134	0.5278	0.1712	0.139	-0.138	0.317	44.44	0.235	0.358	608	634	-0.020505	0.085173
poscp57410_c0_seq1.1	0.468	0.1682	0.456	0.1481	0.205	-0.066	0.39	48.3	0.247	0.382	649	667	-0.178411	0.076462
poscp57783_c0_seq1.1	0.5286	0.1116	0.4696	0.1772	0.183	-0.118	0.356	46.56	0.216	0.341	834	863	-0.650522	0.078795
poscp57896_c0_seq1.1	0.4601	0.1629	0.4507	0.1917	0.186	-0.097	0.36	50.8	0.27	0.362	789	802	-0.486658	0.057357
poscp58138_c0_seq1.1	0.5318	0.1105	0.4648	0.1593	0.175	-0.138	0.341	46.04	0.204	0.365	1213	1258	-0.639269	0.079491
poscp58138_c0_seq2.1	0.5327	0.1116	0.4669	0.1603	0.172	-0.134	0.342	46.53	0.204	0.363	1180	1222	-0.629623	0.081015
poscp58403_c0_seq1.1	0.4427	0.126	0.4936	0.218	0.138	-0.209	0.294	48.55	0.255	0.373	310	328	-0.347561	0.118902
poscp58503_c0_seq1.1	0.4251	0.1739	0.4455	0.2172	0.182	-0.104	0.357	49.94	0.305	0.402	518	533	-0.585741	0.060038
poscp58527_c0_seq1.1	0.489	0.1322	0.4789	0.1314	0.17	-0.148	0.329	46.14	0.208	0.356	255	268	-0.062313	0.070896
poscp58795_c0_seq1.1	0.4829	0.1325	0.4034	0.2407	0.192	-0.043	0.39	50.07	0.284	0.392	292	305	-0.280328	0.059016
poscp58795_c0_seq2.1	0.4829	0.1325	0.4034	0.2407	0.192	-0.043	0.39	50.07	0.284	0.392	292	305	-0.280328	0.059016
poscp58847_c0_seq1.1	0.4706	0.1315	0.4751	0.211	0.193	-0.122	0.359	51.91	0.253	0.386	348	360	-0.365278	0.086111
poscp59245_c0_seq1.1	0.5113	0.1865	0.3522	0.2246	0.201	-0.019	0.403	49.14	0.312	0.39	385	402	-0.345025	0.079602
poscp59554_c0_seq1.1	0.473	0.1892	0.3589	0.2199	0.171	-0.121	0.345	54.29	0.318	0.388	264	268	-0.470149	0.067164
poscp59807_c0_seq1.1	0.4527	0.1858	0.4384	0.166	0.183	-0.058	0.389	48.63	0.276	0.395	704	724	-0.378453	0.049724
poscp60377_c0_seq1.1	0.48	0.175	0.3779	0.15	0.163	-0.087	0.359	50.49	0.268	0.415	220	229	-0.145852	0.087336
poscp60377_c0_seq2.1	0.5086	0.1486	0.4224	0.1361	0.186	-0.093	0.36	47.49	0.227	0.39	203	207	-0.348309	0.057971
poscp60791_c0_seq1.1	0.4471	0.1813	0.4074	0.2296	0.175	-0.119	0.35	51.71	0.312	0.39	391	402	-0.190796	0.079602
poscp60799_c0_seq1.1	0.4556	0.2625	0.4489	0.1202	0.181	-0.064	0.385	52.2	0.298	0.381	312	321	-0.54081	0.121495
poscp61080_c0_seq1.1	0.4822	0.1504	0.4066	0.2077	0.181	-0.093	0.362	48.82	0.278	0.405	774	795	-0.416101	0.051572
poscp61227_c0_seq1.1	0.4425	0.1304	0.4831	0.1592	0.165	-0.154	0.32	47.34	0.233	0.4	709	730	-0.294794	0.043836
poscp614_c1_seq9.1	0.5038	0.1365	0.4335	0.1682	0.167	-0.129	0.342	48.02	0.236	0.382	1087	1117	-0.386213	0.078782
poscp6167_c0_seq1.1	0.4962	0.1654	0.4005	0.1749	0.169	-0.118	0.351	48.4	0.266	0.393	1077	1119	-0.398123	0.076854
poscp61712_c0_seq1.1	0.4279	0.1256	0.5373	0.1667	0.193	-0.148	0.333	45.32	0.225	0.393	258	280	-0.196071	0.092857
poscp61729_c0_seq1.1	0.4918	0.1503	0.4088	0.2315	0.146	-0.197	0.298	46.64	0.285	0.378	446	461	-0.48026	0.082429
poscp61805_c0_seq1.1	0.4583	0.1458	0.4742	0.2	0.184	-0.134	0.336	58.79	0.262	0.382	122	129	-0.489147	0.062016
poscp61969_c0_seq1.1	0.4899	0.1611	0.4184	0.1769	0.169	-0.083	0.363	46.57	0.263	0.366	179	183	-0.338798	0.043716
poscp62122_c0_seq1.1	0.4854	0.1481	0.5011	0.1443	0.178	-0.132	0.346	48.48	0.224	0.371	604	618	-0.569579	0.090615
poscp62657_c0_seq1.1	0.473	0.1411	0.447	0.1814	0.149	-0.136	0.337	47.94	0.252	0.384	282	295	-0.386102	0.081356
poscp62934_c0_seq1.1	0.4338	0.1689	0.457	0.1942	0.153	-0.029	0.399	51.54	0.282	0.392	273	285	-0.67614	0.049123
poscp63370_c0_seq1.1	0.4887	0.1734	0.424	0.2196	0.197	-0.098	0.368	52.91	0.293	0.398	552	568	-0.721831	0.116197
poscp63384_c0_seq1.1	0.5369	0.1051	0.4238	0.2211	0.203	-0.096	0.359	47.54	0.241	0.369	432	447	-0.302461	0.082774
poscp63561_c0_seq1.1	0.5103	0.1487	0.4164	0.1836	0.21	-0.032	0.395	46.63	0.259	0.394	474	486	-0.54177	0.074074
poscp63561_c0_seq1.2	0.5171	0.1268	0.4807	0.1092	0.166	-0.153	0.336	46.69	0.189	0.385	238	245	-0.464898	0.061224
poscp63579_c0_seq1.1	0.494	0.1406	0.4422	0.1918	0.155	-0.109	0.352	47.73	0.254	0.37	627	642	-0.667446	0.052959
poscp63579_c0_seq2.1	0.494	0.1406	0.4422	0.1918	0.155	-0.109	0.352	47.73	0.254	0.37	627	642	-0.667446	0.052959
poscp6360_c0_seq1.1	0.3796	0.2336	0.405	0.1947	0.188	-0.065	0.387	61	0.348	0.419	155	160	-0.23375	0.1125
poscp63841_c0_seq1.1	0.494	0.1156	0.5009	0.1465	0.166	-0.181	0.313	46.75	0.2	0.357	761	796	-0.10402	0.123116
poscp64126_c0_seq1.1	0.4863	0.1512	0.444	0.1834	0.204	-0.109	0.362	46.61	0.255	0.39	646	670	-0.324328	0.08806
poscp64237_c0_seq1.1	0.5043	0.1339	0.4557	0.1815	0.208	-0.072	0.379	49.45	0.238	0.362	428	442	-0.301358	0.076923
poscp64246_c0_seq1.1	0.4304	0.1849	0.4618	0.1745	0.189	-0.102	0.358	49.78	0.28	0.388	735	756	-0.384259	0.062169
poscp64320_c0_seq1.1	0.4725	0.1443	0.4512	0.1767	0.176	-0.091	0.37	47.65	0.253	0.387	1203	1228	-0.678094	0.057818
poscp64449_c0_seq1.1	0.4798	0.1212	0.5179	0.1333	0.138	-0.156	0.311	43.93	0.197	0.345	244	251	-0.523904	0.075697
poscp64449_c0_seq1.2	0.3977	0.1462	0.546	0.1611	0.135	-0.135	0.335	48.19	0.238	0.376	206	217	-0.428111	0.096774
poscp65315_c0_seq1.1	0.469	0.1638	0.4294	0.1667	0.165	-0.121	0.344	47.62	0.261	0.394	1099	1134	-0.198148	0.067019
poscp65315_c0_seq1.2	0.5141	0.0986	0.4511	0.1864	0.148	-0.139	0.331	47.53	0.213	0.355	169	173	-0.340462	0.052023
poscp67213_c0_seq1.1	0.4456	0.1322	0.4957	0.1756	0.164	-0.091	0.343	48.98	0.239	0.392	574	601	-0.066056	0.083195
poscp67220_c0_seq1.1	0.4458	0.2018	0.4428	0.1934	0.198	-0.049	0.397	56.33	0.299	0.38	421	438	-0.640868	0.052511
poscp67220_c0_seq1.2	0.4511	0.1724	0.4401	0.231	0.179	-0.115	0.343	56.99	0.3	0.389	434	450	-0.627778	0.071111
poscp67496_c0_seq1.1	0.4392	0.1137	0.5	0.1703	0.143	-0.155	0.315	47.51	0.225	0.362	302	310	-0.333226	0.058065
poscp67588_c0_seq1.1	0.4804	0.1564	0.3742	0.2013	0.162	-0.15	0.322	49.95	0.283	0.403	205	211	-0.223223	0.052133
poscp67588_c0_seq1.2	0.4173	0.1969	0.4748	0.1682	0.195	0.006	0.418	53.45	0.284	0.41	306	315	-0.508889	0.066667
poscp68415_c0_seq1.1	0.5108	0.1129	0.48	0.184	0.134	-0.241	0.272	48.86	0.222	0.353	460	486	-0.610288	0.09465
poscp68660_c0_seq1.1	0.6038	0.1132	0.3333	0.1522	0.226	-0.088	0.371	31	0.21	0.397	62	63	-0.255556	0.063492
poscp68780_c0_seq1.1	0.4848	0.2152	0.3987	0.1951	0.189	-0.091	0.369	48.98	0.311	0.398	409	433	-0.647806	0.092379
poscp68789_c0_seq1.1	0.4383	0.1883	0.4125	0.2558	0.191	-0.042	0.389	54.87	0.337	0.402	855	890	-0.599326	0.088764
poscp68789_c0_seq2.1	0.4393	0.1836	0.4154	0.2655	0.189	-0.05	0.385	55.5	0.338	0.401	813	847	-0.657733	0.088548
poscp69343_c0_seq1.1	0.475	0.1667	0.4808	0.1562	0.179	-0.145	0.338	40.96	0.246	0.374	284	305	-0.56	0.154098
poscp70350_c0_seq1.1	0.5139	0.1667	0.4028	0.1276	0.222	0.004	0.421	54.29	0.236	0.371	259	267	-0.138202	0.059925
poscp70504_c0_seq1.1	0.3958	0.1319	0.5479	0.1805	0.155	-0.094	0.361	49.8	0.239	0.359	180	184	-0.308696	0.081522
poscp70522_c0_seq1.1	0.4902	0.1368	0.4296	0.1832	0.162	-0.115	0.34	46.5	0.25	0.386	735	756	-0.316402	0.062169
poscp70747_c0_seq1.1	0.4507	0.1479	0.5081	0.1897	0.162	-0.172	0.329	42.05	0.253	0.364	170	176	-0.452273	0.107955
poscp71049_c0_seq1.1	0.473	0.1081	0.4792	0.2182	0.161	-0.192	0.301	47.79	0.245	0.373	538	556	-0.359173	0.073741
poscp71685_c0_seq1.1	0.4369	0.1574	0.4802	0.1856	0.186	-0.066	0.381	49.57	0.265	0.384	913	931	-0.636305	0.051557
poscp7198_c0_seq1.1	0.4536	0.1749	0.3987	0.2381	0.152	-0.179	0.324	46.24	0.315	0.381	213	224	-0.277232	0.120536
poscp7198_c0_seq2.1	0.4536	0.1749	0.3987	0.2381	0.152	-0.179	0.324	46.24	0.315	0.381	213	224	-0.277232	0.120536
poscp74511_c0_seq1.1	0.5051	0.2121	0.4022	0.0899	0.19	-0.023	0.414	50.89	0.25	0.403	116	120	-0.668333	0.075
poscp74737_c0_seq1.1	0.3984	0.2358	0.3818	0.2039	0.179	-0.031	0.397	53.76	0.355	0.439	141	148	-0.405405	0.101351
poscp75046_c0_seq1.1	0.4605	0.1654	0.4538	0.1897	0.182	-0.133	0.346	51.96	0.27	0.388	625	652	-0.364417	0.09816
poscp75294_c0_seq1.1	0.4708	0.2013	0.4153	0.1713	0.183	-0.057	0.383	51.61	0.288	0.383	751	775	-0.262452	0.059355
poscp75300_c0_seq1.1	0.4406	0.1648	0.4912	0.1605	0.176	-0.097	0.355	50.42	0.25	0.359	640	659	-0.213354	0.062215
poscp75336_c0_seq1.1	0.48	0.1415	0.4618	0.1962	0.186	-0.113	0.364	51.53	0.26	0.393	415	425	-0.877412	0.08
poscp75406_c0_seq1.1	0.4677	0.1505	0.4249	0.1813	0.183	-0.001	0.412	48.66	0.259	0.384	228	236	-0.126271	0.063559
poscp75406_c0_seq2.1	0.4677	0.1505	0.4249	0.1813	0.183	-0.001	0.412	48.66	0.259	0.384	228	236	-0.126271	0.063559
poscp75500_c0_seq1.1	0.4339	0.1677	0.4349	0.2197	0.171	-0.098	0.357	45.96	0.298	0.402	608	633	-0.269036	0.093207
poscp75607_c0_seq1.1	0.375	0.2277	0.463	0.198	0.161	-0.091	0.371	48.75	0.331	0.414	275	289	-0.287197	0.076125
poscp75806_c0_seq1.1	0.4632	0.1579	0.4229	0.2115	0.192	-0.024	0.403	49.99	0.286	0.399	350	362	-0.550552	0.080111
poscp75925_c0_seq1.1	0.5019	0.1398	0.4229	0.1516	0.17	-0.132	0.342	44.47	0.231	0.399	605	624	-0.260897	0.051282
poscp76518_c0_seq1.1	0.473	0.1784	0.403	0.2004	0.179	-0.124	0.344	49.39	0.288	0.37	709	741	0.147908	0.120108
poscp76704_c0_seq1.1	0.5721	0.2115	0.2926	0.1714	0.225	0.011	0.44	55.8	0.298	0.386	248	254	-0.645669	0.090551
poscp7716_c0_seq3.1	0.4038	0.0577	0.6471	0.087	0.183	-0.226	0.295	32.44	0.115	0.348	61	68	0.37647	0.102941
poscp77177_c0_seq1.1	0.4717	0.1761	0.4157	0.1961	0.164	-0.149	0.333	47.65	0.286	0.39	574	585	-0.318633	0.064957
poscp77182_c0_seq1.1	0.4541	0.1441	0.4234	0.2381	0.179	-0.12	0.359	52.08	0.295	0.393	281	291	-0.417182	0.079038
poscp77512_c0_seq1.1	0.4874	0.1509	0.4524	0.1867	0.182	-0.087	0.368	47.57	0.256	0.378	1175	1217	-0.522514	0.074774
poscp7768_c0_seq1.1	0.5055	0.1662	0.4264	0.173	0.175	-0.133	0.346	49.18	0.259	0.379	868	905	-0.608729	0.090608
poscp7768_c0_seq3.1	0.4301	0.171	0.4745	0.1589	0.153	-0.169	0.311	47.68	0.26	0.39	438	461	0.192408	0.13449
poscp78452_c0_seq1.1	0.4677	0.1645	0.3844	0.2097	0.16	-0.115	0.34	50.43	0.293	0.401	365	373	-0.019035	0.053619
poscp78523_c0_seq1.1	0.4737	0.1404	0.4255	0.1954	0.176	-0.053	0.386	50.89	0.26	0.395	127	130	-0.061539	0.115385
poscp78646_c0_seq1.1	0.4819	0.1719	0.4631	0.1769	0.22	-0.058	0.389	48.92	0.262	0.384	543	567	-0.537566	0.074074
poscp78946_c0_seq1.1	0.4833	0.1568	0.4323	0.1676	0.171	-0.05	0.37	49.21	0.256	0.385	476	494	-0.300607	0.068826
poscp78_c0_seq1.1	0.4545	0.2133	0.3865	0.251	0.174	-0.111	0.352	53.64	0.343	0.388	364	385	-0.459221	0.07013
poscp7951_c0_seq1.1	0.4521	0.1507	0.4312	0.2597	0.2	-0.072	0.379	51.61	0.31	0.399	480	501	-0.561277	0.073852
poscp80087_c0_seq1.1	0.4658	0.1178	0.4624	0.1846	0.175	-0.128	0.335	47.7	0.238	0.381	433	446	-0.1787	0.053812
poscp80324_c0_seq1.1	0.4796	0.1088	0.4531	0.2293	0.17	-0.122	0.343	48.41	0.255	0.361	729	760	-0.231184	0.056579
poscp80499_c0_seq1.1	0.4378	0.1803	0.488	0.1949	0.168	-0.157	0.32	54.08	0.282	0.39	284	302	-0.519205	0.115894
poscp8101_c0_seq1.1	0.4351	0.1603	0.4813	0.1988	0.184	-0.082	0.355	46.72	0.273	0.377	1337	1408	-0.265625	0.085938
poscp8116_c0_seq1.1	0.4574	0.1885	0.4354	0.2176	0.21	-0.066	0.386	51.22	0.304	0.39	754	778	-0.430206	0.092545
poscp813_c0_seq1.1	0.5114	0.1678	0.3997	0.1981	0.18	-0.112	0.346	45.01	0.274	0.382	748	786	-0.388168	0.092875
poscp813_c0_seq2.1	0.5114	0.1678	0.3997	0.1981	0.18	-0.112	0.346	45.01	0.274	0.382	748	786	-0.388168	0.092875
poscp81752_c0_seq1.1	0.5042	0.1493	0.4681	0.164	0.179	-0.121	0.362	45.33	0.238	0.368	437	444	-0.753378	0.094595
poscp82169_c0_seq1.1	0.4695	0.1455	0.4312	0.2312	0.159	-0.089	0.358	49.4	0.284	0.365	271	286	-0.316783	0.048951
poscp82169_c0_seq2.1	0.4727	0.1409	0.4248	0.2464	0.16	-0.096	0.351	49.61	0.291	0.368	282	297	-0.350842	0.050505
poscp82178_c0_seq1.1	0.4839	0.1226	0.4863	0.1679	0.151	-0.149	0.324	45.06	0.223	0.352	188	195	-0.375385	0.046154
poscp82441_c0_seq1.1	0.5028	0.1243	0.4467	0.2177	0.192	-0.11	0.374	46.05	0.261	0.37	479	493	-0.934686	0.066937
poscp82603_c0_seq1.1	0.527	0.1622	0.375	0.2	0.251	-0.022	0.414	50.43	0.276	0.385	87	90	-0.25	0.122222
poscp82603_c0_seq2.1	0.527	0.1622	0.375	0.2	0.251	-0.022	0.414	50.43	0.276	0.385	87	90	-0.25	0.122222
poscp827_c0_seq1.1	0.5062	0.1664	0.4143	0.2095	0.175	-0.137	0.345	49.02	0.28	0.386	890	922	-0.535683	0.097614
poscp82952_c0_seq1.1	0.4905	0.1369	0.4557	0.1856	0.163	-0.112	0.346	45.76	0.247	0.369	1306	1340	-0.493955	0.076119
poscp8311_c0_seq1.1	0.4449	0.1647	0.45	0.2271	0.196	-0.095	0.351	49.65	0.294	0.38	1863	1956	-0.14775	0.08998
poscp8311_c0_seq1.2	0.4514	0.1285	0.4697	0.2114	0.16	-0.173	0.303	47.24	0.259	0.382	343	365	-0.114521	0.10137
poscp83310_c0_seq1.1	0.4532	0.142	0.4356	0.1972	0.164	-0.103	0.336	54.22	0.263	0.388	396	407	-0.03489	0.046683
poscp834_c0_seq1.1	0.4839	0.1667	0.394	0.2219	0.206	-0.05	0.385	46.16	0.3	0.402	868	908	-0.385352	0.066079
poscp84100_c0_seq1.1	0.4433	0.1367	0.4558	0.2432	0.174	-0.093	0.35	53.47	0.284	0.388	366	373	-0.298928	0.075067
poscp8528_c0_seq13.1	0.5004	0.1275	0.4799	0.1389	0.184	-0.12	0.351	45.25	0.206	0.368	2706	2800	-0.365643	0.078929
poscp8528_c0_seq14.1	0.5105	0.1252	0.4802	0.1347	0.184	-0.116	0.354	45.1	0.201	0.366	2565	2652	-0.424623	0.075038
poscp8528_c0_seq16.1	0.5009	0.1295	0.4832	0.1345	0.186	-0.116	0.353	45.27	0.205	0.366	2664	2756	-0.367816	0.080189
poscp8528_c0_seq17.1	0.519	0.1192	0.4774	0.1388	0.196	-0.115	0.353	43.41	0.198	0.369	2590	2693	-0.39016	0.085035
poscp8528_c0_seq2.1	0.5073	0.1237	0.4765	0.1399	0.182	-0.119	0.351	45.08	0.204	0.367	2742	2838	-0.388443	0.077167
poscp8528_c0_seq20.1	0.5197	0.1212	0.4808	0.1342	0.199	-0.112	0.356	43.4	0.196	0.367	2548	2649	-0.392827	0.086448
poscp8528_c0_seq21.1	0.5027	0.1272	0.4803	0.1383	0.184	-0.119	0.351	45.26	0.205	0.369	2571	2658	-0.397893	0.075621
poscp8528_c0_seq24.1	0.5032	0.1293	0.4838	0.1336	0.186	-0.116	0.354	45.28	0.204	0.367	2529	2614	-0.400727	0.076894
poscp8528_c0_seq4.1	0.5078	0.1256	0.4797	0.1355	0.184	-0.116	0.353	45.11	0.202	0.366	2700	2794	-0.390945	0.078382
poscp8528_c0_seq5.1	0.5259	0.1154	0.4739	0.1398	0.194	-0.115	0.353	43.26	0.195	0.368	2626	2731	-0.413512	0.08312
poscp8528_c0_seq8.1	0.5268	0.1173	0.4773	0.1353	0.196	-0.112	0.356	43.26	0.193	0.366	2584	2687	-0.416524	0.084481
poscp8528_c0_seq9.1	0.5099	0.1232	0.4768	0.1393	0.182	-0.119	0.351	45.06	0.203	0.368	2607	2696	-0.421439	0.073813
poscp8538_c0_seq1.1	0.4859	0.1697	0.4289	0.1974	0.2	-0.069	0.373	48.67	0.277	0.38	997	1046	-0.277151	0.091778
poscp8613_c0_seq3.1	0.5194	0.1336	0.4107	0.1329	0.208	-0.003	0.411	38.9	0.216	0.367	542	560	-0.092679	0.055357
poscp86289_c0_seq1.1	0.5436	0.0872	0.5238	0.1135	0.177	-0.142	0.342	41.03	0.155	0.352	187	193	-0.909845	0.046632
poscp86353_c0_seq1.1	0.4883	0.1174	0.4412	0.1818	0.148	-0.123	0.328	47.54	0.233	0.367	253	266	-0.068421	0.090226
poscp869_c0_seq4.1	0.4921	0.127	0.5	0.1224	0.225	-0.195	0.306	48.5	0.194	0.373	72	75	-0.166667	0.133333
poscp869_c0_seq6.1	0.4921	0.127	0.5	0.1224	0.225	-0.195	0.306	48.5	0.194	0.373	72	75	-0.166667	0.133333
poscp869_c0_seq7.1	0.4921	0.127	0.5	0.1224	0.225	-0.195	0.306	48.5	0.194	0.373	72	75	-0.166667	0.133333
poscp87259_c0_seq1.1	0.4295	0.1544	0.4317	0.2114	0.132	-0.14	0.318	51.73	0.283	0.38	173	180	0.063334	0.111111
poscp87476_c0_seq1.1	0.4444	0.1032	0.4912	0.2745	0.144	-0.208	0.288	45.1	0.268	0.364	153	161	-0.31118	0.130435
poscp87476_c0_seq2.1	0.4444	0.1032	0.4912	0.2745	0.144	-0.208	0.288	45.1	0.268	0.364	153	161	-0.31118	0.130435
poscp87782_c0_seq1.1	0.4462	0.1423	0.4365	0.2096	0.142	-0.147	0.309	48.96	0.273	0.368	311	323	-0.167492	0.068111
poscp8831_c0_seq1.1	0.504	0.1168	0.5078	0.1692	0.206	-0.068	0.378	45.5	0.212	0.359	812	840	-0.548333	0.071429
poscp88508_c0_seq1.1	0.4912	0.1679	0.434	0.1789	0.191	-0.079	0.374	48.55	0.266	0.384	500	514	-0.605058	0.068093
poscp88724_c0_seq1.1	0.5337	0.1632	0.3807	0.1486	0.171	-0.114	0.346	51.69	0.246	0.374	451	464	-0.295043	0.0625
poscp88943_c0_seq1.1	0.4759	0.1696	0.4144	0.1829	0.18	-0.099	0.353	51.16	0.276	0.4	467	483	-0.421946	0.080745
poscp89701_c0_seq1.1	0.4498	0.1859	0.4419	0.1891	0.161	-0.068	0.38	47.92	0.284	0.362	334	347	-0.241499	0.086455
poscp89766_c0_seq1.1	0.6364	0.1169	0.3926	0.1322	0.194	-0.173	0.324	47.51	0.184	0.33	185	193	-0.506218	0.088083
poscp899_c0_seq3.1	0.5096	0.1094	0.4436	0.162	0.207	-0.062	0.37	44.05	0.211	0.379	1235	1286	0.036547	0.049767
poscp899_c0_seq5.1	0.4885	0.1027	0.4677	0.1665	0.202	-0.071	0.361	45.59	0.209	0.383	1237	1283	0.080047	0.045986
poscp899_c0_seq6.1	0.4816	0.0925	0.4552	0.1916	0.202	-0.075	0.358	45.32	0.221	0.395	1188	1233	0.133414	0.04704
poscp90024_c0_seq1.1	0.4156	0.1169	0.5493	0.1538	0.162	-0.122	0.344	51.57	0.211	0.388	90	91	-0.428571	0.043956
poscp91280_c0_seq1.1	0.5253	0.1077	0.4793	0.1789	0.16	-0.168	0.318	48.46	0.212	0.357	553	575	-0.490261	0.102609
poscp92070_c0_seq1.1	0.5025	0.1045	0.5124	0.1587	0.16	-0.171	0.314	41.37	0.2	0.341	255	263	-0.704943	0.060837
poscp92220_c0_seq1.1	0.439	0.1643	0.4391	0.2074	0.188	-0.033	0.387	50.12	0.289	0.403	532	551	-0.381488	0.052632
poscp93356_c0_seq1.1	0.469	0.1504	0.4038	0.2474	0.188	-0.092	0.368	46.12	0.301	0.389	136	144	-0.652083	0.097222
poscp9371_c0_seq1.1	0.4401	0.1701	0.4623	0.2101	0.174	-0.1	0.342	50.9	0.287	0.371	1450	1514	-0.206605	0.085205
poscp9371_c0_seq1.2	0.4632	0.1505	0.48	0.1542	0.183	-0.117	0.339	46.35	0.237	0.372	1126	1193	-0.036966	0.098072
poscp9371_c0_seq1.3	0.4371	0.1729	0.4656	0.1896	0.175	-0.102	0.351	50.48	0.279	0.383	1284	1332	-0.378829	0.075826
poscp9371_c0_seq2.1	0.4401	0.1701	0.4623	0.2101	0.174	-0.1	0.342	50.9	0.287	0.371	1450	1514	-0.206605	0.085205
poscp9371_c0_seq2.2	0.3895	0.2471	0.3799	0.2759	0.218	-0.021	0.396	54.96	0.396	0.426	2341	2466	-0.329968	0.094485
poscp94303_c0_seq1.1	0.4118	0.1716	0.4526	0.1775	0.155	-0.044	0.383	47.67	0.277	0.393	235	242	-0.136777	0.082645
poscp9446_c0_seq1.1	0.4923	0.1432	0.4714	0.1391	0.171	-0.15	0.329	45.51	0.219	0.372	3624	3761	-0.31598	0.09891
poscp9658_c1_seq1.1	0.3842	0.2542	0.3558	0.2979	0.212	-0.019	0.392	56.51	0.417	0.437	1955	2085	-0.292038	0.094484
poscp9658_c1_seq2.1	0.4558	0.1455	0.4994	0.1798	0.176	-0.123	0.33	47.25	0.246	0.371	1010	1064	-0.244455	0.095865
poscp9681_c0_seq1.1	0.4878	0.1459	0.4792	0.191	0.205	-0.099	0.372	45.75	0.251	0.376	801	844	-0.72263	0.066351
poscp96889_c0_seq1.1	0.4853	0.1694	0.4507	0.1673	0.156	-0.173	0.316	49.04	0.257	0.363	373	385	-0.42026	0.080519
poscp96892_c0_seq1.1	0.4562	0.2125	0.3826	0.2518	0.245	0.062	0.457	61	0.347	0.422	199	215	-0.334884	0.093023
poscp96892_c0_seq1.2	0.3971	0.2647	0.375	0.2564	0.225	-0.018	0.411	56.83	0.393	0.428	168	176	-0.396591	0.073864
poscp97886_c0_seq1.1	0.4494	0.1174	0.5251	0.1519	0.166	-0.137	0.337	46.19	0.208	0.357	312	320	-0.532813	0.053125
poscp98658_c0_seq1.1	0.4668	0.1565	0.4725	0.1406	0.185	-0.102	0.368	49.53	0.235	0.41	443	458	-0.36441	0.076419
poscp98_c0_seq1.1	0.4744	0.1374	0.4694	0.1508	0.156	-0.123	0.336	47.97	0.225	0.362	1076	1123	-0.098397	0.078362
poscp98_c0_seq2.1	0.4963	0.137	0.469	0.1933	0.188	-0.137	0.346	45.79	0.245	0.36	848	875	-0.570857	0.093714

## Sheet: all codons all genes
gene name	UUU	UCU	UAU	UGU	UUC	UCC	UAC	UGC	UUA	UCA	UAA	UGA	UUG	UCG	UAG	UGG	CUU	CCU	CAU	CGU	CUC	CCC	CAC	CGC	CUA	CCA	CAA	CGA	CUG	CCG	CAG	CGG	AUU	ACU	AAU	AGU	AUC	ACC	AAC	AGC	AUA	ACA	AAA	AGA	AUG	ACG	AAG	AGG	GUU
sum down	29351	29169	25749	14660	12859	10280	7768	3569	37425	25539	7366	1466	18182	7717	3971	12883	13750	18729	16017	10282	6984	5412	3646	2149	11400	19818	24619	6259	4991	5679	9346	1858	30107	30358	52613	29675	14394	9260	14052	6021	19060	23632	51760	20582	29100	8357	22281	6059	25303
1_poscp10084_c0_seq1.1	5	6	2	3	2	3	6	0	12	10	2	1	3	0	2	2	3	2	3	1	0	0	0	1	0	8	1	3	3	4	0	1	7	5	7	1	2	2	1	1	7	2	5	1	1	0	4	0	2
2_poscp10091_c0_seq1.1	23	14	12	2	6	4	7	3	21	20	2	1	11	9	1	8	10	15	10	6	7	2	2	1	5	12	19	6	6	4	7	0	23	20	39	15	12	6	11	2	18	12	71	18	25	4	21	4	12
3_poscp10141_c0_seq1.1	6	22	9	2	6	2	0	0	11	22	10	1	6	6	3	3	6	7	2	2	3	2	1	0	3	5	5	1	6	4	3	0	7	14	11	11	3	6	5	2	6	7	23	10	11	3	13	0	8
4_poscp101755_c0_seq1.1	4	2	6	2	2	2	2	1	6	3	0	1	2	0	2	1	1	3	3	2	0	2	0	0	0	3	0	1	0	0	0	0	2	0	2	1	1	3	3	1	1	1	7	1	2	3	2	1	3
5_poscp1028_c0_seq1.1	34	30	17	10	9	5	12	1	43	22	18	1	24	12	7	6	9	18	16	7	6	1	8	4	8	13	18	5	5	7	4	1	42	38	66	55	14	9	19	7	31	28	59	27	29	7	28	8	20
6_poscp103597_c0_seq1.1	11	9	7	5	10	7	0	0	7	5	0	1	3	4	1	6	3	10	6	1	0	3	2	0	1	8	6	1	1	2	2	0	6	10	7	4	4	4	5	2	9	5	14	7	6	1	14	3	11
7_poscp103726_c0_seq1.1	4	4	8	3	2	2	1	0	8	13	5	1	5	6	1	3	4	3	1	1	0	0	1	1	3	6	3	4	0	2	2	0	9	3	9	6	3	3	5	3	5	2	13	3	6	3	2	1	3
8_poscp10437_c0_seq1.1	19	14	13	8	15	9	7	2	21	14	9	1	14	4	7	7	9	15	8	9	12	4	4	1	14	8	6	4	4	4	1	0	15	31	60	22	10	11	13	0	18	23	43	21	18	5	41	3	22
9_poscp104979_c0_seq1.1	2	2	2	2	0	0	0	0	4	6	0	1	2	2	0	3	2	1	1	1	0	1	1	0	1	1	4	1	0	0	1	1	0	3	4	3	3	0	1	1	2	0	5	4	2	2	5	2	2
10_poscp1052_c0_seq1.1	27	17	17	9	18	5	4	1	35	13	3	1	15	1	2	19	3	13	8	7	7	6	5	1	12	14	16	9	7	3	9	1	13	15	18	13	19	7	14	2	21	13	24	26	21	7	17	6	12
11_poscp10655_c0_seq1.1	10	6	6	3	5	1	1	2	10	6	4	1	13	4	4	4	1	6	2	1	7	2	1	0	6	8	1	4	1	5	3	0	15	13	17	12	4	1	2	5	8	14	10	11	10	4	7	1	9
12_poscp10655_c0_seq1.2	108	45	79	44	20	16	27	12	94	58	29	1	34	21	13	35	27	62	34	17	4	8	9	10	17	71	45	15	10	20	12	5	87	85	131	57	24	22	34	20	54	93	94	52	54	31	24	13	77
13_poscp10655_c0_seq1.3	16	13	15	5	2	0	4	2	17	18	8	1	9	2	5	6	3	5	8	8	2	1	1	1	4	6	12	5	1	0	3	2	11	12	30	10	5	2	6	9	12	7	27	3	9	6	8	2	3
14_poscp107413_c0_seq1.1	13	7	7	5	4	4	3	1	12	12	5	1	7	4	5	2	5	5	0	1	1	2	0	0	2	2	5	1	0	1	0	1	13	2	21	13	6	1	6	2	7	8	12	5	11	1	4	1	9
15_poscp107805_c0_seq1.1	8	16	13	2	5	8	1	1	10	13	8	1	7	0	9	0	3	9	5	2	7	1	1	0	3	6	5	5	0	1	2	0	6	10	22	18	7	6	3	4	8	9	18	8	7	5	6	1	4
16_poscp107999_c0_seq1.1	4	6	5	0	5	3	4	1	6	14	4	1	10	4	1	2	5	5	1	1	0	2	0	0	6	1	1	0	1	2	0	1	2	3	7	1	4	0	2	2	1	4	6	3	4	1	6	4	7
17_poscp108492_c0_seq1.1	3	5	2	0	1	5	1	0	4	6	4	1	0	0	1	0	3	0	3	3	2	2	0	0	0	3	5	0	0	0	1	1	5	3	5	4	2	0	5	2	3	6	7	0	4	2	1	2	2
18_poscp108839_c0_seq1.1	6	7	4	4	11	0	3	1	5	6	0	1	5	1	1	1	3	10	4	0	1	1	1	0	3	4	2	1	0	1	2	0	8	11	13	8	3	3	1	1	9	4	10	4	4	1	5	1	7
19_poscp11021_c0_seq1.1	4	20	10	5	0	5	1	1	11	9	3	1	8	4	3	3	7	7	3	6	4	0	1	1	3	5	5	1	0	3	3	0	15	16	23	13	4	2	5	3	10	10	31	9	11	3	11	3	9
20_poscp11161_c0_seq1.1	17	18	15	6	5	8	6	0	19	5	3	1	6	1	1	1	15	11	7	5	3	3	3	0	4	11	11	2	2	2	5	3	17	6	16	11	6	7	9	1	9	8	17	11	9	3	19	5	9
21_poscp115419_c0_seq1.1	5	5	12	7	3	3	1	0	21	11	3	1	8	1	3	5	6	4	8	2	3	1	1	0	2	6	1	5	0	3	2	0	6	11	6	9	8	2	3	0	10	7	17	9	11	1	11	2	13
22_poscp11750_c0_seq1.1	23	38	29	3	11	13	6	1	40	35	52	1	14	15	22	6	13	29	21	14	3	7	3	2	13	23	15	17	11	10	6	2	31	32	81	40	10	12	16	8	24	23	101	36	41	9	28	11	36
23_poscp117884_c0_seq1.1	2	2	7	5	3	4	1	0	11	4	4	1	2	2	1	1	3	2	5	2	1	1	0	1	5	4	1	5	2	3	1	2	3	2	10	6	3	3	0	0	6	8	9	7	5	0	1	1	6
24_poscp11843_c1_seq1.1	30	13	18	12	10	6	2	0	29	25	16	1	10	5	3	3	8	6	4	7	1	2	2	1	11	8	14	3	1	1	2	0	14	13	20	16	7	5	9	1	12	13	20	17	19	4	10	5	13
25_poscp11843_c1_seq2.1	3	13	3	0	4	6	0	3	4	2	0	1	1	2	0	1	5	4	3	3	0	5	1	2	2	4	1	4	1	2	3	0	6	2	2	3	2	0	1	8	3	1	2	3	4	3	2	1	4
26_poscp11843_c1_seq2.2	30	13	18	12	10	6	2	0	29	25	16	1	10	5	3	3	8	6	4	7	1	2	2	1	11	8	14	3	1	1	2	0	14	13	20	16	7	5	9	1	12	13	20	17	19	4	10	5	13
27_poscp11843_c1_seq3.1	2	12	3	0	4	6	0	3	4	2	0	1	1	2	0	1	5	4	2	2	0	5	1	1	2	4	1	4	1	2	3	0	6	2	2	3	2	0	1	7	3	1	2	2	4	3	2	1	4
28_poscp11843_c1_seq3.2	30	13	18	12	10	6	2	0	29	25	16	1	10	5	3	3	8	6	4	7	1	2	2	1	11	8	14	3	1	1	2	0	14	13	20	16	7	5	9	1	12	13	20	17	19	4	10	5	13
29_poscp12155_c0_seq1.1	14	4	11	2	2	1	7	2	7	10	1	1	7	1	0	8	8	11	4	8	1	0	0	1	5	5	13	0	4	3	2	2	9	9	15	5	5	4	5	1	6	6	21	6	10	2	4	2	9
30_poscp12216_c0_seq1.1	1	8	8	1	1	1	3	1	5	0	7	1	1	1	4	1	2	3	3	1	3	3	1	0	2	2	1	1	1	0	0	0	5	6	7	7	3	2	2	0	6	4	11	5	8	2	1	0	7
31_poscp12408_c0_seq1.1	4	12	4	1	3	4	1	0	10	8	1	1	4	1	1	3	2	7	2	2	1	2	1	2	1	9	14	1	1	0	2	0	10	13	25	10	5	3	5	2	5	11	19	5	11	3	12	0	13
32_poscp12414_c1_seq1.1	8	10	8	2	4	6	1	0	8	14	2	1	4	2	5	2	5	5	7	3	1	4	0	1	2	6	6	5	1	1	2	3	5	8	17	7	3	3	3	1	8	3	9	3	9	2	4	5	6
33_poscp12558_c0_seq1.1	12	12	7	3	6	2	6	0	10	15	3	1	2	2	8	2	2	11	6	7	1	5	1	1	4	8	3	3	2	1	1	0	14	17	31	10	4	2	8	1	5	15	24	7	9	3	21	2	10
34_poscp12558_c0_seq2.1	12	12	7	3	6	2	6	0	10	15	3	1	2	2	8	2	2	11	6	7	1	5	1	1	4	8	3	3	2	1	1	0	14	17	31	10	4	2	8	1	5	15	24	7	9	3	21	2	10
35_poscp12558_c0_seq2.2	33	55	44	15	19	11	17	1	78	45	16	1	30	14	19	20	29	19	27	7	6	10	8	4	22	26	42	13	8	5	19	1	52	51	110	55	26	14	18	9	33	31	117	36	42	9	71	10	50
36_poscp12623_c0_seq1.1	2	6	7	3	2	1	2	0	5	4	3	1	3	3	2	4	3	0	1	2	4	0	1	1	4	3	0	2	1	2	2	0	4	2	3	6	3	0	4	3	5	6	6	4	3	0	4	3	2
37_poscp126315_c0_seq1.1	8	5	10	5	1	2	3	5	13	5	1	1	4	1	2	4	2	7	4	1	1	0	0	1	1	6	4	1	0	3	0	0	10	5	12	4	2	2	4	0	4	7	17	2	8	4	5	2	9
38_poscp12664_c0_seq1.1	15	8	6	5	4	2	3	4	17	11	2	1	6	6	3	3	5	6	6	4	1	3	1	5	7	6	10	0	2	1	4	0	14	13	12	7	4	1	4	3	6	13	36	7	16	2	12	1	16
39_poscp127046_c0_seq1.1	6	5	2	0	5	6	2	0	6	7	2	1	0	3	0	1	0	6	0	1	4	1	3	0	4	4	0	0	0	1	0	0	4	3	3	0	2	2	4	0	2	1	6	2	2	2	3	0	1
40_poscp127114_c0_seq1.1	14	23	5	6	2	6	6	2	11	14	10	1	8	2	4	5	4	10	7	2	4	0	3	0	3	7	11	1	3	4	1	0	8	18	18	14	10	0	2	1	12	6	28	8	10	2	9	3	13
41_poscp12997_c0_seq1.1	38	33	32	3	8	6	7	4	39	44	17	1	10	13	5	4	17	5	19	6	3	1	3	2	11	8	14	4	5	4	7	1	22	27	45	23	12	6	12	4	13	25	41	18	30	5	15	6	15
42_poscp13019_c0_seq4.1	23	22	21	21	4	2	5	1	30	33	6	1	13	6	4	8	6	14	19	9	6	7	12	1	13	15	18	8	2	5	4	0	29	27	51	23	8	5	6	4	21	18	42	23	22	4	16	3	17
43_poscp13019_c0_seq7.1	13	18	17	14	3	0	3	0	26	27	7	1	12	6	4	4	7	9	15	6	6	5	8	1	10	11	8	7	2	5	2	0	20	22	47	20	6	3	4	4	23	14	34	12	20	4	13	2	16
44_poscp13246_c0_seq3.1	2	1	2	0	3	1	1	0	6	1	0	1	2	1	1	3	2	3	1	0	1	2	0	0	2	1	0	0	0	0	0	1	3	2	9	1	1	0	1	2	2	5	5	2	5	2	3	0	4
45_poscp13266_c0_seq1.1	35	39	31	26	14	13	10	1	35	20	22	1	22	7	15	13	15	26	18	9	7	6	2	2	13	13	15	7	7	4	7	6	28	28	63	35	14	11	21	11	21	23	50	24	17	6	23	18	21
46_poscp13557_c0_seq1.1	10	6	7	4	6	4	3	0	12	5	5	1	8	5	2	7	5	6	4	2	1	3	1	1	3	7	3	2	1	5	0	0	2	12	15	8	7	1	5	1	12	5	18	7	2	3	6	1	8
47_poscp138184_c0_seq1.1	3	7	5	5	1	1	0	0	2	3	3	1	5	3	0	2	0	1	3	0	2	1	0	0	3	1	2	1	1	0	1	0	4	2	6	2	3	2	2	0	8	4	5	4	7	2	5	0	1
48_poscp13833_c0_seq1.1	14	28	26	9	7	8	2	4	23	27	14	1	4	7	11	8	12	8	7	6	5	5	4	3	4	12	11	5	4	7	13	3	18	20	56	43	4	10	10	7	18	10	30	15	17	6	20	3	16
49_poscp13870_c0_seq1.1	4	6	4	1	4	2	0	0	3	11	2	1	3	1	2	2	2	0	0	1	2	0	0	0	2	4	4	0	2	1	1	0	3	1	14	5	2	0	1	0	5	5	5	1	6	4	5	1	2
50_poscp13870_c0_seq2.1	4	6	4	1	4	2	0	0	3	11	2	1	3	1	2	2	2	0	0	1	2	0	0	0	2	4	4	0	2	1	1	0	3	1	14	5	2	0	1	0	5	5	5	1	6	4	5	1	2
51_poscp14078_c0_seq1.1	10	11	8	0	4	4	0	2	22	3	7	1	7	1	6	1	2	8	4	5	2	0	2	1	1	8	3	2	1	1	0	0	8	15	22	15	6	6	4	4	6	9	14	13	8	3	12	1	12
52_poscp14118_c0_seq1.1	13	17	10	7	7	7	3	2	16	15	4	1	15	4	4	4	10	13	10	6	4	1	3	2	15	11	7	1	1	3	5	1	24	11	37	18	10	6	7	4	16	12	21	7	11	0	4	3	18
53_poscp14133_c0_seq1.1	12	6	8	5	8	4	5	0	12	7	2	1	7	4	3	2	7	7	6	3	6	1	1	1	6	7	8	4	6	2	2	2	10	2	21	9	5	2	8	2	11	10	13	7	16	3	10	4	10
54_poscp14133_c0_seq1.2	26	25	21	26	26	12	7	7	34	25	28	1	17	7	14	11	22	12	4	2	3	7	1	6	12	25	11	4	7	4	2	1	19	22	62	39	17	7	11	12	22	19	42	26	35	8	28	9	23
55_poscp14230_c1_seq1.1	22	10	25	18	8	5	3	2	32	12	4	1	13	4	1	8	13	10	9	8	1	6	4	1	16	21	22	6	5	3	9	5	22	18	39	13	10	8	9	5	11	15	34	21	18	6	13	4	22
56_poscp14637_c0_seq1.1	20	13	11	4	3	2	4	1	20	11	17	1	8	8	9	3	8	3	10	6	6	1	2	4	6	6	5	8	4	4	2	1	18	12	41	12	3	2	6	6	17	14	26	9	19	5	15	2	18
57_poscp14637_c0_seq1.2	16	5	8	4	2	4	3	0	16	7	8	1	12	1	3	1	3	2	3	3	1	0	1	0	3	6	4	3	0	3	1	0	13	8	20	8	5	4	1	0	3	12	14	8	8	1	6	2	5
58_poscp14637_c0_seq2.1	20	13	11	4	3	2	4	1	20	11	17	1	8	8	9	3	8	3	10	6	6	1	2	4	6	6	5	8	4	4	2	1	18	12	41	12	3	2	6	6	17	14	26	9	19	5	15	2	18
59_poscp14637_c0_seq2.2	16	5	8	4	2	4	3	0	16	7	8	1	12	1	3	1	3	2	3	3	1	0	1	0	3	6	4	3	0	3	1	0	13	8	20	8	5	4	1	0	3	12	14	8	8	1	6	2	5
60_poscp14687_c0_seq1.1	13	8	4	2	7	2	4	0	10	7	1	1	7	6	0	6	2	10	7	4	1	1	1	1	4	7	6	3	2	5	4	1	5	5	19	7	3	0	1	2	3	3	20	3	11	1	10	2	10
61_poscp14701_c0_seq1.1	40	43	27	12	9	9	10	4	40	53	15	1	19	9	8	10	19	18	8	6	1	9	3	4	9	23	15	4	4	10	2	1	42	31	49	29	9	8	12	5	28	33	40	27	22	8	10	4	26
62_poscp148855_c0_seq1.1	7	3	4	1	0	1	0	0	6	2	1	1	0	2	1	1	1	4	2	2	1	0	0	1	2	2	2	0	0	1	0	0	2	3	3	1	0	1	2	1	4	2	6	2	3	2	1	2	4
63_poscp14885_c0_seq4.1	22	23	17	10	11	6	9	2	9	23	22	1	11	8	13	7	7	10	12	8	5	6	0	4	4	7	8	1	3	3	2	0	25	28	74	41	11	8	11	5	16	12	31	18	16	5	19	8	13
64_poscp14885_c0_seq6.1	19	12	14	5	8	3	7	1	7	17	12	1	9	5	8	3	3	7	4	4	4	4	0	4	6	5	7	1	4	3	2	0	12	11	49	36	6	3	5	3	7	8	15	8	16	4	13	2	7
65_poscp1495_c0_seq1.1	13	10	9	6	2	2	0	1	10	12	2	1	6	5	0	6	7	16	2	1	2	3	3	0	3	14	11	7	0	4	4	1	11	18	29	7	1	1	3	2	11	26	32	4	12	6	8	2	11
66_poscp149_c0_seq1.1	12	13	12	8	14	1	3	1	17	14	3	1	5	4	3	8	3	7	6	3	3	1	1	1	8	11	5	0	1	2	4	0	10	17	40	23	16	2	7	4	15	7	12	7	18	8	13	5	8
67_poscp15171_c0_seq1.1	59	52	31	18	31	19	8	5	83	39	35	1	34	15	21	11	23	56	29	7	11	8	1	2	18	52	24	2	5	11	3	2	44	56	78	65	21	19	18	9	36	41	67	37	19	11	26	5	31
68_poscp15406_c0_seq5.1	29	49	31	20	16	17	11	8	45	39	18	1	25	8	11	10	19	14	20	14	7	8	3	3	16	17	13	5	6	2	3	2	42	26	61	31	10	3	11	2	26	34	58	19	26	3	24	6	34
69_poscp15463_c0_seq2.1	3	8	6	2	3	1	1	2	5	10	3	1	0	3	1	2	1	3	2	3	0	1	0	0	3	1	0	0	1	1	2	1	6	6	8	1	5	1	3	0	4	4	8	3	4	0	5	1	4
70_poscp15463_c0_seq3.1	3	8	6	2	3	1	1	2	5	10	3	1	0	3	1	2	1	3	2	3	0	1	0	0	3	1	0	0	1	1	2	1	6	6	8	1	5	1	3	0	4	4	8	3	4	0	5	1	4
71_poscp15499_c0_seq1.1	119	100	111	56	51	45	24	13	183	99	58	1	52	38	20	51	14	88	31	26	10	21	9	5	23	119	67	23	10	31	21	4	111	104	179	95	56	24	42	24	83	117	130	75	75	35	36	13	87
72_poscp15500_c0_seq1.1	5	29	11	0	6	5	3	1	17	24	21	1	10	4	12	1	6	35	8	5	2	6	3	2	5	36	12	5	2	5	5	3	12	37	53	27	6	6	9	4	12	22	36	14	10	6	13	4	37
73_poscp15596_c0_seq1.1	6	4	4	3	4	1	1	1	8	7	3	1	5	2	3	3	1	1	0	0	0	0	0	0	1	4	0	1	1	0	1	0	3	7	10	12	3	0	0	1	9	6	2	1	6	2	3	1	4
74_poscp15700_c0_seq1.1	37	21	29	22	8	10	6	1	50	22	1	1	17	8	0	10	11	24	27	20	7	4	3	2	9	24	29	9	3	5	4	2	53	23	47	21	15	7	6	6	10	26	53	26	36	6	15	3	39
75_poscp15792_c0_seq1.1	23	15	21	5	4	6	4	2	18	9	11	1	4	4	5	7	5	7	8	7	2	1	1	2	6	10	8	6	2	3	4	1	13	7	33	15	6	4	5	3	12	7	25	12	22	4	3	1	8
76_poscp15796_c0_seq1.1	9	17	8	3	5	6	0	1	11	24	3	1	6	2	8	2	6	8	5	6	5	3	0	0	3	8	8	1	1	2	1	3	13	20	33	21	2	1	5	2	4	6	21	8	12	2	10	3	11
77_poscp15925_c0_seq1.1	14	7	8	1	3	4	3	0	8	2	1	1	6	1	3	3	3	9	1	1	2	0	1	1	4	8	4	5	2	4	2	1	9	7	14	7	7	3	6	3	7	8	6	7	7	7	2	1	7
78_poscp15925_c0_seq3.1	29	38	31	11	11	15	12	8	38	43	26	1	17	14	9	7	18	20	25	10	5	12	4	3	16	17	18	9	3	8	5	0	29	29	55	26	9	7	11	9	23	29	42	31	31	8	12	4	16
79_poscp15925_c0_seq3.2	14	7	8	1	3	4	3	0	8	2	1	1	6	1	3	3	3	9	1	1	2	0	1	1	4	8	4	5	2	4	2	1	9	7	14	7	7	3	6	3	7	8	6	7	7	7	2	1	7
80_poscp1594_c0_seq1.1	54	43	35	31	22	19	13	7	35	46	8	1	29	12	5	15	24	22	21	12	5	9	5	4	17	19	26	5	13	10	12	4	56	62	111	56	16	20	26	13	25	44	77	18	29	17	32	11	34
81_poscp1594_c0_seq1.2	5	11	6	5	2	2	2	1	2	7	0	1	3	2	0	5	5	1	5	2	3	0	1	0	7	4	2	2	4	0	4	0	9	12	12	8	0	0	3	0	2	5	6	5	8	0	2	0	6
82_poscp1594_c0_seq2.1	29	39	37	30	9	15	7	2	39	41	4	1	16	12	0	15	19	22	17	11	5	8	6	1	13	12	28	1	6	7	9	0	48	69	113	57	10	14	26	8	21	48	75	17	29	15	29	8	30
83_poscp1594_c0_seq3.1	31	47	36	30	10	15	10	2	30	46	4	1	17	11	0	16	21	20	17	11	7	6	5	1	18	18	23	2	9	6	11	0	48	70	114	59	9	11	24	8	22	45	70	20	31	13	29	8	32
84_poscp15986_c0_seq1.1	2	2	5	2	3	3	2	2	3	3	5	1	4	1	3	2	3	3	4	2	5	1	2	1	0	1	3	0	2	0	0	1	2	4	9	5	1	1	1	1	5	2	7	5	9	2	6	0	9
85_poscp1648_c0_seq1.1	16	15	12	2	7	4	5	1	17	19	3	1	9	4	2	7	13	9	5	12	5	5	1	3	5	8	17	13	1	1	7	1	15	24	32	10	8	4	4	4	13	15	37	9	8	8	18	2	25
86_poscp16733_c0_seq1.1	4	2	2	3	2	0	1	0	3	1	2	1	3	3	1	3	1	2	4	4	2	3	1	0	3	5	2	0	0	2	0	0	3	2	4	6	5	1	3	2	2	3	8	1	2	2	1	1	2
87_poscp17259_c0_seq1.1	5	5	15	7	9	5	3	1	13	7	12	1	4	1	2	3	10	16	2	0	3	4	0	0	2	12	9	1	4	5	2	0	7	8	21	9	12	5	2	1	8	6	8	4	20	3	4	3	11
88_poscp17259_c0_seq1.2	22	30	24	11	15	10	9	0	32	19	21	1	19	6	12	10	7	23	8	15	7	8	2	2	20	21	13	2	1	5	1	0	27	29	45	16	12	9	19	0	29	23	38	28	18	14	25	7	20
89_poscp1730_c0_seq6.1	13	24	7	7	6	5	4	0	9	10	1	1	5	2	0	9	5	8	5	4	5	5	3	2	8	5	20	2	9	0	7	0	13	24	20	24	5	1	18	4	8	11	23	9	6	3	18	0	12
90_poscp17420_c0_seq1.1	18	15	11	10	4	4	6	1	27	15	30	1	14	7	15	10	6	17	8	2	4	7	1	0	9	22	10	1	2	7	3	1	11	21	33	16	11	8	7	3	11	13	22	12	39	2	16	10	9
91_poscp17420_c0_seq2.1	18	15	11	10	4	4	6	1	27	15	30	1	14	7	15	10	6	17	8	2	4	7	1	0	9	22	10	1	2	7	3	1	11	21	33	16	11	8	7	3	11	13	22	12	39	2	16	10	9
92_poscp17462_c0_seq3.1	2	2	2	1	1	0	0	1	4	4	3	1	1	3	0	0	0	1	2	1	0	1	0	0	0	5	1	1	0	4	0	0	2	3	3	3	2	1	1	0	6	3	6	2	5	2	3	3	3
93_poscp1753_c0_seq1.1	19	16	8	4	3	8	2	2	11	15	5	1	12	2	0	7	5	7	12	2	2	1	3	0	8	4	9	1	1	2	8	4	9	12	32	13	3	5	7	1	11	9	27	9	17	4	10	2	11
94_poscp1753_c0_seq1.2	1	2	2	1	1	0	0	0	5	6	0	1	0	1	1	0	1	2	1	0	0	0	0	0	0	4	2	1	0	0	0	0	0	2	1	1	0	1	1	0	4	2	2	0	2	0	1	0	1
95_poscp1753_c0_seq1.3	21	53	28	10	15	13	7	1	36	39	11	1	24	5	6	9	6	13	16	4	4	3	3	0	14	12	18	3	3	1	7	2	35	61	75	45	14	14	24	4	16	25	51	22	29	8	35	8	26
96_poscp17635_c0_seq1.1	25	24	17	7	18	16	13	1	34	29	26	1	12	6	15	13	18	12	11	7	13	6	4	1	6	11	22	6	4	9	15	2	30	18	40	22	20	7	16	7	26	16	31	27	25	9	20	12	21
97_poscp17692_c0_seq1.1	26	27	12	4	11	6	7	1	37	21	9	1	15	7	3	8	7	20	8	8	7	4	4	2	12	10	21	4	4	3	8	2	21	10	60	33	21	5	16	6	18	8	22	12	36	10	17	3	15
98_poscp17700_c0_seq1.1	51	16	24	8	13	5	8	5	60	23	5	1	16	5	1	14	15	21	8	9	5	2	5	3	14	24	18	6	9	7	6	1	29	16	31	16	19	6	13	5	20	26	47	19	25	13	15	2	25
99_poscp1781_c1_seq1.1	29	12	19	8	19	5	7	4	39	12	1	1	21	7	4	8	14	13	11	9	9	7	1	0	12	16	31	3	8	4	14	1	24	15	52	36	13	9	13	5	20	26	51	24	29	15	34	7	17
100_poscp1781_c1_seq3.1	10	1	14	4	8	0	4	2	21	6	1	1	8	0	3	4	3	7	9	4	2	5	1	1	4	10	5	0	2	1	2	0	10	4	17	25	4	2	2	1	12	15	29	9	13	6	18	1	9
101_poscp18218_c0_seq1.1	18	15	24	7	7	7	7	2	46	18	7	1	16	8	11	8	14	18	11	7	5	4	2	0	11	15	31	6	2	1	9	4	11	29	63	51	12	6	17	8	29	11	41	26	26	5	49	6	21
102_poscp18379_c0_seq1.1	7	22	13	3	10	3	4	2	20	19	1	1	8	4	0	7	7	8	7	2	4	0	1	0	6	10	5	0	1	2	5	0	19	14	15	20	9	3	6	1	10	9	17	5	13	2	19	0	4
103_poscp183_c2_seq1.1	7	14	1	5	5	2	4	2	5	7	0	1	8	2	0	4	2	4	3	1	6	3	3	2	1	9	10	2	2	5	11	1	6	7	5	14	8	5	5	11	7	5	21	5	6	7	20	1	9
104_poscp183_c2_seq1.2	2	8	3	0	1	1	0	0	5	6	5	1	2	1	4	0	2	5	0	1	0	0	0	0	2	5	1	1	0	1	0	0	2	3	10	8	3	1	3	1	3	7	13	4	4	2	4	1	6
105_poscp183_c2_seq2.1	7	14	1	5	5	2	4	2	5	7	0	1	8	2	0	4	2	4	3	1	6	3	3	2	1	9	10	2	2	5	11	1	6	7	5	14	8	5	5	11	7	5	21	5	6	7	20	1	9
106_poscp18517_c0_seq1.1	14	12	13	14	11	11	5	2	18	12	5	1	25	4	4	1	7	12	22	4	7	6	5	3	5	15	13	3	2	2	10	0	15	18	27	29	8	7	11	2	15	11	35	12	18	1	13	9	8
107_poscp1885_c0_seq1.1	42	30	23	10	16	15	6	2	51	26	29	1	13	12	18	10	10	14	21	5	11	5	2	1	21	20	15	3	6	8	6	2	17	25	51	31	13	13	15	4	33	22	49	34	29	11	26	8	26
108_poscp1885_c0_seq1.2	9	12	7	0	3	2	0	1	24	8	3	1	8	5	6	2	1	9	3	4	1	2	0	1	7	9	3	1	0	2	0	0	10	7	15	5	7	3	11	1	4	4	22	10	5	2	10	2	3
109_poscp18938_c0_seq3.1	3	4	1	3	1	3	0	0	2	1	0	1	1	1	2	1	2	0	0	1	0	3	1	2	0	4	0	0	0	0	1	0	3	5	6	2	2	2	1	0	2	2	1	3	2	0	2	0	3
110_poscp18958_c0_seq2.1	19	37	19	12	11	14	9	2	18	28	6	1	16	10	4	12	11	12	12	2	7	4	0	1	5	9	10	2	5	6	4	1	25	17	56	21	13	4	16	2	13	16	32	16	13	4	18	4	12
111_poscp1910_c0_seq1.1	12	8	7	8	4	11	2	0	9	17	1	1	13	4	0	4	4	13	9	6	9	5	3	7	5	8	18	2	4	6	7	1	8	12	38	20	5	2	4	0	16	8	20	8	12	6	15	5	6
112_poscp19215_c0_seq2.1	8	11	4	0	6	1	5	3	1	2	1	1	7	4	0	9	9	5	6	4	2	3	5	1	3	9	2	1	4	2	9	2	13	4	9	5	4	2	6	2	4	6	7	1	10	1	5	0	3
113_poscp19226_c0_seq1.1	11	17	12	2	6	1	4	1	21	8	6	1	7	0	5	6	10	6	3	1	4	2	3	0	8	17	7	3	2	1	1	2	13	16	24	17	6	0	4	3	23	9	19	15	8	3	9	4	13
114_poscp19310_c0_seq1.1	36	25	30	15	24	8	4	4	39	18	15	1	13	10	14	7	14	28	11	11	2	8	3	1	11	35	19	6	1	1	6	0	33	30	37	17	9	8	8	3	23	20	58	21	16	7	16	5	20
115_poscp19310_c0_seq1.2	110	69	65	39	47	22	21	5	137	54	73	1	36	15	26	30	27	96	48	23	14	21	3	3	28	107	54	14	8	22	17	10	83	87	127	72	34	16	29	11	66	74	171	62	50	20	86	19	84
116_poscp19361_c0_seq1.1	18	16	16	6	6	5	3	3	23	11	4	1	8	6	2	4	2	10	9	4	7	5	0	0	5	10	16	3	1	0	1	0	17	17	34	15	3	2	5	6	10	10	26	18	11	2	6	6	8
117_poscp19361_c0_seq3.1	18	16	16	6	6	5	3	3	23	11	4	1	8	6	2	4	2	10	9	4	7	5	0	0	5	10	16	3	1	0	1	0	17	17	34	15	3	2	5	6	10	10	26	18	11	2	6	6	8
118_poscp19361_c0_seq4.1	18	16	16	6	6	5	3	3	23	11	4	1	8	6	2	4	2	10	9	4	7	5	0	0	5	10	16	3	1	0	1	0	17	17	34	15	3	2	5	6	10	10	26	18	11	2	6	6	8
119_poscp1938_c0_seq2.1	41	56	32	15	20	19	11	2	41	42	9	1	29	14	12	9	16	31	18	9	13	8	5	5	23	27	32	7	9	12	18	1	49	48	96	56	24	11	19	10	31	23	78	26	41	7	44	13	29
120_poscp1938_c0_seq3.1	41	56	32	15	20	19	11	2	41	42	9	1	29	14	12	9	16	31	18	9	13	8	5	5	23	27	32	7	9	12	18	1	49	48	96	56	24	11	19	10	31	23	78	26	41	7	44	13	29
121_poscp19409_c0_seq1.1	5	10	6	4	3	6	5	0	1	0	1	1	2	0	0	7	2	4	0	3	2	1	1	1	1	2	2	0	0	1	0	0	3	2	5	1	3	1	1	2	3	4	5	2	4	0	2	1	4
122_poscp19409_c0_seq2.1	5	10	6	4	3	6	5	0	1	0	1	1	2	0	0	7	2	4	0	3	2	1	1	1	1	2	2	0	0	1	0	0	3	2	5	1	3	1	1	2	3	4	5	2	4	0	2	1	4
123_poscp1960_c0_seq10.1	29	53	24	16	17	7	7	1	61	49	8	1	26	13	13	14	14	38	17	11	5	9	2	2	16	42	54	11	11	10	36	4	42	70	153	62	19	5	30	14	39	40	85	35	30	8	42	12	41
124_poscp1960_c0_seq11.1	26	43	27	11	16	9	7	5	58	49	25	1	23	11	18	13	10	46	17	8	4	11	1	3	16	35	36	14	11	10	24	7	38	51	122	57	19	6	25	14	39	25	76	32	31	10	39	12	42
125_poscp1960_c0_seq3.1	29	53	24	16	17	7	7	1	61	49	8	1	26	13	13	14	14	38	17	11	5	9	2	2	16	42	54	11	11	10	36	4	42	70	153	62	19	5	30	14	39	40	85	35	30	8	42	12	41
126_poscp1960_c0_seq4.1	29	53	24	16	17	7	7	1	61	49	8	1	26	13	13	14	14	38	17	11	5	9	2	2	16	42	54	11	11	10	36	4	42	70	153	62	19	5	30	14	39	40	85	35	30	8	42	12	41
127_poscp1960_c0_seq9.1	29	53	24	16	17	7	7	1	61	49	8	1	26	13	13	14	14	38	17	11	5	9	2	2	16	42	54	11	11	10	36	4	42	70	153	62	19	5	30	14	39	40	85	35	30	8	42	12	41
128_poscp19774_c0_seq1.1	36	11	19	10	18	7	10	3	47	35	14	1	11	12	3	13	18	17	16	14	3	4	5	6	13	18	26	10	7	5	12	0	41	23	44	19	11	6	9	8	30	25	79	16	31	11	25	8	35
129_poscp19924_c0_seq1.1	1	8	3	2	3	1	0	0	1	4	0	1	0	0	1	3	3	5	1	0	3	1	0	0	1	3	3	0	2	1	1	0	3	6	14	6	3	5	1	2	2	6	8	2	4	2	4	0	4
130_poscp19924_c0_seq2.1	1	8	3	2	3	1	0	0	1	4	0	1	0	0	1	3	3	5	1	0	3	1	0	0	1	3	3	0	2	1	1	0	3	6	14	6	3	5	1	2	2	6	8	2	4	2	4	0	4
131_poscp20119_c0_seq1.1	27	14	19	9	12	4	5	0	23	12	2	1	16	2	1	9	6	5	8	4	3	5	0	0	13	6	16	11	4	3	4	5	15	11	17	16	9	4	10	5	23	21	33	8	30	3	11	1	20
132_poscp20487_c0_seq1.1	19	36	16	6	13	9	5	0	19	26	22	1	27	10	5	9	12	24	22	13	4	5	4	1	10	11	17	7	6	8	11	1	29	29	57	21	15	6	9	4	27	16	42	11	24	7	16	2	21
133_poscp20662_c0_seq1.1	22	15	15	3	7	1	3	3	37	21	16	1	11	6	4	9	7	13	14	7	3	1	2	3	7	10	8	8	4	5	7	2	20	23	51	20	10	4	5	5	12	23	39	16	18	5	8	2	16
134_poscp20816_c0_seq1.1	23	19	13	10	3	3	11	2	35	23	8	1	11	5	0	9	17	19	5	8	0	5	6	6	7	26	19	11	3	4	8	1	18	23	45	17	9	4	5	5	22	19	42	14	15	4	12	1	26
135_poscp20816_c0_seq2.1	17	12	11	9	2	2	9	1	25	18	11	1	9	3	1	7	12	12	5	4	0	1	5	4	5	22	13	8	2	2	5	0	16	12	29	15	8	2	4	3	14	15	25	10	10	2	8	0	22
136_poscp20978_c0_seq1.1	4	3	5	1	0	1	1	1	2	1	4	1	1	1	0	1	3	4	0	0	1	0	0	0	2	2	4	0	0	2	0	0	4	3	5	3	1	2	1	1	3	2	5	1	3	0	6	0	3
137_poscp209_c0_seq1.1	29	43	16	14	22	20	6	4	58	13	1	1	11	10	0	22	9	17	17	16	8	3	3	0	13	17	31	1	2	0	7	3	41	46	82	34	22	13	19	3	7	24	48	25	38	6	20	2	26
138_poscp209_c0_seq1.2	11	20	11	12	5	14	6	0	18	12	4	1	19	2	4	4	6	11	15	4	6	1	5	0	9	14	14	2	1	4	8	0	17	15	51	24	6	5	14	4	14	25	29	7	15	6	12	3	21
139_poscp209_c0_seq2.1	29	40	16	15	21	23	8	4	53	14	1	1	16	9	0	22	7	15	14	14	7	4	3	0	11	17	31	1	2	1	7	3	40	47	81	33	23	12	20	4	7	23	47	28	41	9	20	2	25
140_poscp209_c0_seq2.2	11	20	11	12	5	14	6	0	18	12	4	1	19	2	4	4	6	11	15	4	6	1	5	0	9	14	14	2	1	4	8	0	17	15	51	24	6	5	14	4	14	25	29	7	15	6	12	3	21
141_poscp20_c3_seq1.1	58	97	44	39	15	23	19	21	51	92	57	1	34	29	37	3	30	42	26	14	9	17	12	4	31	52	45	14	13	18	26	2	82	125	140	109	33	29	36	24	56	127	146	26	44	38	44	9	84
142_poscp21358_c0_seq1.1	10	12	5	1	1	3	0	0	13	9	7	1	6	5	4	2	1	2	3	4	1	0	0	0	0	4	9	3	2	2	1	0	7	9	12	4	3	6	1	2	7	11	15	3	5	5	14	0	4
143_poscp213_c0_seq2.1	64	48	47	29	26	11	15	6	77	21	16	1	35	4	2	21	21	24	26	17	6	4	6	4	21	23	38	5	9	8	14	1	57	46	85	63	27	18	31	8	29	39	68	35	40	16	24	8	52
144_poscp213_c0_seq3.1	67	44	50	30	24	15	13	6	72	19	17	1	33	4	6	21	22	25	25	15	4	3	5	7	20	25	36	3	10	8	14	1	57	49	82	63	26	18	28	8	35	37	66	35	42	14	23	11	45
145_poscp213_c0_seq4.1	63	47	47	30	26	13	15	5	78	21	16	1	35	4	0	21	23	25	26	14	6	3	5	4	21	23	39	5	7	8	14	1	55	44	88	62	29	19	29	8	29	40	66	35	40	13	26	8	51
146_poscp213_c0_seq5.1	66	43	50	31	24	17	13	5	73	19	17	1	33	4	4	21	24	26	25	12	4	2	4	7	20	25	37	3	8	8	14	1	55	47	85	62	28	19	26	8	35	38	64	35	42	11	25	11	44
147_poscp2141_c0_seq1.1	29	38	20	13	15	14	7	3	46	21	16	1	16	13	6	10	25	13	12	17	7	2	1	5	10	9	46	10	5	2	6	4	36	38	63	47	14	17	21	8	19	38	80	35	32	13	26	6	29
148_poscp21732_c0_seq1.1	18	14	14	6	4	11	3	1	34	28	22	1	15	7	10	4	7	12	17	2	2	1	2	2	7	4	3	4	3	5	2	1	16	15	47	23	13	5	8	3	23	22	34	8	18	4	14	3	23
149_poscp21732_c0_seq1.2	13	16	7	6	4	3	4	1	14	17	18	1	5	9	8	2	5	9	4	5	6	3	2	1	6	12	6	8	7	3	1	0	14	17	39	16	11	2	9	4	12	13	23	10	16	5	11	2	13
150_poscp2179_c0_seq1.1	9	8	10	9	5	11	3	1	15	3	4	1	5	2	1	5	6	5	9	5	6	1	2	0	6	5	13	6	3	4	8	2	7	8	24	10	10	6	7	2	7	6	18	6	17	4	7	3	10
151_poscp21834_c0_seq1.1	13	9	4	8	6	3	2	6	17	16	5	1	15	8	8	3	1	2	5	5	3	5	1	0	9	6	8	7	3	2	2	1	13	9	19	7	4	2	7	12	19	12	23	12	16	6	11	1	14
152_poscp21924_c0_seq1.1	20	12	14	10	9	10	2	1	20	6	11	1	11	5	5	5	6	7	4	5	1	4	1	1	6	7	10	5	1	2	2	2	9	20	31	19	13	8	15	3	19	10	35	17	15	1	29	4	14
153_poscp22109_c1_seq1.1	27	26	20	7	1	2	1	6	14	36	8	1	12	15	4	5	10	8	8	9	2	5	6	5	4	11	18	10	1	2	11	0	18	15	55	17	9	3	16	7	6	16	42	14	18	5	19	7	13
154_poscp22109_c1_seq1.2	4	5	6	0	1	3	1	0	7	4	2	1	4	4	3	2	3	4	2	0	0	0	1	1	3	2	3	2	2	0	1	1	5	6	13	10	4	1	3	5	1	3	14	5	2	1	5	1	5
155_poscp2234_c0_seq1.1	10	11	8	3	6	6	2	2	15	9	2	1	12	2	2	1	5	10	7	5	1	5	0	1	3	5	18	1	6	4	7	3	18	12	18	13	10	5	6	1	10	9	18	14	13	7	12	4	7
156_poscp2242_c0_seq2.1	163	99	113	75	65	41	42	18	226	72	5	1	89	23	3	83	73	107	46	87	32	18	18	10	41	111	125	17	22	14	57	1	184	111	164	61	71	38	44	10	34	98	276	92	146	33	106	16	162
157_poscp2242_c0_seq3.1	59	41	55	30	65	23	25	18	78	34	0	1	86	22	1	48	44	39	25	22	28	15	14	21	17	60	53	19	13	15	42	7	93	36	79	22	48	24	46	12	17	50	85	27	91	26	90	17	52
158_poscp22475_c0_seq1.1	81	87	50	22	34	24	11	9	136	64	83	1	46	29	39	15	19	36	59	19	9	8	8	7	43	45	37	12	11	15	9	4	65	119	192	117	23	16	36	19	57	65	126	83	69	29	41	23	55
159_poscp22475_c0_seq1.2	6	11	7	1	1	2	0	0	8	12	12	1	0	2	2	2	0	6	8	2	0	2	1	0	5	5	2	3	0	0	0	0	10	6	11	7	0	6	5	2	3	11	7	5	6	3	3	1	4
160_poscp22475_c0_seq2.1	59	66	30	17	27	21	8	7	104	47	49	1	28	18	25	10	16	25	48	14	7	6	6	5	28	32	24	8	7	11	10	3	48	57	119	69	16	11	22	12	35	35	76	65	54	17	23	11	37
161_poscp22475_c0_seq2.2	6	11	7	1	1	2	0	0	8	12	12	1	0	2	2	2	0	6	8	2	0	2	1	0	5	5	2	3	0	0	0	0	10	6	11	7	0	6	5	2	3	11	7	5	6	3	3	1	4
162_poscp23329_c0_seq1.1	16	12	10	7	8	8	4	2	7	15	6	1	8	2	3	3	9	4	4	5	7	2	2	2	9	4	10	3	1	1	3	1	9	9	8	7	10	3	6	2	9	6	16	4	11	1	9	2	6
163_poscp23492_c0_seq1.1	59	80	44	20	37	22	11	5	108	47	34	1	43	18	11	31	39	24	30	16	15	7	9	2	32	48	39	13	12	5	20	4	50	52	114	61	24	20	25	5	43	42	56	47	52	12	34	12	35
164_poscp2352_c0_seq1.1	3	5	4	4	3	3	2	2	3	5	0	1	5	2	1	1	4	4	1	3	4	0	2	1	3	3	1	2	2	0	3	3	4	5	7	1	2	1	0	7	5	0	4	4	5	1	6	2	4
165_poscp2356_c0_seq1.1	25	17	21	5	13	7	8	6	28	11	3	1	12	5	1	3	11	11	8	6	3	0	3	1	4	17	15	6	9	5	7	1	19	21	30	14	7	4	7	1	9	15	35	13	18	5	14	6	22
166_poscp23638_c0_seq1.1	20	7	12	5	7	2	4	2	19	10	8	1	5	6	2	5	6	9	10	5	2	5	2	0	7	9	2	5	1	4	1	0	8	9	20	12	3	3	6	2	13	8	16	7	14	5	3	0	13
167_poscp23800_c0_seq1.1	66	36	37	25	17	10	12	13	47	42	3	1	21	18	1	14	31	24	24	13	6	9	8	4	19	29	35	19	13	6	18	1	56	32	58	27	16	15	19	7	32	31	85	29	34	13	24	5	63
168_poscp2408_c1_seq6.1	13	23	19	7	11	7	4	1	29	20	30	1	12	5	16	6	7	12	13	10	6	4	2	2	8	11	12	3	3	4	8	2	17	15	43	24	12	7	10	2	18	16	31	15	21	5	13	6	12
169_poscp24112_c0_seq1.1	17	29	23	8	13	8	5	3	28	4	9	1	22	3	7	5	13	12	14	20	13	8	2	2	8	9	32	5	6	5	9	0	22	23	50	25	15	9	12	7	22	30	42	21	29	5	26	12	15
170_poscp24133_c0_seq1.1	7	8	6	5	4	2	3	2	23	11	4	1	7	4	4	10	4	7	9	6	2	4	2	1	5	12	7	3	4	4	2	1	7	6	20	9	3	5	5	2	10	10	17	6	5	2	7	1	8
171_poscp2428_c0_seq1.1	26	18	38	12	8	16	12	4	23	13	5	1	9	6	3	18	13	18	24	15	6	4	4	1	9	21	23	6	2	8	4	5	17	16	37	22	7	5	10	5	20	13	43	19	28	4	18	5	14
172_poscp2442_c0_seq1.1	2	9	2	2	3	1	1	0	12	14	8	1	4	5	3	3	3	7	3	1	1	0	1	0	2	4	2	0	4	1	2	0	7	9	21	15	2	3	4	2	6	6	13	4	6	3	5	2	5
173_poscp24524_c0_seq1.1	76	37	52	23	18	8	10	5	96	68	7	1	26	13	1	26	21	46	24	17	3	14	0	4	16	72	67	15	5	20	13	2	81	50	86	22	10	10	15	5	40	83	62	32	40	20	17	7	65
174_poscp24837_c0_seq1.1	68	43	60	13	18	9	16	6	66	72	7	1	28	14	4	22	27	50	24	23	8	8	8	4	19	41	56	17	8	14	17	7	57	58	103	38	25	13	23	9	27	71	83	47	32	19	34	6	52
175_poscp2494_c0_seq1.1	42	10	13	13	4	4	11	6	46	35	5	1	13	3	3	16	14	14	10	7	6	4	2	1	15	21	40	17	10	6	5	5	40	18	36	19	19	8	16	10	36	38	54	20	26	7	15	4	44
176_poscp2494_c0_seq2.1	33	12	15	13	8	5	8	8	47	34	6	1	12	4	2	18	20	15	7	2	4	5	3	4	15	14	33	19	4	5	4	4	37	21	39	14	15	4	10	9	36	33	49	18	24	7	15	2	48
177_poscp24960_c0_seq1.1	16	21	10	3	10	11	6	1	19	10	3	1	14	8	4	8	13	10	6	5	4	8	2	1	10	9	8	0	3	3	3	0	15	18	19	21	8	4	5	1	11	13	27	10	21	3	6	5	12
178_poscp2501_c0_seq1.1	11	2	11	6	8	6	1	3	23	20	9	1	8	2	7	7	7	14	3	2	2	7	2	0	12	14	7	5	8	4	3	1	4	8	27	11	5	7	12	7	6	15	25	8	18	7	11	6	9
179_poscp2501_c0_seq1.2	4	2	3	2	0	3	0	0	5	5	3	1	6	3	2	3	2	1	4	0	1	2	0	0	1	1	2	2	0	1	2	0	6	5	7	4	3	2	6	1	2	3	8	3	3	1	4	1	8
180_poscp2501_c0_seq2.1	13	6	13	8	8	9	1	3	28	25	12	1	13	5	9	10	9	15	7	4	3	9	2	0	13	15	9	7	8	5	5	1	11	11	33	14	8	9	18	8	8	18	35	9	21	8	15	7	15
181_poscp2501_c0_seq3.1	11	2	11	6	8	6	1	3	23	20	9	1	8	2	7	7	7	14	3	2	2	7	2	0	12	14	7	5	8	4	3	1	4	8	27	11	5	7	12	7	6	15	25	8	18	7	11	6	9
182_poscp2501_c0_seq3.2	8	6	7	2	0	4	2	0	7	8	9	1	13	3	7	5	2	6	8	2	3	4	2	0	4	8	6	6	2	6	2	2	8	9	17	13	5	4	8	3	7	5	15	13	15	3	9	1	11
183_poscp2501_c0_seq4.1	17	10	17	8	8	10	3	3	30	28	18	1	20	5	14	12	9	20	11	6	5	11	4	0	16	22	13	11	10	10	5	3	13	15	43	23	10	11	20	10	13	20	42	19	33	10	20	7	18
184_poscp25039_c0_seq1.1	17	19	19	12	3	4	5	2	28	38	1	1	14	5	0	14	8	6	8	4	2	0	3	3	8	18	17	5	1	6	3	1	26	20	40	24	11	7	8	4	20	15	32	9	11	4	17	3	13
185_poscp25039_c0_seq1.2	38	36	27	26	13	8	7	6	75	41	5	1	19	12	0	7	18	32	22	11	2	4	6	2	18	38	26	13	4	7	7	3	57	49	77	36	23	11	12	9	30	31	82	22	39	17	27	4	53
186_poscp25842_c0_seq1.1	12	14	9	8	5	3	2	1	22	13	10	1	13	7	7	5	12	7	8	2	1	3	2	3	4	5	13	4	5	2	1	1	15	6	19	16	7	7	2	2	11	11	24	9	14	5	8	4	8
187_poscp26377_c0_seq1.1	21	11	12	10	10	4	4	3	17	15	18	1	10	4	10	11	6	18	9	5	0	8	0	1	7	14	14	2	3	4	4	1	17	14	31	17	7	8	5	0	12	13	34	10	15	5	15	6	15
188_poscp26424_c0_seq1.1	14	15	7	9	7	7	5	0	13	18	7	1	11	7	7	2	8	4	6	12	2	1	2	1	6	10	14	5	2	3	3	0	19	9	22	9	5	5	11	5	13	12	29	10	13	0	8	6	14
189_poscp2646_c0_seq1.1	92	64	76	50	67	33	30	15	143	29	25	1	93	21	13	51	80	42	39	45	42	13	10	6	18	54	77	6	9	13	29	0	134	70	110	82	58	34	54	10	52	72	137	77	85	12	95	27	67
190_poscp265_c0_seq5.1	9	1	8	5	3	5	5	2	6	9	3	1	4	4	2	2	3	6	4	6	6	4	2	1	4	7	10	0	5	4	2	0	7	6	7	12	9	2	4	2	5	10	12	9	8	6	7	2	11
191_poscp26695_c0_seq1.1	6	11	1	1	0	3	3	0	16	8	2	1	6	2	1	1	1	7	11	1	1	0	3	1	3	7	8	1	0	2	2	2	13	13	12	17	0	5	0	1	2	8	10	6	6	0	4	0	8
192_poscp27024_c0_seq1.1	19	15	14	18	7	7	8	1	14	7	0	1	10	0	1	6	5	12	13	5	8	5	4	1	3	9	15	1	4	1	2	0	14	21	15	11	16	8	8	2	7	11	39	12	21	7	18	3	7
193_poscp27165_c0_seq1.1	48	26	53	15	20	12	18	3	46	20	21	1	30	10	17	44	20	27	40	28	11	9	10	2	19	36	29	13	9	10	8	4	48	33	72	27	33	10	19	9	33	33	124	32	47	21	45	5	39
194_poscp27213_c0_seq1.1	23	20	11	7	7	8	7	1	26	22	11	1	13	6	4	4	6	11	16	6	3	1	2	1	11	8	13	7	2	5	6	1	27	29	36	20	12	3	6	8	14	15	38	12	20	6	8	4	15
195_poscp2734_c0_seq2.1	1	1	1	1	2	1	1	0	1	8	2	1	2	0	1	2	1	3	1	0	0	0	0	1	4	3	1	0	1	2	0	0	3	1	3	0	1	0	1	0	1	2	2	2	2	0	6	0	2
196_poscp2734_c0_seq4.1	24	20	11	19	8	9	4	1	20	14	8	1	8	5	4	4	11	12	8	4	2	10	1	0	5	10	13	4	2	3	8	2	12	22	43	46	10	9	11	4	13	19	22	24	14	6	11	8	15
197_poscp27404_c0_seq1.1	9	10	11	5	11	9	3	4	20	11	18	1	13	4	2	6	5	7	13	9	3	1	3	2	10	3	8	5	4	4	6	1	9	9	15	14	14	6	5	3	13	6	21	9	19	6	23	5	11
198_poscp2765_c0_seq1.1	23	36	30	10	25	13	5	3	72	46	37	1	27	10	31	5	17	41	20	15	16	10	4	4	16	35	15	5	7	7	6	5	40	45	127	82	27	18	23	10	34	24	95	58	43	6	54	21	42
199_poscp27839_c0_seq3.1	26	59	46	6	13	16	14	3	55	44	19	1	23	14	17	21	15	29	48	26	13	4	6	3	17	36	41	14	8	15	9	6	48	55	105	64	16	14	35	7	36	37	93	50	53	11	43	18	28
200_poscp28233_c0_seq1.1	20	23	19	16	8	8	3	4	20	12	1	1	19	4	4	2	16	14	11	8	11	3	5	0	4	11	24	3	2	1	10	1	13	12	23	26	12	6	11	4	23	11	40	26	20	7	23	3	19
201_poscp2864_c0_seq1.1	0	0	7	3	5	1	1	2	2	5	0	1	0	3	0	2	1	2	3	0	1	0	0	1	4	4	2	0	1	1	2	0	5	4	10	2	4	0	2	0	3	3	8	5	3	2	2	0	1
202_poscp28886_c0_seq1.1	6	11	6	5	10	5	1	2	15	7	10	1	12	3	4	5	6	8	5	5	3	3	1	1	8	8	1	3	5	2	2	0	15	16	14	12	2	4	5	1	7	14	26	9	12	4	13	5	11
203_poscp2903_c0_seq1.1	20	25	21	11	12	23	5	1	21	23	4	1	14	7	5	5	11	12	7	6	7	11	4	4	7	11	15	3	4	2	6	1	19	26	46	24	14	4	6	4	12	16	19	20	16	3	4	6	9
204_poscp2945_c0_seq1.1	14	19	11	6	8	6	8	5	13	32	15	1	11	9	8	6	11	7	8	10	3	3	1	6	3	15	11	8	8	2	5	2	22	26	52	18	5	9	11	3	14	23	43	7	14	7	12	4	23
205_poscp2945_c0_seq2.1	14	19	11	6	8	6	8	5	13	32	15	1	11	9	8	6	11	7	8	10	3	3	1	6	3	15	11	8	8	2	5	2	22	26	52	18	5	9	11	3	14	23	43	7	14	7	12	4	23
206_poscp2945_c0_seq5.1	14	19	11	6	8	6	8	5	13	32	15	1	11	9	8	6	11	7	8	10	3	3	1	6	3	15	11	8	8	2	5	2	22	26	52	18	5	9	11	3	14	23	43	7	14	7	12	4	23
207_poscp2945_c0_seq6.1	14	19	11	6	8	6	8	5	13	32	15	1	11	9	8	6	11	7	8	10	3	3	1	6	3	15	11	8	8	2	5	2	22	26	52	18	5	9	11	3	14	23	43	7	14	7	12	4	23
208_poscp29729_c0_seq1.1	39	38	22	25	9	13	3	9	44	38	21	1	30	14	4	13	14	32	27	15	1	7	5	3	13	25	31	18	5	4	13	3	48	36	98	36	19	11	13	11	20	46	122	20	50	13	30	8	33
209_poscp30474_c0_seq1.1	22	40	29	7	17	17	8	3	41	33	13	1	19	5	3	14	12	19	14	17	13	5	4	2	13	15	26	7	6	6	6	2	29	26	50	39	21	7	21	5	18	16	42	32	27	7	19	12	25
210_poscp30638_c0_seq1.1	25	9	17	7	8	9	3	1	19	7	0	1	18	9	1	11	10	7	3	2	3	2	1	0	8	4	6	3	4	6	4	0	19	9	14	7	5	3	3	4	12	11	21	3	12	4	6	2	16
211_poscp31232_c0_seq1.1	12	5	9	4	1	3	1	0	8	7	7	1	4	2	6	2	3	5	7	5	0	0	4	0	8	3	5	4	1	0	3	0	11	10	14	7	4	3	3	3	9	13	12	6	13	3	2	0	8
212_poscp31450_c0_seq1.1	19	8	15	12	4	2	2	1	34	14	8	1	11	3	8	6	10	12	8	12	3	4	2	1	8	7	5	13	4	1	8	0	26	9	27	17	4	2	5	7	10	8	31	10	22	4	7	3	20
213_poscp31540_c0_seq1.1	7	4	4	1	3	0	0	0	2	0	1	1	4	1	0	3	2	3	3	3	2	1	0	0	0	4	4	0	0	0	1	0	7	6	4	2	1	0	1	1	2	4	4	3	5	0	3	0	1
214_poscp3174_c1_seq4.1	14	12	10	10	8	5	4	2	24	3	18	1	6	2	6	3	16	10	7	4	3	6	2	1	1	5	3	1	1	7	4	2	15	15	23	18	9	2	5	4	12	5	19	13	18	4	15	3	10
215_poscp31795_c0_seq1.1	17	19	33	8	9	6	5	1	21	26	6	1	16	3	10	13	2	9	16	4	5	9	2	1	10	11	11	6	3	6	5	2	16	23	33	19	14	3	8	3	16	13	31	18	24	6	12	6	14
216_poscp31795_c0_seq1.2	9	12	6	1	4	6	2	1	6	8	5	1	5	2	3	4	3	2	3	2	0	3	2	0	6	2	1	4	3	1	2	0	11	7	7	6	4	11	9	1	5	5	13	1	12	1	8	1	3
217_poscp3204_c0_seq1.1	29	55	22	4	11	8	6	2	34	47	37	1	17	13	16	7	7	14	11	5	2	5	3	1	14	18	21	12	3	3	4	2	28	41	87	47	10	9	15	10	17	44	71	36	43	10	18	4	19
218_poscp3204_c0_seq1.2	35	37	31	6	12	7	7	1	68	54	35	1	27	3	9	8	16	17	25	9	8	7	0	5	19	21	30	4	6	4	11	1	46	41	90	42	20	14	17	7	19	24	111	34	29	3	39	8	31
219_poscp3204_c0_seq2.1	29	55	22	4	11	8	6	2	34	47	37	1	17	13	16	7	7	14	11	5	2	5	3	1	14	18	21	12	3	3	4	2	28	41	87	47	10	9	15	10	17	44	71	36	43	10	18	4	19
220_poscp3204_c0_seq2.2	35	37	31	6	12	7	7	1	68	54	35	1	27	3	9	8	16	17	25	9	8	7	0	5	19	21	30	4	6	4	11	1	46	41	90	42	20	14	17	7	19	24	111	34	29	3	39	8	31
221_poscp3206_c0_seq1.1	8	26	13	4	2	6	3	0	8	14	6	1	5	1	4	6	4	8	11	4	4	2	2	0	5	10	9	1	0	1	4	1	7	19	21	18	9	5	4	2	12	9	20	6	13	2	7	5	5
222_poscp3206_c0_seq2.1	8	26	13	4	2	6	3	0	8	14	6	1	5	1	4	6	4	8	11	4	4	2	2	0	5	10	9	1	0	1	4	1	7	19	21	18	9	5	4	2	12	9	20	6	13	2	7	5	5
223_poscp3206_c0_seq2.2	3	9	4	3	1	2	2	0	0	5	2	1	2	1	3	3	0	2	1	0	2	0	0	0	1	2	0	0	1	1	0	0	4	4	3	0	1	1	4	0	0	1	2	3	4	0	4	1	1
224_poscp32581_c0_seq1.1	29	21	25	16	6	14	3	4	48	36	15	1	16	5	11	13	15	15	17	7	3	7	2	2	16	16	5	11	9	2	4	2	32	23	43	22	9	6	15	7	25	25	51	19	15	8	13	2	20
225_poscp32707_c0_seq1.1	11	4	6	1	4	2	1	0	10	8	9	1	8	2	2	2	7	2	2	3	3	2	0	0	1	4	3	2	0	2	0	0	9	12	19	4	5	2	2	2	9	6	13	5	6	5	7	2	9
226_poscp33172_c0_seq1.1	30	48	29	14	16	17	6	4	47	39	19	1	18	11	11	13	10	24	15	11	5	4	1	0	17	15	27	9	9	5	7	2	27	31	63	39	12	11	11	4	33	24	34	23	18	9	15	8	17
227_poscp33181_c0_seq1.1	6	9	12	6	0	6	1	1	21	7	3	1	7	3	1	6	7	11	7	3	3	4	0	0	3	6	6	1	6	1	5	1	9	10	23	17	10	1	4	0	5	3	24	9	10	3	10	4	16
228_poscp33181_c0_seq1.2	8	14	8	1	4	0	2	0	15	12	8	1	4	2	0	7	2	2	5	1	1	0	0	0	5	3	0	2	3	1	1	1	14	11	35	16	2	1	6	2	8	6	19	11	11	2	8	1	5
229_poscp33210_c0_seq1.1	23	30	15	11	13	8	4	2	43	27	26	1	13	6	18	3	10	14	6	7	4	8	1	1	11	17	19	2	4	4	5	3	33	22	45	33	8	9	11	2	22	21	42	30	35	7	26	9	26
230_poscp33210_c0_seq1.2	18	33	25	19	6	8	10	3	29	16	9	1	10	3	0	16	7	14	10	9	1	4	1	2	6	16	18	4	1	4	4	1	28	35	50	15	8	10	12	2	14	20	29	12	16	7	14	3	25
231_poscp33894_c0_seq1.1	12	24	14	4	5	7	6	1	17	7	6	1	12	5	7	7	10	6	2	2	9	4	1	0	7	8	3	0	3	1	0	1	9	16	14	9	5	5	1	1	8	9	9	4	15	4	7	5	11
232_poscp33894_c0_seq1.2	2	4	4	3	3	1	1	1	3	0	1	1	2	2	0	1	4	1	0	1	2	1	1	0	2	3	3	0	0	1	0	0	4	4	4	10	1	2	0	0	1	4	5	4	3	1	5	1	3
233_poscp34194_c0_seq1.1	25	15	16	10	5	5	4	2	37	21	22	1	11	2	11	9	17	11	11	9	2	7	5	3	5	13	16	7	2	6	3	3	25	19	38	24	11	4	11	4	18	15	55	22	20	3	11	2	24
234_poscp3424_c1_seq3.1	37	22	35	10	37	11	13	1	51	16	15	1	20	5	5	19	18	10	11	9	14	6	2	3	11	14	22	6	6	3	5	0	28	32	31	21	23	9	14	2	21	14	53	27	27	3	28	9	20
235_poscp342_c0_seq2.1	15	18	16	11	14	5	8	4	15	13	3	1	18	11	5	13	12	11	9	13	3	2	4	9	11	14	10	8	4	15	11	5	20	6	20	18	11	6	3	3	10	6	18	9	13	14	27	8	17
236_poscp342_c0_seq5.1	15	18	16	11	14	5	8	4	15	13	3	1	18	11	5	13	12	11	9	13	3	2	4	9	11	14	10	8	4	15	11	5	20	6	20	18	11	6	3	3	10	6	18	9	13	14	27	8	17
237_poscp34311_c0_seq1.1	21	18	12	9	7	13	9	3	31	29	6	1	15	4	12	7	10	11	14	11	4	2	2	2	13	17	13	8	6	1	10	4	15	22	64	18	4	9	15	4	23	15	33	15	17	4	25	6	16
238_poscp34450_c0_seq1.1	4	8	15	6	2	4	1	0	12	5	1	1	4	3	5	2	4	5	3	2	2	3	0	0	3	4	3	1	3	3	2	0	8	6	13	5	2	3	1	3	7	5	7	8	8	1	5	1	7
239_poscp3445_c0_seq1.1	1	3	1	0	0	0	2	0	3	2	0	1	5	4	0	1	0	2	1	0	0	0	0	0	1	2	6	1	2	2	1	1	2	5	7	6	0	0	0	0	2	1	9	0	6	1	2	2	3
240_poscp3445_c0_seq1.2	17	13	9	5	4	2	1	0	15	6	9	1	8	4	2	2	6	3	8	8	4	0	1	0	3	5	1	1	1	4	1	0	15	8	10	11	4	2	5	4	12	9	7	18	14	3	13	8	7
241_poscp3445_c0_seq1.3	25	19	16	6	18	14	11	0	26	5	16	1	12	4	7	12	14	15	11	15	4	3	4	4	4	12	13	5	2	4	9	1	31	23	33	18	20	14	12	3	15	15	22	27	22	5	15	11	16
242_poscp34985_c0_seq1.1	8	11	6	3	6	9	4	3	13	9	1	1	6	1	2	2	8	10	3	2	4	3	2	1	5	2	6	1	2	2	0	1	9	8	7	8	6	1	3	2	9	6	20	7	7	1	6	1	12
243_poscp35447_c0_seq1.1	3	2	5	1	0	0	0	0	5	4	2	1	2	1	0	1	1	1	3	1	0	1	2	0	2	1	3	1	0	0	0	0	1	3	8	5	2	2	0	0	4	3	5	3	2	3	4	0	2
244_poscp35456_c0_seq1.1	1	6	1	0	2	0	0	0	1	2	1	1	2	1	1	0	0	5	0	1	2	0	0	0	0	2	4	0	0	0	1	0	1	3	4	1	3	1	0	0	1	2	5	2	3	0	0	0	1
245_poscp35456_c0_seq2.1	1	6	1	0	2	0	0	0	1	2	1	1	2	1	1	0	0	5	0	1	2	0	0	0	0	2	4	0	0	0	1	0	1	3	4	1	3	1	0	0	1	2	5	2	3	0	0	0	1
246_poscp35808_c0_seq1.1	31	20	10	7	7	4	0	4	34	26	11	1	19	15	4	5	17	16	7	12	9	4	3	4	9	26	16	7	13	6	8	2	19	15	44	19	6	3	12	2	22	36	36	10	35	7	11	1	15
247_poscp35808_c0_seq2.1	28	19	9	7	7	4	0	4	29	26	10	1	17	14	4	4	15	16	3	8	8	4	3	3	8	22	16	6	12	5	7	1	18	11	40	17	5	3	12	2	22	34	29	10	34	7	10	1	13
248_poscp35808_c0_seq3.1	24	19	6	6	6	1	0	2	27	24	9	1	10	14	3	3	13	13	3	5	6	3	1	3	7	21	14	5	11	5	6	1	15	10	36	12	4	3	10	2	17	29	24	10	30	6	10	1	12
249_poscp3582_c0_seq1.1	63	31	30	17	9	10	10	5	43	39	28	1	20	16	16	19	14	25	16	13	8	4	3	1	10	16	18	16	9	11	5	1	46	37	89	32	11	7	19	5	27	45	65	23	34	11	40	4	36
250_poscp35986_c0_seq1.1	31	13	17	5	13	5	6	2	18	29	5	1	10	4	4	15	9	17	12	6	4	3	6	3	13	13	16	11	6	6	9	4	21	16	20	11	4	3	10	4	22	28	51	8	22	4	12	4	25
251_poscp3600_c0_seq1.1	13	15	11	1	6	7	1	1	15	19	30	1	11	5	7	2	3	12	3	1	3	1	2	1	6	10	6	3	1	2	1	1	8	14	29	33	2	1	11	3	14	17	27	19	11	7	14	3	11
252_poscp36130_c0_seq1.1	4	2	3	1	2	1	0	1	14	9	5	1	5	6	2	0	0	2	4	6	2	1	1	2	1	4	3	4	0	5	2	0	10	6	11	8	4	1	1	0	3	7	25	9	11	3	6	1	6
253_poscp36497_c0_seq1.1	13	14	11	7	12	17	4	2	16	12	4	1	11	3	3	6	7	19	12	9	17	9	7	1	6	6	14	1	0	3	3	0	24	11	30	18	7	12	16	2	12	11	31	6	15	5	13	8	12
254_poscp36497_c0_seq2.1	13	14	11	7	12	17	4	2	16	12	4	1	11	3	3	6	7	19	12	9	17	9	7	1	6	6	14	1	0	3	3	0	24	11	30	18	7	12	16	2	12	11	31	6	15	5	13	8	12
255_poscp36558_c0_seq1.1	38	9	22	7	10	1	8	0	33	25	2	1	11	5	0	11	13	8	5	10	7	2	0	4	9	5	15	9	6	1	4	1	19	18	30	10	11	3	9	5	19	16	31	8	23	5	14	0	20
256_poscp3661_c0_seq1.1	13	17	18	9	7	6	7	4	21	2	9	1	11	3	2	12	15	11	11	13	7	5	1	2	6	14	8	2	5	2	5	1	13	13	16	23	16	4	5	3	19	6	42	17	20	4	12	4	20
257_poscp3661_c0_seq2.1	9	13	10	3	2	10	3	1	15	1	2	1	8	3	0	9	9	8	9	4	7	4	2	1	6	11	8	2	5	1	4	1	9	11	12	14	10	2	5	3	12	4	32	11	15	3	9	2	11
258_poscp36827_c0_seq1.1	15	12	15	10	15	6	6	5	20	14	1	1	16	4	1	12	17	13	9	5	10	1	3	1	6	8	5	5	2	1	10	2	17	6	22	14	9	7	9	8	10	18	20	2	15	8	8	3	13
259_poscp37001_c0_seq2.1	15	2	5	5	4	1	5	1	15	16	1	1	10	3	0	0	2	8	3	4	1	1	2	1	4	6	14	4	1	0	0	0	14	8	22	8	1	1	5	3	12	12	38	9	14	5	10	0	9
260_poscp37368_c0_seq1.1	7	6	2	4	1	2	2	0	6	5	4	1	4	2	1	5	3	2	1	0	2	2	0	0	0	3	2	2	0	1	0	0	3	1	6	6	3	3	2	1	4	3	6	3	3	1	2	3	2
261_poscp373_c0_seq1.1	7	3	4	2	1	2	2	0	6	8	0	1	3	0	0	4	2	3	3	0	2	1	2	0	2	2	6	2	0	2	3	1	3	1	13	6	1	0	2	3	5	10	13	1	2	3	6	1	6
262_poscp37453_c0_seq1.1	0	2	2	1	2	1	1	0	4	4	2	1	3	2	1	0	1	4	2	0	0	1	0	0	5	3	0	0	0	2	1	2	3	2	5	0	1	3	1	0	2	2	3	2	2	1	2	0	0
263_poscp3754_c0_seq1.1	17	17	15	11	17	9	12	4	26	20	1	1	16	8	5	11	4	13	18	7	12	2	5	2	6	12	24	6	2	11	12	1	15	16	29	28	11	7	6	3	17	12	43	21	28	5	30	7	16
264_poscp3816_c0_seq1.1	31	26	32	20	11	7	9	4	33	16	6	1	11	13	3	14	5	14	19	8	4	5	5	1	10	18	19	8	6	6	9	3	16	21	35	11	11	5	9	2	17	15	34	17	29	3	10	9	14
265_poscp38266_c0_seq1.1	6	17	29	6	7	10	9	3	8	6	4	1	9	3	1	12	5	14	4	3	8	2	1	1	5	17	14	1	2	3	3	0	12	33	33	20	8	16	10	4	12	22	16	4	9	11	8	2	21
266_poscp38537_c0_seq1.1	69	55	36	32	42	22	13	6	77	38	38	1	33	10	21	29	23	37	37	26	16	5	8	2	25	34	26	8	5	4	14	3	60	56	107	63	41	19	19	11	46	35	76	53	71	15	20	21	44
267_poscp38619_c0_seq1.1	10	6	10	3	2	2	0	1	7	2	0	1	4	7	2	0	2	2	4	3	1	0	1	0	5	4	13	2	2	0	2	0	8	6	10	6	7	6	1	1	11	6	12	7	10	2	7	5	9
268_poscp3866_c0_seq1.1	44	56	43	23	22	28	16	5	69	42	16	1	38	11	5	15	32	63	37	19	12	31	10	6	26	44	60	10	12	20	16	2	44	49	82	52	28	26	34	12	51	38	122	55	42	14	57	10	51
269_poscp38796_c0_seq1.1	19	15	19	15	4	1	9	5	27	18	7	1	13	4	1	7	5	16	5	10	3	3	3	0	4	10	8	2	4	5	7	0	18	16	15	12	10	7	4	0	7	18	36	8	18	2	14	4	14
270_poscp388_c0_seq1.1	13	29	19	10	14	13	5	1	27	8	16	1	14	4	4	2	12	8	8	14	13	6	2	1	6	12	15	2	3	4	4	1	13	28	34	23	9	14	16	2	11	15	40	23	21	5	20	7	16
271_poscp3951_c0_seq1.1	9	8	4	1	4	3	3	3	9	6	6	1	7	1	2	4	2	3	5	2	1	2	1	0	3	4	8	2	1	2	1	0	4	8	9	17	4	5	5	2	7	6	13	6	5	2	9	1	7
272_poscp3951_c0_seq1.2	4	16	14	4	4	5	4	0	22	19	9	1	10	3	9	6	5	8	6	1	6	2	0	0	3	13	2	3	0	6	2	0	11	25	28	25	6	1	7	5	5	14	19	10	12	4	9	5	11
273_poscp3951_c0_seq1.3	10	9	11	0	5	1	3	0	12	2	5	1	7	3	4	2	2	3	3	3	0	2	2	1	1	4	3	4	0	2	1	0	7	5	12	12	4	2	0	3	5	6	7	6	6	0	7	3	6
274_poscp39654_c0_seq1.1	22	15	11	5	4	2	6	3	11	20	10	1	9	3	4	4	5	9	8	2	3	3	1	2	4	6	7	3	2	3	2	0	13	15	10	8	5	4	2	4	18	15	23	7	12	5	4	5	15
275_poscp398_c0_seq1.1	12	25	4	1	3	3	1	1	19	10	10	1	11	3	6	3	5	8	7	1	4	4	1	0	8	5	9	0	1	4	3	0	8	8	15	12	7	1	8	2	7	13	17	6	14	3	9	6	11
276_poscp39970_c0_seq1.1	14	25	20	10	7	5	3	1	18	31	2	1	9	3	0	11	11	10	15	7	8	5	2	0	3	13	25	4	5	2	9	3	16	28	48	17	10	8	7	3	16	18	40	10	7	2	21	2	25
277_poscp40311_c0_seq1.1	4	8	4	1	5	6	2	1	5	7	4	1	0	1	1	1	5	3	4	3	3	2	2	0	6	0	4	0	0	0	0	0	5	7	11	2	1	4	4	0	3	1	11	4	6	0	2	4	4
278_poscp40345_c0_seq1.1	1	3	2	0	0	0	1	0	3	1	2	1	0	0	0	0	0	1	0	0	0	2	0	0	2	0	0	0	0	0	0	0	0	1	1	1	2	2	1	0	0	0	2	4	2	0	2	0	1
279_poscp40566_c0_seq1.1	2	6	4	0	3	4	0	0	4	6	1	1	3	4	5	3	2	4	2	4	1	2	0	1	2	3	2	0	3	2	4	0	6	24	11	9	1	3	2	2	7	13	20	8	10	2	9	2	6
280_poscp40566_c0_seq1.2	3	11	5	0	1	7	3	0	5	6	12	1	7	2	4	2	2	3	0	2	0	2	1	0	3	11	3	0	1	1	1	1	7	12	20	12	3	6	5	1	7	12	11	10	5	4	8	2	7
281_poscp40566_c0_seq2.1	2	6	4	0	3	4	0	0	4	6	1	1	3	4	5	3	2	4	2	4	1	2	0	1	2	3	2	0	3	2	4	0	6	24	11	9	1	3	2	2	7	13	20	8	10	2	9	2	6
282_poscp40566_c0_seq2.2	3	11	5	0	1	7	3	0	5	6	12	1	7	2	4	2	2	3	0	2	0	2	1	0	3	11	3	0	1	1	1	1	7	12	20	12	3	6	5	1	7	12	11	10	5	4	8	2	7
283_poscp40566_c0_seq3.1	2	6	4	0	3	4	0	0	4	6	1	1	3	4	5	3	2	4	2	4	1	2	0	1	2	3	2	0	3	2	4	0	6	24	11	9	1	3	2	2	7	13	20	8	10	2	9	2	6
284_poscp40566_c0_seq4.1	2	6	4	0	3	4	0	0	4	6	1	1	3	4	5	3	2	4	2	4	1	2	0	1	2	3	2	0	3	2	4	0	6	24	11	9	1	3	2	2	7	13	20	8	10	2	9	2	6
285_poscp40601_c0_seq1.1	51	50	46	28	43	23	14	1	57	30	3	1	23	7	1	35	19	19	31	12	13	9	6	0	27	23	25	6	6	6	20	1	41	48	45	45	27	20	19	8	32	30	72	51	48	13	36	7	27
286_poscp4067_c0_seq1.1	2	2	2	4	3	1	3	0	4	3	1	1	1	1	2	1	2	0	3	3	3	2	0	0	0	3	1	0	0	2	0	0	2	1	1	1	6	1	3	1	3	2	6	2	8	0	3	0	2
287_poscp40756_c0_seq1.1	13	3	12	9	2	0	3	1	12	10	5	1	5	6	3	9	4	8	8	3	1	2	4	0	4	4	6	12	2	3	2	1	8	11	12	6	3	2	5	3	11	15	15	13	16	3	4	2	9
288_poscp4086_c0_seq1.1	64	52	45	23	36	19	8	7	104	32	21	1	72	12	10	35	39	36	35	29	24	13	6	8	22	45	58	7	11	18	20	1	56	43	91	64	39	14	34	7	31	39	118	43	71	23	67	18	46
289_poscp40996_c0_seq1.1	16	9	11	4	7	3	2	2	14	15	8	1	6	2	4	6	5	14	10	5	6	1	2	0	5	13	12	1	4	2	4	1	12	8	19	10	5	4	4	2	9	6	23	12	9	2	8	3	10
290_poscp41036_c0_seq1.1	22	24	12	4	17	6	14	10	15	16	0	1	29	9	1	8	11	13	11	12	13	4	8	10	6	14	17	8	4	4	24	7	20	13	24	8	11	8	16	18	6	17	12	12	23	7	34	6	18
291_poscp41240_c0_seq1.1	15	27	7	6	5	7	2	0	29	21	23	1	10	7	8	5	6	5	14	5	1	3	2	1	13	8	8	10	2	2	4	2	12	26	42	23	8	9	8	4	18	19	20	10	22	10	9	3	18
292_poscp4128_c0_seq1.1	8	4	6	2	3	0	0	0	8	4	5	1	6	2	1	2	2	5	4	4	1	0	1	0	3	0	0	3	0	1	1	0	9	1	7	5	1	4	2	2	5	5	6	3	4	0	2	0	2
293_poscp41439_c0_seq1.1	6	12	2	1	3	1	4	0	10	8	0	1	7	1	1	6	1	1	3	2	3	1	1	0	1	8	3	1	1	2	1	0	9	4	9	11	3	0	3	0	6	5	6	4	11	3	2	5	4
294_poscp41462_c0_seq1.1	35	56	44	9	14	16	19	2	40	41	28	1	35	16	17	11	22	18	29	11	15	6	3	3	16	13	32	7	5	4	15	3	28	30	74	59	22	10	15	6	19	21	62	33	26	8	31	11	30
295_poscp41682_c0_seq1.1	20	39	20	11	12	9	5	2	27	33	23	1	18	7	9	12	6	21	16	3	8	8	6	4	8	28	7	6	9	6	2	1	16	28	49	37	12	9	12	9	11	17	63	24	32	9	27	7	22
296_poscp4180_c0_seq1.1	8	6	2	5	2	3	7	0	3	4	1	1	5	1	3	5	6	2	5	1	5	2	1	1	5	3	2	2	4	0	6	1	9	2	10	2	7	3	3	3	4	5	14	2	6	2	4	5	5
297_poscp4221_c0_seq1.1	20	22	29	18	29	7	8	3	44	9	11	1	24	5	12	19	22	23	15	16	14	11	3	4	13	17	19	1	3	5	4	1	27	26	30	23	29	8	14	3	16	21	49	21	40	9	21	7	18
298_poscp42346_c0_seq1.1	29	14	18	11	7	8	12	3	16	10	2	1	10	1	0	14	8	8	7	2	5	6	1	2	8	6	16	2	2	7	1	1	22	15	33	15	5	6	5	4	12	14	34	15	20	4	15	2	14
299_poscp42489_c0_seq1.1	1	3	3	0	0	1	0	0	5	1	1	1	0	0	0	1	2	4	4	1	0	0	0	0	1	1	1	0	1	1	0	1	3	5	3	3	2	1	0	0	1	0	5	2	2	0	1	1	1
300_poscp4275_c0_seq1.1	41	56	32	16	37	16	13	1	67	38	3	1	40	9	5	23	33	30	17	16	20	15	6	4	25	27	45	5	6	10	14	2	52	53	93	49	25	13	35	11	41	34	97	33	53	12	34	19	42
301_poscp43273_c0_seq1.1	10	14	10	9	5	4	5	8	18	10	6	1	9	1	3	6	5	5	11	5	0	6	1	2	7	11	7	5	3	4	6	0	14	18	19	10	2	5	10	5	12	14	22	7	17	5	9	5	16
302_poscp43728_c0_seq1.1	21	7	9	0	6	3	2	2	19	7	3	1	0	4	2	1	2	2	3	1	1	1	0	0	4	7	5	2	0	3	1	3	12	6	14	8	4	0	2	0	6	10	9	1	7	3	2	2	6
303_poscp43767_c0_seq1.1	22	24	28	6	9	15	8	1	31	25	10	1	11	6	3	19	14	21	8	5	4	3	7	0	15	12	14	4	5	3	2	2	24	23	51	27	12	10	10	4	18	18	40	14	22	4	16	2	16
304_poscp4382_c0_seq1.1	13	9	11	2	11	2	2	1	14	5	2	1	2	3	0	12	3	4	7	5	4	2	3	0	5	9	5	3	1	3	2	1	11	12	14	7	7	4	2	1	5	4	16	7	11	6	1	0	9
305_poscp44421_c0_seq1.1	9	13	10	4	6	3	4	0	16	17	16	1	3	8	8	1	6	11	12	6	2	2	4	1	5	9	11	4	2	1	2	1	9	10	27	18	4	1	7	0	11	10	25	6	11	2	6	0	6
306_poscp44438_c0_seq1.1	7	4	6	4	1	4	0	0	15	8	1	1	4	2	2	1	6	2	3	2	1	0	1	1	2	3	0	2	2	1	0	1	4	2	12	2	4	1	1	1	10	7	13	3	6	3	4	2	9
307_poscp44477_c0_seq1.1	12	15	15	12	5	2	3	4	18	15	3	1	10	5	0	9	7	8	5	4	2	5	2	0	5	5	16	1	3	1	1	0	16	14	26	5	8	3	1	1	5	11	38	10	20	9	6	2	14
308_poscp4477_c0_seq1.1	31	20	22	16	14	4	10	5	26	20	0	1	18	7	3	14	15	10	16	11	6	3	2	2	12	16	12	12	5	7	1	1	14	14	35	12	17	2	5	3	13	24	43	11	23	4	17	6	32
309_poscp447_c0_seq1.1	31	55	33	27	22	18	7	4	73	35	30	1	32	9	24	8	17	29	23	24	15	8	8	4	26	23	41	9	14	11	11	3	53	57	110	76	25	15	31	12	33	32	57	40	56	15	29	18	36
310_poscp447_c0_seq10.1	31	55	33	27	22	18	7	4	73	35	30	1	32	9	24	8	17	29	23	24	15	8	8	4	26	23	41	9	14	11	11	3	53	57	110	76	25	15	31	12	33	32	57	40	56	15	29	18	36
311_poscp447_c0_seq2.1	31	55	33	27	22	18	7	4	73	35	30	1	32	9	24	8	17	29	23	24	15	8	8	4	26	23	41	9	14	11	11	3	53	57	110	76	25	15	31	12	33	32	57	40	56	15	29	18	36
312_poscp447_c0_seq3.1	31	55	33	27	22	18	7	4	73	35	30	1	32	9	24	8	17	29	23	24	15	8	8	4	26	23	41	9	14	11	11	3	53	57	110	76	25	15	31	12	33	32	57	40	56	15	29	18	36
313_poscp447_c0_seq4.1	31	55	33	27	22	18	7	4	73	35	30	1	32	9	24	8	17	29	23	24	15	8	8	4	26	23	41	9	14	11	11	3	53	57	110	76	25	15	31	12	33	32	57	40	56	15	29	18	36
314_poscp447_c0_seq5.1	31	55	33	27	22	18	7	4	73	35	30	1	32	9	24	8	17	29	23	24	15	8	8	4	26	23	41	9	14	11	11	3	53	57	110	76	25	15	31	12	33	32	57	40	56	15	29	18	36
315_poscp447_c0_seq6.1	31	55	33	27	22	18	7	4	73	35	30	1	32	9	24	8	17	29	23	24	15	8	8	4	26	23	41	9	14	11	11	3	53	57	110	76	25	15	31	12	33	32	57	40	56	15	29	18	36
316_poscp447_c0_seq7.1	31	55	33	27	22	18	7	4	73	35	30	1	32	9	24	8	17	29	23	24	15	8	8	4	26	23	41	9	14	11	11	3	53	57	110	76	25	15	31	12	33	32	57	40	56	15	29	18	36
317_poscp447_c0_seq8.1	31	55	33	27	22	18	7	4	73	35	30	1	32	9	24	8	17	29	23	24	15	8	8	4	26	23	41	9	14	11	11	3	53	57	110	76	25	15	31	12	33	32	57	40	56	15	29	18	36
318_poscp447_c0_seq9.1	31	55	33	27	22	18	7	4	73	35	30	1	32	9	24	8	17	29	23	24	15	8	8	4	26	23	41	9	14	11	11	3	53	57	110	76	25	15	31	12	33	32	57	40	56	15	29	18	36
319_poscp44802_c0_seq1.1	22	21	25	5	5	8	3	3	21	24	7	1	15	6	3	7	16	8	18	6	2	8	4	2	11	10	20	1	8	4	6	1	19	26	35	20	9	5	2	10	19	13	34	12	10	7	10	4	17
320_poscp4491_c0_seq1.1	23	18	31	6	9	12	9	1	39	22	1	1	12	8	0	7	9	16	10	12	8	2	2	1	10	15	31	8	4	8	8	1	13	20	26	20	9	6	11	5	24	12	46	26	11	4	29	8	16
321_poscp45120_c0_seq1.1	21	5	10	7	1	3	3	4	21	11	4	1	9	3	5	6	6	4	9	8	2	0	2	0	8	8	9	5	1	3	2	3	14	6	12	7	5	5	6	1	15	11	19	3	22	6	7	1	18
322_poscp45193_c0_seq1.1	22	35	40	15	22	4	6	2	39	19	6	1	14	5	4	18	11	19	27	5	8	9	6	1	4	12	15	4	5	6	5	1	30	22	41	28	12	4	10	5	17	17	45	24	25	4	30	8	32
323_poscp45201_c0_seq1.1	20	18	16	6	9	9	4	2	16	32	8	1	13	8	2	5	10	8	7	3	1	3	3	1	7	20	20	7	5	6	20	2	16	24	42	20	7	5	10	10	16	29	28	8	20	10	10	1	20
324_poscp4546_c0_seq2.1	25	20	21	11	8	6	8	4	23	46	8	1	11	12	10	6	9	11	12	7	1	3	4	1	4	18	16	10	4	3	4	0	21	10	45	12	2	2	12	5	14	22	35	16	19	5	5	3	18
325_poscp4572_c0_seq1.1	30	24	32	17	17	7	7	3	31	31	19	1	17	7	10	5	7	32	21	6	5	12	3	0	8	29	12	9	4	7	5	1	30	19	67	25	10	15	12	5	28	28	35	34	30	10	18	3	26
326_poscp4572_c0_seq2.1	30	24	32	17	17	7	7	3	31	31	19	1	17	7	10	5	7	32	21	6	5	12	3	0	8	29	12	9	4	7	5	1	30	19	67	25	10	15	12	5	28	28	35	34	30	10	18	3	26
327_poscp46564_c0_seq1.1	8	8	3	0	0	3	0	0	5	9	2	1	2	0	1	1	3	3	1	0	2	3	0	1	2	3	0	0	0	0	0	0	4	2	3	1	2	1	1	0	5	4	4	1	2	1	0	1	2
328_poscp46665_c0_seq1.1	12	9	10	8	5	2	3	1	20	16	7	1	10	0	0	1	9	5	3	6	1	2	0	1	6	5	11	4	0	1	1	1	16	10	18	7	4	3	4	3	12	8	17	2	3	8	7	1	9
329_poscp46844_c0_seq1.1	8	13	7	3	0	1	3	0	14	8	3	1	9	3	1	1	3	2	4	1	3	0	0	0	5	8	5	2	0	2	2	1	10	8	16	16	6	1	5	3	10	9	25	9	10	1	13	4	8
330_poscp46954_c0_seq1.1	25	17	17	7	11	7	6	0	17	14	6	1	11	4	2	22	6	7	13	5	13	4	1	1	5	12	15	4	1	1	9	2	25	20	38	21	5	4	10	3	8	12	24	19	15	5	22	10	18
331_poscp47552_c0_seq1.1	21	23	23	6	5	4	8	1	31	16	4	1	12	3	4	7	11	10	5	6	2	4	1	0	10	10	7	4	4	2	4	1	20	15	33	15	1	8	6	4	17	24	39	14	16	1	14	0	11
332_poscp47552_c0_seq2.1	25	29	24	6	6	4	8	1	31	18	7	1	12	3	4	7	11	13	5	7	2	5	1	0	10	10	7	4	4	2	4	1	21	18	36	16	1	8	6	4	20	24	41	14	18	1	15	0	11
333_poscp4758_c0_seq1.1	6	8	10	4	2	1	0	0	9	1	10	1	5	1	2	0	1	1	9	1	4	0	1	1	1	9	3	1	3	2	0	2	2	7	13	11	4	2	2	0	13	5	14	11	10	1	5	3	9
334_poscp47774_c0_seq1.1	4	6	1	2	0	2	4	2	4	2	0	1	4	4	4	2	2	2	0	1	2	0	0	1	4	3	0	1	4	3	1	0	7	0	5	0	1	1	1	3	3	6	5	3	4	2	1	0	2
335_poscp4799_c0_seq1.1	11	26	6	1	3	13	2	0	14	10	2	1	7	4	2	1	4	11	6	4	5	1	1	3	1	8	7	1	2	1	2	0	1	17	16	9	7	3	3	1	10	7	25	12	12	1	12	6	5
336_poscp48094_c0_seq1.1	15	17	12	6	4	5	6	3	24	12	16	1	10	2	3	7	5	10	12	6	4	5	0	1	7	12	4	8	2	7	0	0	8	11	15	10	3	2	7	0	7	8	23	12	21	3	5	1	9
337_poscp48183_c0_seq1.1	12	11	11	4	4	0	3	1	11	10	1	1	4	5	1	3	2	3	6	2	0	1	0	0	5	6	2	5	3	0	0	1	6	9	16	8	6	0	8	2	8	7	18	3	8	3	1	2	3
338_poscp48183_c0_seq1.2	3	3	3	1	2	1	0	2	1	7	4	1	3	0	0	2	2	4	3	3	1	1	0	0	1	2	0	1	1	1	0	0	2	3	3	1	1	1	3	0	0	2	6	1	4	0	1	0	4
339_poscp48233_c0_seq1.1	1	2	1	0	1	0	0	0	3	2	0	1	1	2	0	2	0	0	0	0	0	0	0	0	0	1	1	0	0	1	0	0	2	0	3	1	1	0	1	0	0	1	3	3	2	2	2	0	0
340_poscp48627_c0_seq1.1	11	22	5	2	0	7	2	1	10	9	6	1	7	3	7	3	3	3	10	8	10	4	2	0	6	5	4	2	2	0	4	2	10	15	25	8	6	3	10	3	5	7	19	12	17	2	10	4	8
341_poscp4898_c1_seq1.1	6	11	12	11	2	1	1	2	2	10	8	1	9	3	4	8	10	9	4	4	3	2	4	2	7	4	5	2	4	2	8	0	17	5	23	12	6	2	9	8	4	13	16	6	14	4	11	3	9
342_poscp4898_c1_seq2.1	6	11	12	11	2	1	2	2	2	11	8	1	8	2	4	9	10	9	4	4	3	2	4	2	7	4	5	1	4	2	8	0	18	4	24	12	6	1	9	8	4	13	16	8	14	3	11	3	10
343_poscp4899_c0_seq1.1	4	3	2	1	9	4	2	0	4	0	3	1	1	2	0	3	1	1	0	2	3	3	0	0	1	1	0	1	1	1	0	0	4	1	3	3	3	0	0	0	4	1	2	2	4	2	1	2	2
344_poscp4916_c0_seq1.1	16	18	15	3	10	9	5	0	32	18	11	1	11	4	5	4	13	9	19	6	2	0	1	3	15	13	17	6	5	4	7	1	14	21	44	26	7	10	13	8	21	15	41	26	29	7	26	9	23
345_poscp4916_c0_seq1.2	29	30	21	22	10	12	9	0	55	40	30	1	17	9	16	10	9	10	18	6	3	4	4	1	14	14	19	10	4	5	7	2	27	35	57	36	11	11	13	7	26	14	40	37	42	11	24	12	25
346_poscp4967_c0_seq10.1	79	54	54	37	52	22	23	14	146	57	4	1	54	20	4	47	34	46	35	38	16	12	10	6	31	47	89	28	10	8	27	2	93	73	95	44	49	34	29	12	40	52	147	67	96	24	72	13	71
347_poscp4967_c0_seq11.1	82	51	54	37	49	22	23	14	149	54	2	1	49	16	3	47	30	46	32	37	15	12	11	7	33	46	91	32	8	7	26	2	102	69	89	45	48	31	30	12	27	55	156	68	97	23	64	9	74
348_poscp4967_c0_seq12.1	82	52	56	36	49	21	21	15	153	57	2	1	46	16	0	47	29	46	31	38	14	13	11	7	38	45	94	29	6	7	25	2	102	72	84	45	46	30	33	10	27	59	156	71	97	17	61	9	73
349_poscp49740_c0_seq1.1	16	15	14	16	12	11	5	8	39	14	2	1	15	1	4	10	7	9	14	0	5	3	4	2	6	7	15	2	3	3	1	0	18	21	27	20	7	11	4	7	22	22	39	15	20	5	19	6	11
350_poscp4_c1_seq1.1	21	22	29	16	9	5	8	5	35	14	4	1	7	7	3	6	8	10	15	11	5	5	0	0	6	17	24	9	4	6	6	1	18	16	39	16	13	4	9	3	14	15	44	20	20	8	18	8	21
351_poscp50041_c0_seq1.1	14	8	10	4	6	7	2	0	7	10	6	1	7	0	3	1	2	4	5	0	2	3	0	0	7	8	2	3	3	1	1	0	9	9	23	16	5	6	1	2	7	5	19	9	17	3	11	2	10
352_poscp50067_c0_seq1.1	20	24	17	8	3	14	3	2	27	25	15	1	12	4	5	14	8	5	9	12	4	3	3	0	13	6	10	8	0	3	3	3	17	13	23	5	5	3	0	3	12	17	44	10	18	6	14	3	11
353_poscp50157_c0_seq1.1	6	7	5	4	2	5	3	2	4	7	1	1	5	1	0	5	1	1	4	0	1	0	0	0	2	2	6	1	1	2	2	2	7	8	8	8	3	2	3	0	4	1	19	7	5	3	5	0	4
354_poscp50214_c0_seq1.1	93	81	64	45	43	22	17	11	174	102	14	1	70	17	11	37	26	47	57	26	19	8	12	6	55	57	101	31	7	11	41	2	69	66	170	96	36	27	36	23	55	80	118	89	74	23	50	17	65
355_poscp50633_c0_seq1.1	23	41	21	12	13	22	12	1	40	21	39	1	28	11	12	7	23	23	20	12	9	6	3	3	13	18	11	8	10	9	8	2	26	34	49	36	15	17	16	10	23	20	45	19	26	9	27	10	26
356_poscp50843_c0_seq1.1	20	19	11	7	3	2	3	4	16	19	10	1	11	3	5	3	7	10	5	5	4	3	0	4	5	17	11	8	2	5	9	1	21	20	41	15	4	2	5	3	20	14	27	11	19	3	8	4	19
357_poscp51202_c0_seq1.1	8	3	6	4	6	3	1	0	8	1	6	1	5	7	3	1	3	2	5	2	1	2	1	1	0	5	3	1	0	2	3	0	9	4	9	3	5	1	2	2	7	6	9	5	8	4	9	6	9
358_poscp51600_c0_seq1.1	19	9	20	10	3	5	3	6	21	21	15	1	13	8	0	8	11	8	6	5	2	1	3	7	9	9	27	10	5	3	3	2	15	16	27	12	9	7	3	4	23	12	40	7	15	5	9	1	16
359_poscp5164_c0_seq1.1	22	18	22	11	14	12	7	0	34	18	9	1	17	9	9	9	14	9	15	10	12	5	8	3	15	8	25	4	5	4	6	1	14	10	29	29	11	12	5	5	19	20	39	29	17	9	21	6	15
360_poscp51926_c0_seq1.1	14	4	8	0	4	6	1	1	10	1	7	1	4	2	3	1	2	8	3	1	0	1	0	0	3	6	3	1	3	1	0	0	12	9	9	4	5	1	5	2	8	3	21	8	13	2	6	1	3
361_poscp51968_c0_seq1.1	12	9	14	3	6	4	3	0	7	9	6	1	7	2	5	4	8	6	6	7	6	1	1	1	8	13	7	3	2	4	4	1	14	10	22	9	4	3	9	5	9	7	18	4	14	7	8	1	9
362_poscp51989_c0_seq1.1	30	21	22	15	11	9	9	3	29	20	0	1	17	6	2	20	16	12	24	7	6	3	3	0	7	22	25	5	8	4	10	1	20	32	39	31	7	5	5	7	28	18	40	16	13	6	21	6	27
363_poscp51995_c0_seq1.1	11	12	20	12	11	14	8	2	12	9	7	1	10	1	4	9	9	12	9	4	10	7	2	0	11	8	17	1	0	3	6	1	18	14	27	23	13	7	8	3	20	7	27	13	16	6	20	9	15
364_poscp52437_c0_seq1.1	12	15	9	7	13	11	6	7	11	9	0	1	19	13	0	10	14	8	13	2	8	4	5	2	4	12	19	7	2	9	12	2	19	13	14	13	19	18	14	7	14	36	18	13	19	45	9	1	13
365_poscp52437_c0_seq2.1	12	15	9	7	13	11	6	7	11	9	0	1	19	13	0	10	14	8	13	2	8	4	5	2	4	12	18	7	2	9	12	2	19	13	14	13	19	13	14	7	14	31	17	13	17	39	8	1	13
366_poscp52800_c0_seq1.1	26	21	22	6	20	6	17	3	48	26	18	1	12	12	11	12	11	13	10	11	4	5	3	1	24	14	34	12	8	6	9	0	39	23	42	23	14	9	12	9	29	14	48	18	35	9	26	9	35
367_poscp52962_c0_seq1.1	9	3	8	2	2	1	1	2	11	7	1	1	4	1	3	2	3	3	5	3	2	1	0	1	2	4	9	2	0	5	1	0	7	9	17	12	3	1	2	3	4	4	10	12	14	2	7	3	8
368_poscp52962_c0_seq1.2	9	5	5	1	2	5	3	3	6	5	0	1	3	0	0	1	4	7	5	4	3	1	0	0	2	3	2	1	2	1	0	0	9	6	4	4	2	0	2	1	3	5	10	2	6	2	4	0	4
369_poscp53012_c0_seq2.1	9	10	6	3	4	6	1	1	5	6	2	1	7	2	0	1	4	9	3	3	3	3	0	0	7	14	11	2	1	4	4	0	4	16	25	7	2	3	3	2	15	7	20	5	7	2	7	0	16
370_poscp53241_c0_seq1.1	4	14	10	10	4	1	2	3	13	9	2	1	3	5	0	8	3	8	4	0	0	1	1	0	5	6	5	4	1	6	1	0	7	6	13	7	2	4	2	6	6	10	41	5	9	4	7	1	10
371_poscp53241_c0_seq1.2	10	5	6	4	5	2	2	0	11	6	0	1	4	3	0	2	4	2	2	2	0	2	1	2	5	4	7	3	2	2	4	0	9	11	13	4	3	1	3	1	6	9	21	7	16	6	7	0	13
372_poscp5354_c0_seq1.1	14	15	4	0	4	6	1	6	17	31	14	1	6	5	4	2	7	6	3	4	1	0	1	1	4	8	9	6	3	2	5	1	11	13	33	27	4	3	2	8	13	13	33	10	13	6	11	0	8
373_poscp54116_c0_seq1.1	9	15	8	0	7	1	2	0	11	12	15	1	9	1	7	3	4	6	3	0	1	0	1	0	3	7	0	2	1	4	3	0	12	7	25	12	1	4	4	3	8	12	28	10	9	3	11	4	2
374_poscp541_c1_seq10.1	4	5	15	6	4	4	3	0	20	10	1	1	9	2	4	1	4	6	9	1	1	3	1	1	3	9	5	3	1	2	2	1	9	11	25	9	2	4	4	2	7	13	16	5	7	5	6	1	8
375_poscp541_c1_seq4.1	4	5	15	6	4	4	3	0	20	10	1	1	9	2	4	1	4	6	9	1	1	3	1	1	3	9	5	3	1	2	2	1	9	11	25	9	2	4	4	2	7	13	16	5	7	5	6	1	8
376_poscp541_c1_seq5.1	4	5	15	6	4	4	3	0	20	10	1	1	9	2	4	1	4	6	9	1	1	3	1	1	3	9	5	3	1	2	2	1	9	11	25	9	2	4	4	2	7	13	16	5	7	5	6	1	8
377_poscp541_c1_seq6.1	4	5	15	6	4	4	3	0	20	10	1	1	9	2	4	1	4	6	9	1	1	3	1	1	3	9	5	3	1	2	2	1	9	11	25	9	2	4	4	2	7	13	16	5	7	5	6	1	8
378_poscp541_c1_seq8.1	4	5	15	6	4	4	3	0	20	10	1	1	9	2	4	1	4	6	9	1	1	3	1	1	3	9	5	3	1	2	2	1	9	11	25	9	2	4	4	2	7	13	16	5	7	5	6	1	8
379_poscp5455_c0_seq2.1	31	15	14	9	3	0	5	3	30	15	0	1	14	11	4	13	16	16	18	8	3	3	5	5	5	9	24	12	5	3	10	4	21	8	29	13	9	7	8	5	18	22	27	10	25	6	5	3	19
380_poscp5455_c0_seq4.1	31	15	14	9	3	0	5	3	30	15	0	1	14	11	4	13	16	16	18	8	3	3	5	5	5	9	24	12	5	3	10	4	21	8	29	13	9	7	8	5	18	22	27	10	25	6	5	3	19
381_poscp54736_c0_seq1.1	9	4	8	8	2	2	3	0	9	7	4	1	6	1	1	3	1	6	1	2	0	2	0	0	5	4	5	1	2	6	1	0	9	5	10	4	2	1	1	1	3	10	10	6	8	3	4	1	5
382_poscp54736_c0_seq1.2	30	12	13	5	1	4	6	5	23	14	5	1	8	4	2	4	5	9	6	6	1	0	5	3	5	9	10	6	5	2	2	3	11	9	20	15	5	3	5	2	10	18	19	12	15	2	4	4	17
383_poscp55225_c0_seq1.1	21	28	13	7	23	5	5	3	40	11	18	1	21	3	11	9	15	11	5	12	6	6	1	0	15	13	11	4	4	5	1	2	21	26	28	15	12	9	9	4	15	8	36	15	24	6	24	4	10
384_poscp55575_c0_seq1.1	11	6	21	1	4	6	3	0	17	7	2	1	10	3	2	6	4	8	9	5	5	2	0	0	6	4	3	1	2	2	3	2	14	13	17	9	8	4	11	1	6	6	34	12	18	2	18	7	7
385_poscp56048_c0_seq1.1	28	25	12	10	8	2	5	1	48	25	8	1	12	3	5	3	5	7	4	8	3	6	0	1	17	13	14	5	5	2	4	1	31	22	33	16	8	4	7	2	26	23	31	8	21	10	8	1	26
386_poscp56081_c0_seq1.1	19	13	14	7	6	3	2	3	14	12	6	1	5	1	7	7	5	11	4	7	5	1	1	0	4	11	2	5	1	2	2	0	13	11	17	5	4	7	5	3	6	8	10	11	8	1	3	3	6
387_poscp56293_c0_seq1.1	6	4	7	2	3	3	2	1	10	4	2	1	7	4	2	5	1	3	3	3	0	1	0	0	6	5	4	1	1	2	1	1	10	7	10	1	3	1	3	1	4	3	10	5	6	2	1	0	11
388_poscp56306_c0_seq1.1	18	13	20	9	5	2	2	2	30	14	7	1	13	4	7	15	6	10	13	2	6	5	3	3	8	7	18	3	6	4	3	3	17	13	25	11	6	6	2	0	19	17	26	26	25	4	20	4	6
389_poscp5664_c0_seq1.1	15	17	9	4	4	3	3	0	12	23	6	1	11	2	13	0	5	9	10	2	4	3	2	1	5	7	1	3	2	3	1	3	15	16	25	15	2	2	6	0	12	10	21	12	10	7	13	7	11
390_poscp5664_c0_seq1.2	13	22	15	6	14	8	8	1	15	29	5	1	9	2	5	1	8	8	10	3	2	1	1	2	7	6	7	2	2	2	2	4	15	11	32	24	9	4	9	8	14	8	35	8	13	0	17	7	9
391_poscp56798_c0_seq1.1	9	16	2	0	3	3	1	1	8	6	1	1	4	2	1	6	0	2	1	1	2	1	0	1	4	1	3	1	1	0	3	0	7	6	11	7	1	0	5	3	8	4	9	4	4	2	3	1	6
392_poscp567_c0_seq1.1	16	11	17	11	12	9	4	0	42	12	19	1	11	3	7	5	7	9	4	4	1	2	0	0	11	8	7	1	6	2	3	0	14	8	18	9	8	2	4	3	19	11	27	19	21	3	11	6	11
393_poscp57410_c0_seq1.1	23	16	9	10	8	7	3	2	17	22	1	1	6	7	0	8	7	11	9	3	2	1	3	1	6	6	11	5	3	1	4	0	26	12	22	13	10	8	6	7	16	20	43	6	10	11	13	3	19
394_poscp57783_c0_seq1.1	30	33	13	6	10	8	6	4	33	35	10	1	18	8	4	9	4	10	12	8	5	1	1	1	8	10	16	5	6	8	9	1	24	22	68	30	4	4	6	7	11	25	44	15	20	3	17	4	20
395_poscp57896_c0_seq1.1	14	31	15	5	3	10	7	4	32	30	6	1	15	13	1	7	10	13	8	7	6	4	1	3	12	10	10	5	2	1	9	1	36	21	30	19	8	5	10	7	16	15	50	11	6	6	28	5	12
396_poscp58138_c0_seq1.1	35	38	34	11	7	6	9	2	49	28	11	1	10	17	9	15	9	19	29	16	6	5	4	3	17	27	23	13	3	13	9	2	34	30	84	39	9	6	16	7	24	29	56	21	30	10	19	2	25
397_poscp58138_c0_seq2.1	35	38	33	12	7	5	9	3	47	25	12	1	9	17	9	15	10	18	29	15	6	5	5	2	21	25	20	12	3	16	9	2	32	27	83	38	9	5	16	7	24	28	54	21	27	8	18	2	26
398_poscp58403_c0_seq1.1	5	6	13	6	7	1	2	0	8	5	3	1	8	4	4	12	2	8	2	1	0	1	0	0	5	10	2	4	3	2	0	0	7	5	19	12	1	2	4	2	14	9	18	4	6	2	4	2	5
399_poscp58503_c0_seq1.1	11	15	9	5	7	8	2	0	12	17	17	1	9	5	11	3	2	8	2	1	6	4	0	1	5	7	8	1	4	8	5	1	5	20	24	15	3	6	7	2	9	15	19	8	12	4	13	2	5
400_poscp58527_c0_seq1.1	8	8	5	3	0	4	2	2	10	14	6	1	4	1	0	4	3	2	2	2	0	2	2	0	4	2	3	0	3	1	1	0	8	5	22	7	3	0	5	0	4	11	6	4	9	2	0	0	9
401_poscp58795_c0_seq1.1	7	6	2	3	5	5	1	0	9	4	1	1	8	4	2	3	2	4	4	4	1	2	0	2	3	0	5	0	0	2	4	2	9	8	7	6	3	2	5	0	10	6	15	7	10	2	9	3	11
402_poscp58795_c0_seq2.1	7	6	2	3	5	5	1	0	9	4	1	1	8	4	2	3	2	4	4	4	1	2	0	2	3	0	5	0	0	2	4	2	9	8	7	6	3	2	5	0	10	6	15	7	10	2	9	3	11
403_poscp58847_c0_seq1.1	13	7	8	10	4	0	2	2	10	7	2	1	8	2	3	4	2	4	3	4	0	4	2	2	4	5	4	0	0	4	0	1	12	6	13	5	2	3	4	0	10	8	26	7	8	6	5	2	6
404_poscp59245_c0_seq1.1	7	15	12	4	5	8	4	0	9	4	2	1	7	0	7	4	6	9	8	2	5	1	1	0	5	7	3	1	2	2	1	0	12	6	17	5	6	4	7	2	7	3	22	7	13	2	11	3	14
405_poscp59554_c0_seq1.1	4	8	8	4	4	3	1	1	8	6	2	1	3	4	2	1	5	5	3	1	3	4	0	2	2	6	1	1	0	1	3	0	9	15	11	10	4	4	7	1	5	5	9	7	3	0	10	3	4
406_poscp59807_c0_seq1.1	13	25	7	16	8	16	3	1	19	7	5	1	13	4	1	5	9	11	12	3	6	6	3	1	9	11	6	2	3	3	2	1	18	25	30	14	10	8	14	3	18	13	41	17	15	5	13	7	8
407_poscp60377_c0_seq1.1	8	12	6	3	3	4	1	4	5	4	1	1	3	7	2	2	2	11	0	3	1	8	1	0	3	3	3	1	1	2	1	0	7	6	13	3	2	4	2	1	3	8	5	5	7	1	0	1	6
408_poscp60377_c0_seq2.1	3	12	7	5	0	4	1	0	4	9	2	1	4	1	1	1	3	5	4	2	3	0	1	0	1	4	3	1	0	1	0	2	3	5	6	4	6	0	0	0	5	7	6	5	3	0	3	1	8
409_poscp60791_c0_seq1.1	12	14	10	6	5	5	5	2	14	8	3	1	8	7	0	0	4	3	7	2	6	1	1	0	4	4	8	2	0	2	2	1	14	8	12	3	2	5	6	1	11	4	19	7	11	6	8	5	8
410_poscp60799_c0_seq1.1	7	11	17	1	8	3	4	2	10	7	8	1	2	0	1	3	3	4	3	1	7	2	1	1	7	7	6	1	0	1	1	1	6	11	12	3	3	8	9	1	8	4	10	3	6	2	4	3	7
411_poscp61080_c0_seq1.1	8	15	14	21	8	6	4	1	21	19	2	1	7	2	2	7	10	19	10	2	5	5	1	1	14	21	9	2	2	3	15	3	17	30	47	16	11	13	12	0	14	21	35	11	14	6	22	8	24
412_poscp61227_c0_seq1.1	15	15	9	6	2	12	2	2	40	28	11	1	14	4	4	4	10	15	1	4	2	8	1	0	6	17	14	7	1	3	7	1	16	16	31	26	7	4	2	4	10	20	24	6	17	6	12	0	15
413_poscp614_c1_seq9.1	28	45	25	13	15	12	6	5	37	30	24	1	17	12	5	14	11	12	12	7	4	11	5	1	17	13	25	4	2	8	10	0	22	30	61	40	22	7	11	3	19	22	26	20	16	9	15	10	24
414_poscp6167_c0_seq1.1	29	28	23	15	15	23	7	2	36	29	13	1	18	11	9	12	12	24	22	7	10	8	6	1	7	20	18	3	5	2	5	2	25	31	59	43	20	6	14	2	17	16	41	17	30	2	18	15	15
415_poscp61712_c0_seq1.1	11	1	9	4	1	4	1	1	14	5	2	1	4	2	0	4	2	3	7	0	0	2	1	0	2	7	6	3	2	5	1	2	9	5	5	4	2	5	1	2	4	9	14	3	18	1	3	0	5
416_poscp61729_c0_seq1.1	12	12	13	6	6	10	2	1	9	6	10	1	12	0	7	5	5	10	8	1	5	3	1	1	2	6	3	1	4	2	2	0	14	10	27	12	3	4	6	0	12	6	13	15	10	2	9	5	7
417_poscp61805_c0_seq1.1	2	4	4	0	1	0	1	1	2	3	3	1	2	0	0	0	3	2	5	1	0	0	0	1	1	4	3	2	0	1	0	0	3	1	4	2	1	0	1	3	3	3	8	1	7	3	4	0	4
418_poscp61969_c0_seq1.1	3	9	1	2	1	4	1	2	9	5	2	1	2	2	5	2	1	6	2	1	1	0	0	1	3	3	1	0	0	0	1	0	6	5	12	6	1	0	4	3	4	0	8	2	2	3	3	1	5
419_poscp62122_c0_seq1.1	17	12	21	8	5	2	7	3	24	27	4	1	8	5	2	6	8	14	13	5	1	5	5	3	4	8	11	7	5	2	4	1	8	13	34	18	6	4	7	3	16	11	30	7	8	5	7	2	17
420_poscp62657_c0_seq1.1	9	6	8	3	3	1	1	0	13	8	11	1	4	2	1	3	2	4	1	1	0	6	1	2	3	3	3	2	3	1	1	0	7	13	17	7	0	4	2	1	6	8	9	2	10	5	0	4	6
421_poscp62934_c0_seq1.1	3	5	3	0	4	5	2	1	11	10	6	1	2	1	2	2	3	3	1	1	3	1	0	3	2	2	3	5	2	1	3	1	2	9	15	10	2	1	3	4	11	4	13	8	10	1	2	3	8
422_poscp63370_c0_seq1.1	16	9	27	6	9	6	10	3	11	8	3	1	8	2	4	4	5	13	6	3	5	8	2	2	3	14	7	2	3	7	1	3	8	11	28	14	5	2	3	1	8	10	32	13	12	4	12	2	9
423_poscp63384_c0_seq1.1	14	11	11	9	2	1	7	4	12	11	2	1	9	6	1	3	12	3	7	4	3	0	1	1	4	3	16	5	3	6	7	1	15	12	23	11	4	5	3	0	6	14	21	5	12	5	4	0	11
424_poscp63561_c0_seq1.1	17	18	7	6	6	9	1	2	11	13	2	1	13	0	1	5	9	10	2	1	3	1	0	1	6	5	12	6	4	2	7	0	4	15	18	9	3	3	7	4	4	9	23	16	7	2	8	5	14
425_poscp63561_c0_seq1.2	5	6	6	7	1	2	2	0	10	4	2	1	4	1	3	1	2	4	5	2	2	4	0	0	2	3	1	3	0	0	0	1	3	7	16	7	3	3	2	1	1	3	10	5	6	1	4	1	4
426_poscp63579_c0_seq1.1	11	25	15	6	3	7	2	0	21	17	21	1	12	3	10	3	13	8	6	5	2	3	1	1	7	7	4	4	1	5	2	1	14	17	26	17	9	4	8	2	15	12	31	15	12	6	13	4	8
427_poscp63579_c0_seq2.1	11	25	15	6	3	7	2	0	21	17	21	1	12	3	10	3	13	8	6	5	2	3	1	1	7	7	4	4	1	5	2	1	14	17	26	17	9	4	8	2	15	12	31	15	12	6	13	4	8
428_poscp6360_c0_seq1.1	8	3	6	1	3	7	1	0	2	9	2	1	2	3	1	0	2	4	1	3	0	1	1	0	1	1	1	1	2	2	2	1	2	0	4	3	1	4	2	2	5	6	7	3	5	2	1	0	3
429_poscp63841_c0_seq1.1	35	20	37	15	11	6	3	3	46	28	7	1	11	5	4	12	7	11	11	6	7	3	3	1	8	10	10	10	5	4	4	3	21	17	25	19	7	1	8	8	19	17	27	11	23	6	8	3	11
430_poscp64126_c0_seq1.1	23	13	15	11	10	8	3	3	20	22	1	1	9	1	0	8	5	15	14	5	1	2	5	1	9	8	10	4	7	4	2	0	14	22	28	13	8	1	8	2	13	15	30	11	16	6	16	2	10
431_poscp64237_c0_seq1.1	17	13	8	10	3	4	1	0	17	11	4	1	10	4	3	5	6	4	8	3	0	2	1	1	2	6	4	5	2	3	0	0	10	15	21	5	8	3	3	3	6	8	29	6	9	4	6	2	15
432_poscp64246_c0_seq1.1	14	17	17	12	8	5	3	4	22	32	3	1	13	1	2	5	7	12	18	6	10	4	4	2	8	11	10	4	5	4	5	0	9	16	28	24	17	8	12	4	17	18	39	18	16	6	21	4	13
433_poscp64320_c0_seq1.1	26	44	13	9	18	21	5	3	38	37	10	1	28	16	5	9	8	26	15	11	5	8	1	2	12	17	33	7	7	1	8	4	19	44	55	54	10	10	16	5	21	27	54	24	16	12	24	14	20
434_poscp64449_c0_seq1.1	4	2	10	1	1	2	2	2	10	6	7	1	5	2	3	2	4	7	5	3	1	1	2	0	2	9	0	1	1	0	0	0	6	4	10	12	1	2	2	2	8	5	17	8	5	0	3	1	9
435_poscp64449_c0_seq1.2	6	7	8	0	1	1	1	1	10	9	6	1	1	1	2	5	1	5	2	2	0	0	2	0	4	4	2	0	1	3	1	1	2	3	13	2	3	3	1	3	9	3	7	6	6	1	4	0	3
436_poscp65315_c0_seq1.1	18	18	26	22	13	12	10	5	45	26	17	1	15	10	7	9	15	21	16	10	7	7	2	1	11	22	8	6	5	5	2	0	27	26	50	41	19	8	13	2	21	25	50	23	26	2	20	4	35
437_poscp65315_c0_seq1.2	4	8	2	4	1	0	1	0	6	4	2	1	3	3	0	1	0	4	2	0	2	0	1	0	2	5	1	4	1	0	3	0	6	7	10	6	1	2	2	1	8	2	9	3	3	0	1	1	4
438_poscp67213_c0_seq1.1	22	4	10	9	2	1	6	4	25	13	5	1	12	6	2	10	14	16	12	6	4	3	2	2	17	9	14	5	4	3	3	3	15	11	11	10	2	2	9	2	16	15	26	8	17	3	7	5	19
439_poscp67220_c0_seq1.1	7	10	5	2	1	4	3	2	10	10	5	1	2	4	5	7	7	4	8	2	5	1	0	1	6	7	4	5	2	2	4	1	12	9	27	9	7	6	7	5	8	12	40	5	10	4	14	0	12
440_poscp67220_c0_seq1.2	9	6	16	1	2	3	0	1	11	8	6	1	7	6	2	5	4	7	13	8	4	3	4	3	5	7	6	6	6	1	6	0	12	5	17	9	7	3	7	5	12	8	25	8	11	3	13	2	9
441_poscp67496_c0_seq1.1	7	10	8	2	2	0	1	0	21	12	5	1	8	5	3	0	3	4	3	3	1	0	2	2	4	6	4	8	2	1	1	0	8	6	16	8	1	3	4	4	6	7	9	4	8	3	7	1	7
442_poscp67588_c0_seq1.1	1	5	5	2	3	0	2	0	6	5	1	1	5	1	1	0	1	5	3	0	2	2	0	1	1	5	4	1	3	1	1	1	8	5	16	10	3	1	4	2	3	8	1	5	6	1	2	1	6
443_poscp67588_c0_seq1.2	3	10	9	5	6	4	1	1	13	8	3	1	5	0	3	2	5	3	4	5	0	3	4	3	3	5	4	0	1	3	1	2	4	6	8	3	7	2	3	3	7	5	15	7	7	0	2	3	5
444_poscp68415_c0_seq1.1	11	10	18	2	5	3	2	1	11	19	15	1	7	2	5	10	5	8	7	4	5	2	0	0	8	7	8	6	1	4	1	0	9	9	34	21	5	2	2	3	10	6	20	5	16	4	11	5	8
445_poscp68660_c0_seq1.1	2	4	1	0	0	2	1	0	1	1	0	1	1	1	1	0	2	3	1	0	0	0	1	0	0	1	1	2	1	0	0	0	4	3	3	1	1	0	0	0	0	2	0	0	1	0	2	0	2
446_poscp68780_c0_seq1.1	9	9	14	5	7	5	4	0	10	3	7	1	6	1	2	6	6	9	9	6	3	3	1	1	1	6	6	1	4	2	0	0	4	6	18	12	7	9	6	1	8	3	25	12	18	0	11	2	6
447_poscp68789_c0_seq1.1	22	21	23	1	11	12	9	3	25	17	15	1	23	3	15	14	19	10	13	7	11	7	5	3	10	13	12	4	8	10	3	2	16	23	31	15	11	5	10	5	10	9	46	14	21	5	31	3	7
448_poscp68789_c0_seq2.1	19	20	23	1	10	12	9	3	22	16	15	1	23	3	15	14	18	10	13	7	8	6	5	3	9	11	12	4	8	9	3	2	16	17	31	15	10	5	9	4	10	8	43	14	20	5	30	3	7
449_poscp69343_c0_seq1.1	11	6	15	2	3	3	5	0	13	4	7	1	2	2	2	13	1	6	4	0	3	2	1	1	2	11	0	0	0	1	0	0	5	10	9	7	7	4	2	1	4	10	9	9	8	4	4	2	1
450_poscp70350_c0_seq1.1	6	12	4	3	1	7	1	1	6	10	3	1	1	2	2	4	5	4	2	3	3	1	2	1	2	5	2	0	2	1	0	0	9	9	11	11	5	2	3	3	6	5	18	1	4	2	4	1	9
451_poscp70504_c0_seq1.1	7	5	5	2	0	2	2	0	7	4	5	1	4	2	1	1	2	2	3	0	0	0	1	0	2	4	4	1	1	3	0	2	2	1	11	6	3	3	1	1	8	3	14	2	3	4	0	0	2
452_poscp70522_c0_seq1.1	16	19	14	13	8	10	5	1	43	14	13	1	8	4	5	4	14	6	10	9	2	2	3	2	9	15	24	4	6	2	4	1	11	26	37	23	11	5	8	5	14	10	13	12	17	6	22	7	13
453_poscp70747_c0_seq1.1	7	6	4	2	4	0	2	0	2	8	3	1	5	3	1	2	2	0	2	1	1	0	2	0	4	2	3	1	0	0	0	0	5	6	8	3	0	1	2	0	3	2	5	6	4	3	3	1	6
454_poscp71049_c0_seq1.1	14	11	8	10	12	4	2	1	23	19	6	1	10	2	8	5	3	8	6	2	1	2	2	1	9	12	5	5	2	2	2	4	13	7	31	18	2	3	4	2	9	10	22	10	13	2	15	4	16
455_poscp71685_c0_seq1.1	13	34	16	8	9	6	7	2	37	25	8	1	18	4	9	3	6	15	8	5	10	6	4	0	10	12	12	7	3	3	4	1	20	28	17	27	12	10	7	2	18	22	56	20	15	7	23	11	8
456_poscp7198_c0_seq1.1	9	9	8	2	6	2	2	0	7	4	3	1	3	0	3	2	2	4	1	1	3	0	0	0	1	1	0	1	2	0	0	0	3	3	10	12	2	0	5	0	6	5	5	6	9	3	4	3	2
457_poscp7198_c0_seq2.1	9	9	8	2	6	2	2	0	7	4	3	1	3	0	3	2	2	4	1	1	3	0	0	0	1	1	0	1	2	0	0	0	3	3	10	12	2	0	5	0	6	5	5	6	9	3	4	3	2
458_poscp74511_c0_seq1.1	1	4	6	0	1	5	0	0	2	2	5	1	2	3	1	1	2	1	1	1	2	1	1	0	1	4	1	1	0	1	0	0	1	5	7	3	1	1	2	0	1	3	7	1	3	0	0	0	2
459_poscp74737_c0_seq1.1	3	2	4	0	4	2	1	3	1	4	5	1	5	3	2	3	0	4	2	3	0	1	2	1	1	5	0	2	1	2	0	0	3	5	5	3	3	0	2	2	1	4	5	2	4	1	3	0	4
460_poscp75046_c0_seq1.1	24	19	14	9	7	3	8	1	19	27	4	1	10	8	2	11	7	11	15	3	6	5	1	0	9	8	10	3	4	3	4	2	16	10	23	12	8	7	5	7	14	10	30	10	16	5	11	7	12
461_poscp75294_c0_seq1.1	14	21	14	14	12	11	6	2	20	9	16	1	16	0	4	0	7	13	8	6	7	6	3	1	12	9	9	3	3	1	4	3	20	21	36	23	16	4	17	5	17	13	40	10	24	2	18	5	16
462_poscp75300_c0_seq1.1	9	13	14	7	11	6	5	4	33	20	8	1	12	8	5	2	13	6	5	6	3	3	2	3	7	6	16	2	4	4	4	0	28	15	35	12	5	8	2	4	15	23	37	9	17	7	6	0	8
463_poscp75336_c0_seq1.1	13	13	11	3	5	1	2	0	12	10	10	1	4	3	6	3	3	10	3	6	2	1	1	1	5	7	7	2	4	1	0	2	5	12	11	14	3	2	10	4	3	11	24	7	7	3	14	2	5
464_poscp75406_c0_seq1.1	8	2	3	2	1	0	2	0	5	9	2	1	7	0	2	1	3	3	1	5	0	0	1	0	3	0	3	2	1	1	1	3	10	5	5	8	7	1	4	3	5	5	14	6	7	0	3	1	7
465_poscp75406_c0_seq2.1	8	2	3	2	1	0	2	0	5	9	2	1	7	0	2	1	3	3	1	5	0	0	1	0	3	0	3	2	1	1	1	3	10	5	5	8	7	1	4	3	5	5	14	6	7	0	3	1	7
466_poscp75500_c0_seq1.1	19	8	16	8	9	3	8	1	15	9	0	1	24	3	1	7	6	3	4	6	6	6	1	0	7	17	12	5	1	1	6	1	21	19	22	11	7	5	6	4	11	14	23	21	18	3	15	3	15
467_poscp75607_c0_seq1.1	5	2	2	5	9	2	4	0	8	4	1	1	4	0	3	2	1	0	1	3	5	1	0	0	2	3	8	1	2	2	0	1	1	7	15	10	2	4	3	2	11	4	10	6	12	3	9	2	3
468_poscp75806_c0_seq1.1	8	10	11	3	4	7	3	0	14	5	5	1	9	4	3	3	3	6	6	5	1	3	1	1	2	6	8	2	1	2	1	0	8	6	9	8	8	3	7	1	3	5	21	9	9	3	3	5	7
469_poscp75925_c0_seq1.1	9	14	16	11	3	5	1	0	23	12	3	1	10	5	1	3	8	10	17	5	6	0	1	1	5	9	11	2	0	3	4	0	15	14	27	23	11	4	7	5	12	7	25	18	16	5	9	3	13
470_poscp76518_c0_seq1.1	31	20	25	8	21	7	3	6	24	12	11	1	11	5	6	9	8	10	10	1	10	5	0	0	8	8	9	2	7	5	2	0	25	25	27	23	18	5	10	3	19	14	24	7	23	7	12	4	5
471_poscp76704_c0_seq1.1	9	15	6	2	6	5	1	0	4	4	3	1	1	1	3	1	3	4	3	3	2	1	1	1	2	3	3	2	2	1	0	1	6	8	14	18	6	5	2	3	1	2	9	2	5	3	3	3	8
472_poscp7716_c0_seq3.1	4	1	0	0	1	0	1	0	3	3	0	1	1	0	1	1	0	2	0	0	0	0	0	0	0	1	0	0	0	0	0	0	3	3	2	1	0	0	0	0	2	1	4	1	6	1	0	0	0
473_poscp77177_c0_seq1.1	12	17	7	11	9	12	4	1	22	11	2	1	12	6	3	6	3	6	13	1	5	4	3	1	7	8	15	2	1	1	5	0	15	17	29	20	6	5	2	2	16	7	25	9	5	3	16	4	12
474_poscp77182_c0_seq1.1	9	9	7	4	3	5	1	2	15	3	4	1	1	4	3	3	2	1	5	2	2	2	0	1	3	2	1	2	0	4	2	1	7	9	15	7	1	2	2	1	4	10	13	6	7	5	8	0	5
475_poscp77512_c0_seq1.1	23	32	32	18	18	9	8	4	43	19	18	1	20	6	7	10	13	19	27	12	11	6	1	1	16	16	10	5	10	6	8	4	28	32	53	28	20	5	15	7	15	27	59	33	32	4	27	6	24
476_poscp7768_c0_seq1.1	25	22	22	18	10	6	8	4	37	20	14	1	10	7	3	17	10	19	14	4	8	6	2	4	4	21	11	5	3	4	5	2	19	26	45	30	10	12	11	3	16	17	47	17	20	6	23	7	11
477_poscp7768_c0_seq3.1	18	10	14	7	15	2	5	1	19	8	7	1	6	3	1	10	4	10	6	2	7	1	1	0	6	7	13	3	1	0	1	0	11	8	12	11	7	5	5	3	13	10	11	9	13	2	7	3	9
478_poscp78452_c0_seq1.1	12	9	3	4	2	4	1	1	16	5	2	1	4	0	3	2	5	7	2	0	5	2	2	0	3	6	1	2	2	2	2	0	12	6	19	10	3	3	4	3	12	2	14	12	6	3	10	2	9
479_poscp78523_c0_seq1.1	5	4	4	0	1	0	3	0	5	0	1	1	2	2	1	2	2	1	0	0	0	2	0	0	1	2	1	1	1	1	0	1	2	4	7	4	2	0	2	0	3	4	2	0	1	1	2	1	8
480_poscp78646_c0_seq1.1	16	11	6	11	2	4	7	5	18	17	6	1	15	5	2	11	6	9	6	10	0	0	6	3	2	7	10	3	2	2	3	3	18	7	23	10	8	1	7	6	7	15	30	5	13	2	11	4	13
481_poscp78946_c0_seq1.1	10	13	11	3	12	2	1	2	19	4	9	1	12	3	6	0	9	12	8	6	7	4	2	2	8	9	6	4	2	5	1	1	8	12	16	16	5	5	3	1	7	11	19	13	18	4	11	2	12
482_poscp78_c0_seq1.1	8	10	9	4	3	7	3	0	8	3	5	1	7	1	2	4	6	4	5	2	6	3	0	0	1	3	5	0	3	2	4	0	9	4	14	10	7	5	5	2	11	6	22	5	17	3	12	5	8
483_poscp7951_c0_seq1.1	14	7	7	3	6	6	5	0	16	4	7	1	8	3	8	5	7	7	3	5	4	4	0	0	4	8	4	1	1	6	4	1	10	10	14	9	5	4	4	0	8	9	35	7	16	8	21	2	13
484_poscp80087_c0_seq1.1	17	20	2	8	1	4	1	3	21	12	2	1	7	10	1	3	8	4	5	3	1	2	0	0	4	6	13	2	3	1	5	2	11	8	16	10	4	4	4	2	6	13	18	10	10	6	7	3	13
485_poscp80324_c0_seq1.1	20	18	10	18	9	4	2	2	32	13	13	1	16	8	7	2	8	7	9	4	1	4	3	1	10	7	13	2	3	4	5	3	19	26	41	22	9	4	7	4	16	11	32	14	29	11	23	7	21
486_poscp80499_c0_seq1.1	7	1	14	4	4	1	1	2	6	5	4	1	6	3	2	9	5	2	5	6	3	2	0	1	3	6	2	4	0	5	1	0	3	5	13	5	4	3	4	2	7	6	17	5	9	0	6	2	3
[truncated: 980 more rows]
[truncated: 17 more columns]

## Sheet: 2006 all codons
gene name	UUU	UCU	UAU	UGU	UUC	UCC	UAC	UGC	UUA	UCA	UAA	UGA	UUG	UCG	UAG	UGG	CUU	CCU	CAU	CGU	CUC	CCC	CAC	CGC	CUA	CCA	CAA	CGA	CUG	CCG	CAG	CGG	AUU	ACU	AAU	AGU	AUC	ACC	AAC	AGC	AUA	ACA	AAA	AGA	AUG	ACG	AAG	AGG	GUU
[truncated: 559 more rows]
[truncated: 16 more columns]

[truncated: 1 more sheets: 2900 all codons]
